# Supplementary material for: Loss of Bardet-Biedl syndrome proteins causes synaptic aberrations in principal neurons
Source: PLoS Biol. 2019 Sep 3;17(9):e3000414. doi: 10.1371/journal.pbio.3000414 (PMC6743795; doi:10.1371/journal.pbio.3000414)
Supplement: S1 Data — (XLSX) [file pbio.3000414.s010.xlsx]

## Sheet: DG_BLA_Cortex_Dendritic length
BBS4 6 weeks
Dendritic length
DG								cortex								Amygdala
																	WT	Basal	Apical		KO	Basal	Apical
WT																	ID1 (+/+)	2458.3	3486.9		ID4 (-/-)	1781.3	1856.2
		Qty	Length total(µm)	Spines	Density				WT				KO					2247.6	2518.7			2109.1	2624.8
ID1 (+/+)	Cell 1	27	1920.9	2778	1.4462					Basal	Apical		Basal	Apical				1703	1966.9			2037.1	3094.1
	Cell 2	22	1874.7	2152	1.14792				ID1	1156.4	1378.7		1385.7	729.6				1972.2	3133.5			2048.7	1748.5
	Cell 3	20	1567.4	2313	1.47569					1251.4	1281.6		852.4	925				1826.8	2091.8			1252.4	1774.4
	Cell 4	25	1687	2583	1.53112					1196.8	1127.9		1354.2	1138.9			ID2 (+/+)	2254.7	3404.1		ID5 (-/-)	1247.2	1100.9
	Cell 5	19	1551.7	2245	1.4468				ID2	1805.8	1201.2		937.6	2132.6				2356.2	2393.8			1709.6	1974.5
ID2 (+/+)	Cell 1	16	1845.5	2615	1.41696					1963.7	867.3		884.6	1194.3				2130.2	2624.8			2125	1897.1
	Cell 2	23	1731.2	2161	1.24827					1341.4	1298.3		1452.8	1268.3				2391.5	1702.8			2256	2678.2
	Cell 3	24	1763.9	2207	1.2512				ID3	1207.4	1389.4		932.9	849.4				2597.5	3022.5			1764.3	1976.7
	Cell 4	16	1571.2	2094	1.33274					1228.6	2056.7		805.6	1401.8			ID3 (+/+)	2013.1	2323.1		ID6 (-/-)	1838.6	1867
	Cell 5	15	1493.3	1945	1.30248					1447.1	1366.1		733.3	822.7				2391	2495.4			2212.7	2192.6
ID3 (+/+)	Cell 1	36	2920.6	3184	1.09019				ID4	1598.3	777		1048.5	640.1				1613.2	1948			1676.9	2483
	Cell 2	41	2856.7	2856	0.999755					916.4	1484		1189.4	945.8				2254.2	3395			1754.8	2234.6
	Cell 3	23	1904.6	1884	0.989184						1083.2		870.6	1498.9				2087	2388.4			2046	2139.8
	Cell 4	22	1933.2	2012	1.04076
	Cell 5	27	2163.4	2203	1.0183
ID4 (+/+)	Cell 1	24	3318.2	3111	0.937557
	Cell 2	16	2585.2	4410	1.70586
	Cell 3	31	5129.1	6512	1.26962
	Cell 4	37	5468.1	5917	1.08209
ID5 (+/+)	Cell 1	19	2289	3871	1.69113
	Cell 2	20	3009.1	4067	1.35157
	Cell 3	16	3241.3	3704	1.14275
	Cell 4	20	4416.4	4595	1.04044
	Cell 5	11	2718.7	3351	1.23257
			2540.02
KO
		Qty	Length total(µm)	Spines	Density
ID6 (-/-)	Cell 1	25	2031.6	862	0.424296
	Cell 2	21	1530.6	782	0.510911
	Cell 3	23	1686.8	743	0.440479
	Cell 4	14	1194.4	590	0.493972
	Cell 5	32	1901.6	819	0.43069
ID7 (-/-)	Cell 1	19	1597.7	704	0.440633
	Cell 2	11	744.6	507	0.680902
	Cell 3	16	1245.5	756	0.606985
	Cell 4	23	1428	738	0.516807
	Cell 5	25	1931.7	1177	0.609308
ID8 (-/-)	Cell 1	23	1690.6	1666	0.985449
	Cell 2	21	1705.1	1513	0.887338
	Cell 3	19	839.3	556	0.662457
	Cell 4	19	1324.3	1220	0.921241
	Cell 5	27	1584.5	996	0.628589
ID 9(-/-)	Cell 1	18	1547.9	1146	0.740358
	Cell 2	13	1013.1	532	0.525121
	Cell 3	15	1206.8	628	0.520384
	Cell 4	12	1604.7	996	0.620677
	Cell 5	10	1476.6	821	0.556007
	Cell 6	17	1405.9	977	0.694929
	Cell 7	14	1023.7	625	0.61053
	Cell 8	18	1327.1	894	0.673649
ID 10(-/-)	Cell 1	21	2454.2	1447	0.589601
	Cell 2	34	4123.3	2512	0.609221
	Cell 3	16	2143.5	1073	0.500583
	Cell 4	18	2180.1	1331	0.610522
	Cell 5	12	1819.6	866	0.475929
	Cell 6	24	4066.1	1604	0.394481
ID 11(-/-)	Cell 1	40	4397.3	2062	0.468924
	Cell 2	18	1427.8	635	0.44474
	Cell 3	23	1983.5	763	0.384674
	Cell 4	14	1123.4	519	0.46199
	Cell 5	31	3632.6	1481	0.407697
ID 12(-/-)	Cell 1	22	1848.6	1133	0.612896
	Cell 2	31	2483.7	1522	0.612795
	Cell 3	23	2246.4	1136	0.505698
	Cell 4	18	1439.5	711	0.493922
	Cell 5	18	1456.4	609	0.418154

## Sheet: DG_count_density_Sholl
DG	N=5 (WT)	N=7 (KO)
Spine count		spine density		SPINE DENSITY/BRANCH ORDER											SPINE count/BRANCH ORDER								SHOLL ANALYSIS/spine density												SHOLL ANALYSIS/number of ramifications
WT	KO	WT	KO	WT	1	2	3	4	5	6	7	8	WT	1	2	3	4	5	6	7	8	WT	30	60	90	120	150	180	210	240	270	300	330	WT	30	60	90	120	150	180	210	240	270	300	330
2778	862	1.4462	0.424296		0.52	1.8	0.90535	1.45631	1.43771	1.4341	1.23			5	396	22	180	966	963	246			0.75559	1.37107	1.39214	1.18919	1.29915	1.37401	1.69159	1.55039	1.04701	0.920502	0.666667		0	5	3	3	6	9	0	0	1
2152	782	1.14792	0.510911		0.56	1.17	1.28553	1.13606	1.17375					36	311	398	1280	127	105	294			1.21599	1.31113	1.15959	1.13244	1.22793	1.08532	1.019	1.05263	1.30435	1.2848	1.14286		5	8	8	9	4	2	0	0	0
2313	743	1.47569	0.440479		0.84	1.47	1.59621	1.37861	1.2434					25	353	1246	477	212	313	129			1.33953	1.66042	1.60734	1.38013	1.38998	1.12281	1.05428	1.45631	1.03185	0.325926	1.0262		6	10	9	9	2	0	0	0	6
2583	590	1.53112	0.493972		0	1.17	1.8411	1.62451	1.29715	1.1488				0	53	672	1079	674	392	78			0.533333	1.59434	1.722	1.62941	1.51261	1.37795	1.45624	1.21001	1.41524	1.28736	0.691383		4	5	7	9	7	2	2	1	4
2245	819	1.4468	0.43069		0.48	1.14	1.58619	1.51502	1.26664	1.59694				12	39	634	676	571	145	150			1.10656	1.3366	1.42857	1.40119	1.60489	1.54105	1.26357	1.42857	0.905378	0.645161	0.984163		2	5	9	8	6	4	1	0	1
2615	704	1.41696	0.440633		0.92	1.5	1.39902	1.46065						31	228	1569	787	463	1009	99			0.752089	1.33333	1.43247	1.63392	1.443	1.48385	1.53257	1.10526	0.839087	1.56425	1.57895		5	11	7	5	6	4	0	1	1
2161	507	1.24827	0.680902		0.36	0.64	1.28706	0.894277	1.29077	1.3564				3	33	751	225	157	328	140			0.941901	1.14573	1.30499	1.21612	1.3462	1.46825	1.28947	1.10127	1.88744	1.09626			3	8	8	10	2	1	0	8	1
2207	756	1.2512	0.606985		0.59	1.26	1.32712	1.27894	0.911201					20	231	1125	674	247	123				0.528684	1.25229	1.28924	1.34479	1.10803	1.37255	1.31897	1.5962	1.21257	0.928367			5	14	8	5	3	1	0	4	4
2094	738	1.33274	0.516807		0.42	1.3	1.39656	1.33927	1.39943					13	615	617	602	860	43				0.3125	1.39451	1.44488	1.43989	1.30742	1.25566	1.49562	1.11606	1.2931	1.16981			4	6	8	6	4	4	0	3	0
1945	1177	1.30248	0.609308		0.33	0.96	1.19552	1.33567	1.49774					11	136	480	458	735	852				1.09141	1.15681	1.34889	1.28562	1.24211	1.48569	1.40351	0.808383	0.842052				1	5	6	6	10	3	1	3	3
3184	1666	1.09019	0.985449		0.58	1.2	1.11309	0.981064	1.1454	0.848449	1.12664			13	556	1062	544	954	156				0.509091	1.10353	1.20739	1.0518	0.994886	1.08988	0.958904	1.69295	1.1032				6	10	18	15	13	2	2	7	3
2856	1513	0.999755	0.887338		0.48	0.71	1.06724	1.0243	0.994164	1.04289	0.787879	0.976331		14	51	200	451	855	844				0.596026	0.691983	0.974509	1.11946	0.993175	1.04352	1.10568	1.28558					1	8	18	12	11	8	0	8
1884	556	0.989184	0.662457		0.43	0.48	1.06633	1.17952	1.00223	0.860666				9	29	299	364	1162	1646				0.514834	0.539617	1.23607	0.972628	0.887128	1.08083	1.0553	1.18467					1	8	7	10	8	6	1	1
2012	1220	1.04076	0.921241		0	0.43	0.923858	1.11834	1.10121	0.664506				0	17	91	619	870	1530				0.462428	0.906298	1.00497	1.11111	1.18695	1.20819	0.879121	1.0093					8	8	9	8	7	6	3	3
2203	996	1.0183	0.628589		0.27	0.46	1.19958	1.06355	0.972393	0.64759	1.04384	1.11643		3	17	339	641	1311	750				0.76087	1.11607	1.0219	0.996935	1.12109	0.933476	0.758817	1.01703					2	6	9	10	8	6	10	4
3111	1146	0.937557	0.740358		0.45	0.68	1.08108	1.01033	1.07327	0.756862				3	88	192	665	2147	977				0.988764	0.647249	1.12474	1.02106	0.850424	0.754425	1.8287						1	2	3	4	5	8	5
4410	532	1.70586	0.525121		1.63	2.38	2.02933	1.62372	1.68445	1.40036				24	24	761	1298	2181	762				1.07231	2.22222	1.70567	1.42134	1.86604	1.93262	1.18258						2	2	3	4	5	5	9
6512	628	1.26962	0.520384		1.2	1.12	1.34851	1.35573	1.20331	1.19903				36	206	1179	2066	1668	1436				1.04252	1.23034	1.37729	1.26868	1.39071	1.43445	1.10192						3	4	4	7	10	11	4
5917	996	1.08209	0.620677		1.31	1.17	1.34005	1.31338	0.952272	0.951885				8	162	638	1795	1690					2.05499	0.9833	1.07808	1.0809	1.20805	1.22133	1.54403						5	9	10	11	9	5	11
3871	821	1.69113	0.556007		2.55	1.93	1.77891	1.6491	1.68003					55	73	523	1167	1498					1.70279	1.60121	1.55769	1.63927	1.70748	1.67929	1.26083						2	2	2	4	6	7	8
4067	977	1.35157	0.694929		0	1.99	1.5206	1.65415	1.23873	1.07404				0	246	406	1196	953					1.30835	2.15686	1.18626	1.41026	1.83617	1.45955	0.926217						1	1	4	4	4	6	2
3704	625	1.14275	0.61053		1.39	1.41	1.26316	1.30269	1.00337	1.06161				52	10	516	1053	1968					1.01329	1.18796	1.07075	1.14896	1.21849	1.05181	1.20602						3	4	2	6	6	6	4
4595	894	1.04044	0.673649		0	1.07	1.12271	1.01416	1.11761	0.861406				0	188	624		1879					1.17155	1.18121		1.03733	0.980008	1.06186	1.2089						1	2		4	4	8	5
3351	1447	1.23257	0.589601		0	1.67	1.19691	1.35277	1.10785					0	5	31								1.46033		1.5616	1.24348	1.19848							3	3		3	5	5
	2512		0.609221																				0.946756	1.26627	1.30343	1.25793	1.29226	1.28341	1.24095	1.24097	1.17102	1.02084	1.01504		3.08333	6.08333	7.36364	7.16667	6.29167	4.95833	2.95652	2.86667	2.18182
	1073		0.500583
	1331		0.610522
	866		0.475929	KO	1	2	3	4	5	6	7		KO	1	2	3	4	5	6	7		KO	30	60	90	120	150	180	210	240	270	300	330	KO	30	60	90	120	150	180	210	240	270	300	330
	1604		0.394481		0.164745	0.44	0.402427	0.4973	0.377513	0.47033				10	333	15	175	92	114	124			0.30581	0.410137	0.467868	0.442895	0.445798	0.382838	0.315399	0.422535	0.625	0.583016			6	7	10	13	5	2	1	0	0
	2062		0.468924		0.301508	0.33	0.674467	0.496036	0.47					6	15	252	244	321	340	131			0.248619	0.479643	0.531464	0.509741	0.515012	0.553191	0.47619	0	0.772727	0.701754			2	5	8	9	8	1	0	0	0
	635		0.44474		0.388769	0.35	0.498463	0.329341	0.45					54	131	196	44	60	210	187			0.27968	0.470306	0.448751	0.523401	0.414926	0.40856	0.192308	0.782609	0.614525				6	10	9	11	4	2	0	1	2
	763		0.384674		0.455531	0.58	0.473049	0.414269						21	203	454	72	150	71	42			0.550459	0.577544	0.4947	0.448788	0.489039	0.390921	0.165289	0.564103	0.604027				7	6	6	6	3	1	0	0	0
	519		0.46199		0.192308	0.44	0.463992	0.43303	0.398089					4	97	294	376	13	92				0.345572	0.410548	0.419864	0.44543	0.464481	0.37422	0.29525	0.613027	1.2766				4	9	12	11	5	0	1	1	0
	1481		0.407697		0.467742	0.36	0.480272	0.432234						29	114	192	236	244	250				0.337553	0.39604	0.563859	0.467965	0.438472	0.425273	0.41806	0.720906	0.572139				6	5	7	6	5	2	0	3	0
	1133		0.612896		0.634921	0.85	0.685796	0.666128	0.31477					4	86	325	165	207	361				0.800628	0.759644	0.718109	0.660861	0.409483	0.580065	0.607843	0.596403	0.708215				2	5	5	3	0	2	0	2	0
	1522		0.612795		0.384615	0.63	0.65558	0.545917						12	98	239	236	274	125				0.47025	0.66704	0.734127	0.578071	0.584879	0.578313	1.25	0.585586	0.375587				3	6	7	5	5	0	0	1	0
	1136		0.505698		0.057971	0.42	0.3125	0.561295	0.552411	0.526802				2	14	410	326	336	86				0.0460829	0.334347	0.520432	0.566432	0.536125	0.645701	0.839311	0.698287					1	6	6	10	5	2	3	1
	711		0.493922		0.226537	0.37	0.499737	0.614657	0.565111	0.68232	0.71511			7	14	38	390	159	321				0.208333	0.551242	0.592078	0.655667	0.616153	0.828125	0.808171	0.588235					1	7	11	9	7	1	3	0
	609		0.418154		0.478261	0.52	1.23031	0.99699	1.15368	0.928793	0.531009			11	10	95	530	183	159				0.490296	1.03643	1.25645	0.884892	0.974194	0.872093	0.360825	0.566038					4	7	10	7	7	9	0	3
					0.557851	0.72	1.19156	0.891536	0.801718	0.687318				27	20	500	771	248	144				0.430108	0.913313	1.05653	0.895771	0.903936	0.697115	0.645812	0.451027					1	5	7	8	8	0	2	1
					0.454545	0.56	0.596206	0.808824	0.548844	0.690173				3	49	288	231	395	263				0.444104	0.754797	0.780142	0.553528	0.610987	0.837438	0.769231	0.545073					4	5	3	5	3	6	0	0
					0.408163	0.99	0.996201	0.720562	1.17008	0.805412	0.791702			2	85	22	41	184	877				0.660377	0.970149	1.18982	1.04124	0.947998	0.407288	0.675466						4	3	5	5	6	1	5
					0.223464	0.38	0.661367	0.663857	0.765196	0.558391	0.572207			4	7	472	126	214	253				0.217949	0.690871	0.824176	0.631829	0.511567	0.809019	0.609712						4	8	10	10	4	1	5
					0	0.78	0.787244	0.763386	0.724771	0.631313				0	62	208	211	382	561				0.728534	0.820493	0.791045	0.701317	0.737913	0.638528	1.01093						4	3	3	6	2	1	0
					0.909091	0.68	0.340095	0.558028	0.537854	0.571429				3	39	353	163	173	494				0.694215	0.334421	0.480208	0.486982	0.547015	0.595647	0.582303						1	2	3	4	5	0	3
					0	0	0.531561	0.447935	0.554692	0.520259				0	0	57	77	461	526				0.469484	0.446927	0.526111	0.531322	0.52677	0.631537	0.610002						2	3	4	6	5	4	6
					0	0.89	0.303788	0.664966	0.669823					0	112	16	417	374	76				1.03327	0.729685	0.352423	0.264901	0.625326	0.498534	0.473833						1	1	2	2	4	4	1
					0	0.58	0.544901	0.532862	0.628177					0	62	85	407	349	285				0.410959	0.604839	0.479616	0.614693	0.496141	0.813333	0.617002						1	2	2	3	3	1	4
					0.827068	0.69	0.656531	0.639551	0.713291	0.750708				11	23	179	228	435	255				0.721649	0.645385	0.616461	0.615434	0.758207	0.535211	0.59448						2	3	4	7	5	0	0
					0.181818	0.43	0.457831	0.601329	0.677659					5	8	95	181	868	256				0.422406	0.540117	0.624113	0.690432	0.918114	0.563341	0.358284						2	5	5	1	0	6	7
					0	0.57	0.802416	0.760505	0.672706	0.512091				0	13	57	295	219	248				0.811808	0.762291	0.69863	0.638245	0.505051	0.64265	0.30837						3	4	7	4	2	4	0
					0.757576	0.74	0.585745	0.509091	0.611127	0.585485				10	141	93	266	423	183				0.880567	0.643432	0.541657	0.527737	0.629159	0.43208	0.430108						2	3	6	7	6	2	0
					0.833333	0.72	0.423163	0.580189	0.613341	0.658606				4	119	332	492	428	87				0.75	0.490975	0.450307	0.656329	0.615291	0.670482	0.295359						2	4	7	8	10	4	0
					0	0.49	0.655637	0.569245	0.45625	0.389051				0	22	152	365	564	125				0.643847	0.584742	0.627932	0.503235	0.405216	0.466299	0.327869						2	3	5	6	6	1	0
					0	0.39	0.662539	0.609789	0.654394	0.580625				0	12	214	228	786					0.607504	0.541126	0.659126	0.645466	0.53676	0.315016	0.280679						3	4	5	5	4	8	0
					0.864198	0.41	0.528037	0.494998	0.454256					7	31	107	287	279					0.460048	0.534188	0.449279	0.501912	0.446533	0.493314	0.608696						1	2	3	5	4	2	0
					0	0.49	0.684815	0.40257	0.389637	0.34543				0	9	113	376	260					0.654762	0.479142	0.377999	0.292674	0.467653	0.483175	0.436954						2	4	5	6	6	1	2
					0	0.57	0.532974	0.419851	0.474466	0.466436				0	70	161	423	165					0.553719	0.504803	0.424638	0.424181	0.496694	0.349389	0.27972						4	6	9	12	11	4	0
					1.10236	0.52	0.462713	0.408671	0.444444					0	14	257	206	598					0.595122	0.435407	0.492728	0.410011	0.369838	0.346062							3	4	5	6	3	1
					0	0.53	0.44626	0.406852	0.350452	0.391215				0	14	60	133	503					0.424028	0.478615	0.38279	0.397523	0.363429	0.353679							2	3	6	8	6	2
					0	0.8	0.787402	0.73193	0.43848	0.415716				0	9	71	80	602					0.637681	0.525533	0.389851	0.481928	0.449775	0.583333							3	5	5	3	2	0
					0.298507	0.31	0.444309	0.470212	0.38683	0.36713				2	24	10	382	329					0.433295	0.511099	0.370415	0.378422	0.44665	0.468405							4	6	9	12	2	2
					0.393701	0.33	0.631365	0.653205	0.594633					10	14	219	482	380					0.457746	0.597422	0.719985	0.593023	0.53322	0.484403							4	8	7	7	1	5
					0	0.47	0.615034	0.753343	0.582769	0.502024				0	30	124	507	252					0.536829	0.692008	0.676845	0.574359	0.614774	0.306947							4	8	13	8	4	1
					0	0.67	0.582358	0.525538	0.457262	0.438954				0	100	135	320						0.593368	0.551065	0.5442	0.477905	0.493236								3	4	5	5	6
					0.47619	0.4	0.474576	0.556344	0.495889	0.3989				2	4	204	196						0.47502	0.508475	0.516953	0.474532	0.466403								3	6	8	4	0
					0.581395	0.56	0.613267	0.438644	0.370697	0.43163				5		42	163						0.577957	0.467474	0.412554	0.383962	0.376384								3	6	6	3	1
																49
																							0.523324	0.585941	0.594981	0.553155	0.556118	0.540598	0.521448	0.548756	0.693602	0.642385			2.97436	4.94872	6.41026	6.5641	4.4359	2.30556	1.43333	1	0.25

## Sheet: Amygdala basal and apical 
Amygdala
SPINE COUNT TOTAL										SPINE DENSITY/BRANCH ORDER									SPINE count/BRANCH ORDER											SPINE DENSITY/30um interval													frequency of intersections/30um interval
										WT	1	2	3	4	5	6	7	8	WT	1	2	3	4	5	6	7	8	9	10	WT	30	60	90	120	150	180	210	240	270	300	330	360	WT	30	60	90	120	150	180
	WT	Basal	Apical		KO	Basal	Apical			Apical	1.37931	1.07317	1.22204	1.25929	1.38273	1.47683	1.48918	1.33987	Apical	12	22	153	830	1004	835	344	164	138	272	Apical	0.797665	1.21888	1.19534	1.29194	1.24266	1.31144	1.26975	1.26813	1.20347	1.25666	1.32903		Apical	3	9	11	12	15	13
	ID2 (+/+)	3364	4350		ID5 (-/-)	1636	1880				1.33333	1.22661	1.22623	1.29007	1.23932	1.21111	1.19084	1.07981		4	59	316	330	580	724	931	115	638	107		1.34185	1.14622	1.29647	1.14594	1.04336	1.21429	1.23494	1.33458	1.31737	1.32995	1.33956			3	5	7	8	11	12
		2743	3059			2084	2473				0.666667	1.43062	1.31051	1.26697	1.32108	1.32214	1.40325	1.35798		14	100	333	364	920	575	285	753	115	233		0.891566	1.2516	1.31282	1.38446	1.36131	1.26866	1.34488	1.42274	1.23318	1.0084	1.31737			2	4	8	9	9	11
		2518	2591			2026	3884				1.56863	0.986547	1.1362	1.05993	1.01679	1.05639	1.07132	1.50729		8	22	312	596	630	725	1032	372	64			0.861678	0.932308	1.06272	1.05738	1.08775	1.09488	1.05026	1.22642	1.71429	0	1.22768			4	9	13	15	19	13
		2516	3325			2598	2080				0.697674	1.25227	1.38433	1.10246	1.27375	1.22681	1.85714	1.15081		9	138	514	368	637	205	78	248	229			0.853659	1.21103	1.36925	1.2197	1.25162	1.43322	1.35842	1.30919	1.2	1.5515	1.48148			2	5	7	11	10	8
		2199	2702			1808	2456				0.96	0.877863	1.23134	1.12838	1.43564	1.52788	1.37464	1.38379		12	23	132	472	1508	1244	852	565	36			0.888889	1.12092	1.33645	1.33808	1.42883	1.45139	1.46747	1.46364	1.46592	1.29252	1.42286			3	7	9	14	15	16
	ID4 (+/+)	3022	4753		ID6 (-/-)	1213	1032				0.733652	0.915033	1.1094	1.2276	1.26987	1.41109	1.1731	0.965471		46	42	144	740	631	346	82	288	518			0.580357	0.796703	0.955807	1.00753	1.11813	1.23693	1.41669	1.42678	1.39892	0.909091	1.875			1	1	5	6	13	13
		2774	2917			1663	1882				1.15	1.24736	1.16745	1.33856	1.38777	1.37103	1.34818	1.14013		23	59	99	1058	792	354	218	323				1.13057	1.46632	1.47699	1.48646	1.60675	1.65727	1.644	1.86364	1.03448	1.3141	1.22951			3	6	10	14	13	8
		3289	3555			2032	1602				0.7	0.845666	1.00589	1.14005	1.06906	1.06178	1.12035	1.43887		14	40	239	302	226	275	202	479				0.720412	0.828434	1.18699	1.1889	1.19075	0.977667	0.965651	0.872914	1.04167	1.53846	0.900595			3	7	7	6	6	6
		2476	1757			2197	2656				0.96	0.877863	1.22408	1.2387	1.33052	1.2897	1.26707	0.947977		12	23	183	795	1452	471	334	82				0.90708	1.14205	1.39478	1.25279	1.30281	1.2639	1.24578	1.2572	1.2544	1.46759	1.21795			3	8	12	14	13	12
		3726	3822			1599	1632				1.13636	1.06469	1.43988	1.35784	1.21513	1.35569	1.40094			60	79	400	532	1076	869	268					0.693069	1.09244	1.24954	1.30212	1.43312	1.35444	1.34848	1.22812	1.15354	1.40351				2	3	8	9	9	14
	ID5 (+/+)	2833	3016		ID7 (-/-)	1670	1584				0.96	0.877863	1.23932	1.28685	1.31701	1.58066	1.32304			12	23	145	371	1194	533	840					0.982143	1.04101	1.21258	1.33213	1.39084	1.44857	1.48959	1.46477	1.51176					5	5	9	9	13	11
		3294	3429			1946	1804				0.671756	0.822102	1.09953	1.25384	1.12781	1.37017				44	61	327	408	788	667						0.693642	0.830357	1.21259	1.0874	1.17983	1.12531	1.39616	1.41272	1.17512					2	5	8	11	11	11
		1931	2295			1434	1959				1.37931	1.30435	1.18197	1.33268	1.42878	1.32367				4	63	354	818	990	849						0.693069	1.30312	1.21345	1.1309	1.34491	1.29467	1.29394	1.4751	1.44224					2	5	6	7	11	14
		2823	4518			1614	2142				0.588235	1.06469	1.43988	1.36131	1.2426	1.41947				7	79	400	691	1280	691							1.09244	1.24954	1.28803	1.45762	1.36563	1.37445	1.27064	1.19272						3	8	10	10	13
		2758	3148			1752	2029
SPINE DENSITY TOTAL										Basal	1.37931	1.07317	1.32341	1.35549	1.47787	1.43034	1.33987	1.39646	Basal	12	22	320	1187	848	579	164	205			Basal	1.04854	1.23596	1.24063	1.37894	1.44509	1.42229	1.56769	1.51389	1.42358	1.2318	1.62921		Basal	5	10	11	10	9	9
											0.689655	0.634146	1.0091	1.17049	1.37679	1.23765	1.33987	0.867769		6	13	244	1025	790	501	164	63				0.709427	0.984743	1.10272	1.15495	1.29957	1.35322	1.51883	1.23329	1.22449	1.24857	1.26168			5	6	7	9	8	8
											0.172414	1.35484	1.49603	1.45211	1.57671	1.33875	1.24685	1.26838		1	63	358	996	853	247	594	138				1.02426	1.48551	1.44042	1.51473	1.49049	1.50859	1.49575	1.3783	1.62325	1.3198	1.57258			2	4	7	9	9	8
	WT	Basal	Apical		KO	Basal	Apical				0.10989	1.0699	1.43698	1.30805	1.29791	1.18142	1.34864			1	75	537	476	342	491	94					0.69378	1.12766	1.41359	1.2707	1.24913	1.30871	1.26773	1.31796	1.36072	1.57576				2	5	6	8	9	10
	ID2 (+/+)	1.36843	1.24753		ID5 (-/-)	0.91843	1.01282				0.5625	0.699301	1.1087	1.18773	1.28232	1.24727	1.51765			9	20	255	763	372	686	645					0.594714	1.01233	1.19371	1.22819	1.13768	1.26886	1.34301	1.32143	1.29856	1.25				3	5	8	9	11	9
		1.22041	1.21452			0.988099	0.942167				0.851064	1.00877	1.13337	1.26272	1.40883	1.38578	1.30495			4	46	413	583	520	606	187					0.982143	1.12472	1.20707	1.32308	1.35235	1.53085	1.54941	1.43154	1.05317	1.55039				5	9	11	10	14	9
		1.47857	1.3173			0.994551	1.25529				0.75	0.845528	1.12319	1.14838	1.08974	1.28257	1.26685			3	52	186	647	680	1019	94					0.732143	1.07483	1.09722	1.03939	1.11929	1.367	1.65161	1.46802	1.08911					3	5	10	17	17	9
		1.27573	1.06111			1.26812	1.18959				0.956175	1.16364	1.64297	1.44207	1.57199	1.58236	1.01796			24	64	601	351	1129	1026	527					1.0274	1.03353	1.30807	1.39391	1.35609	1.41414	1.48356	1.06061	1.17021					2	7	10	12	16	15
		1.20374	1.29171			1.44363	1.38413				0.75	0.727273	1.26025	0.997199	1.0508	0.96412	1.53176			3	40	461	534	453	395	774					0.684713	1.00771	1.09006	1.01325	1.02253	1.10857	0.977211	1.42719	2					3	5	9	12	13	10
	ID4 (+/+)	1.34031	1.39626		ID6 (-/-)	0.972579	0.937415				0.581395	1.01215	1.3213	1.34292	1.4207	1.57366	1.3862			5	25	227	887	1134	674	430					0.998308	1.27051	1.25733	1.54106	1.44019	1.4684	1.5516	1.44781	1.32124					4	6	10	14	20	14
		1.17732	1.21856			0.972742	0.953153				0.697674	1.44	1.64887	1.15556	1.34155	1.47032	1.51221			9	198	386	260	599	951	483					0.927835	1.12437	1.14341	1.42912	1.49439	1.49291	1.48558	1.66065	1.39831					2	5	6	8	13	14
		1.54399	1.35439			0.956235	0.844447				0.851064	1.00877	1.21457	1.30675	1.24804	1.52947	1.32265			4	46	300	616	638	1204	462					0.888889	1.17194	1.24929	1.40267	1.33941	1.45975	1.62672	1.45455						3	7	11	13	14	10
		1.03533	1.03183			0.973848	0.991711													9	98	175	651	839	159						1.10795	1.02964	1.07126	1.09091	1.24291	1.30239	1.32789	1.30185						2	4	7	10	14	6
		1.43446	1.26452			0.906308	0.825618													3	131	389	777	814	709						0.859375	1.22959	0.977081	1.17578	1.17383	1.32433	1.37661	1.39477						3	4	5	9	9	10
	ID5 (+/+)	1.40728	1.29827		ID7 (-/-)	0.9083	0.84842													9	137	268	582	718	582						0.853659	1.13456	1.09948	1.32856	1.34864	1.40537	1.38737							2	5	6	11	13	13
		1.37767	1.37413			0.879469	0.822767
		1.197	1.17813			0.855149	0.788965
		1.25233	1.33078			0.919763	0.958561			KO	1st	2nd	3d	4th	5th	6th	7th	8th	KO	1	2	3	4	5	6	7	8			KO	30	60	90	120	150	180	210	240	270	300	330	360	KO	30	60	90	120	150	180
		1.32151	1.31804			1.13	0.948219			Apical	0.666667	0.948718	0.882123	1.03858	1.03074	1.05175	0.933828	0.825373	Apical	3	3	226	393	684	500	151	337			Apical	0.333333	0.787344	0.89103	1.02131	0.976269	1.06737	1.09902	1.05201	1.05381	1.01449	0.844298		Apical	1	4	6	8	11	10
	1.28437					0.993017					0.7	0.697674	0.766509	1.01594	0.947959	1.09218	1.24212	1.39712		14	14	65	803	541	282	1221	717				0.730594	0.583826	0.932152	1.15643	0.978281	1.00017	0.843742	1.00291	1.23077	1.05263	1.08883			2	7	10	12	16	15
											0.5	0.91653	1.31818	1.25698	1.20826	1.21559	1.46091	1.2973		3	3	174	518	749	446	213	72				0.693878	0.958231	1.10553	1.19317	1.25629	1.39669	1.37347	1.42485	1.11241	1.04478	0.911271			4	10	11	15	14	19
											1.53846	0.977564	1.00384	1.0431	1.09719	1.44958	1.20514	1.10665		6	6	209	288	692	611	319	358				1.08108	0.863874	1.15349	1.10814	1.20141	1.3103	1.52125	1.45695	0.958702	1.14108	1.03803			4	8	8	10	11	7
											1.23288	0.988701	1.50404	1.51492	1.35756	1.33883	1.14343	0.909091		9	9	279	807	325	682	566	110				0.577778	1.09564	1.33308	1.39169	1.54388	1.3598	1.33669	1.22164	0.82777	0.904762	0.986314			1	5	8	11	10	8
											0.585938	0.806452	1.28834	0.851127	0.857143	0.999035	0.789074			15	15	189	287	303	207	208					0.478011	0.810056	0.981873	0.826291	1.00712	1.5	1.07938	1.10192	0.953199	0.831758	0.923788			2	6	10	8	7	0
											0.666667	0.519126	0.833333	1.00419	0.983628	1.0193	0.842975			2	2	250	623	763	206	102					0.447761	0.722892	0.752572	0.761124	1.11111	0.984178	1.14138	1.12379	0.918367	0.922953	1.08696			2	5	7	8	10	11
											0.277778	0.84218	1.06154	0.633534	0.720779	0.860077	0.82213			2	2	414	116	222	268	318					0.633333	0.612245	0.901397	0.91623	0.875952	1.01595	1.07499	0.985523	0.874477	0.77619	1.5			2	6	6	9	11	13
											1.37931	0.751269	1.10479	1.05263	1.01532	0.904431				4	4	369	588	676	247						0.4	0.994413	0.766813	0.709736	0.933476	1.1244	0.832668	0.907633	0.877321	0.828877	0.784483			2	3	5	7	9	12
											0.64	0.57072	0.712695	0.83895	0.871275	0.851219				8	8	128	585	842	468						0.543478	0.713306	0.688666	0.767865	0.898876	0.813743	0.850604	0.803419	0.782663	1.02801	1.08852			2	2	6	7	11	11
											0.392157	0.685773	0.685619	0.944493	0.894807	0.890411				6	6	82	325	467	416						0.30303	0.84596	0.706288	0.757835	0.817084	1.09262	0.904437	0.79237	0.8846		0.740741			2	3	4	5	6	7
											0.352941	0.541689	0.819199	0.83406	0.853353	0.987466				3	3	227	287	341	323						0.869565	0.366197	0.708599	0.88685	0.740741	0.788871	0.92779	0.85559	1		0.960978			1	3	4	6	9	8
											0.710059	0.545455	0.745867	0.755814	0.780311	0.817395				36	36	194	481	883	359						0.701754	0.541237	0.578145	0.575147	0.764254	0.798643	1.04782	0.996413			0.875			1	2	7	6	8	10
											0.854701	0.958046	1.11647	0.939681	0.952295					20	20	556	525	529								0.891813	0.809302	0.989209	1.1486	1.12239	0.923891				1.26761				2	3	4	5	6
											1.37931	0.794667	0.982944	0.978565	0.867728					4	4	559	1050	267									0.491958	0.731707	0.943775	0.968343										2	4	6	6
										Basal									Basal	6	21	158	669	676	106	43				Basal	1.00318	0.96242	0.935049	0.84635	0.911042	0.855241	1.22112	0.872642	0.674157	1.14108			Basal	3	7	9	11	12	6
																				3	47	364	192	670	765	430					1.32	0.854922	0.948383	0.911126	1.01887	0.986168	1.2123	1.86364	1.19718	1.39535				2	6	10	14	13	8
											1.38095	1.27907	1.09375	1.02178	0.926113	0.977402	1.48075			29	66	189	488	549	705	150					0.666667	1.09971	0.664748	0.954198	1.06146	1.07989	1.20398	1.22222	1.23631	0.821577				2	5	12	14	10	9
											0.666667	1.13971	1.2153	1.29193	1.25812	1.2964	1.48075			3	62	324	778	736	695	150					1.36364	0.930769	1.14508	1.2484	1.35187	1.31593	1.33446	1.16645	0.953199	0.75				1	4	6	10	13	13
											0.927835	0.697674	1.30086	1.47986	1.51935	0.811981	1.06787			9	21	211	1084	483	225	804					0.595918	1.11637	1.36134	1.52516	1.59796	1.46274	1.49822	1.39303	1.14566	1.34518				7	5	8	9	6	4
											0.26087	0.9191	1.03216	1.16	0.857467	1.08831	0.668994			3	192	398	203	151	366	115					0.501319	1.00034	1.09233	1.03108	0.882867	1	1.10297	1.02767	1.03465	1.01968				2	10	15	10	1	0
											0.387597	0.797592	0.717044	0.924176	1.06974	0.756303				5	106	130	401	655	108						0.212766	0.622372	0.746941	1.0148	0.948767	1.07291	0.846337	0.917772	1.03471	0.744681				1	4	4	9	10	11
											0.64	0.649351	0.75549	0.795543	0.929166	0.954752				8	50	258	307	871	671						0.633333	0.515208	0.843215	0.902285	0.915467	0.798963	1.07499	0.985523	1.38554	0.936455				2	3	6	8	9	11
											0.5	0.635593	1.13269	0.777241	0.936596	1.00277				2	15	140	209	356	398						0.548246	0.994413	0.766813	0.709736	0.933476	1.1244	1.05827	1.02384	0.942663	0.833333				2	3	5	7	9	12
											0.340136	0.812102	0.998623	0.859692	0.852922	0.718535				5	51	290	318	537	157						0.847458	0.739496	0.890585	0.830264	0.815329	0.975984	1.01911	1.02064						1	3	6	9	12	9
											0.684932	0.75	0.917278	1.00171	0.850144	0.780897				5	57	275	822	354	242							0.883055	0.811706	0.785831	0.831446	0.874781	0.978234	0.986154							3	5	7	9	10
											0.684932	0.73922	0.91224	0.833714	0.910236	1.00379				5	72	237	548	1084	318							0.69378	0.718133	0.771977	0.714034	0.912921	0.788644	0.903247							3	5	7	9	10
											0.277778	0.839292	0.911879	0.865149	1.07797	0.93342				2	223	446	247	159	143							0.692042	0.618087	0.990279	0.992874	0.826087	0.884774	1.13114							4	4	5	6	7
											0.88	0.797386	0.871236	0.941964	0.767045					11	61	272	844	108								0.744571	0.790598	0.896341	0.796131	0.753521	0.885972	0.931794							3	4	6	7	9
											0.684932	0.637255	0.782198	0.969542	0.754627					5	65	232	834	473								0.669413	0.569288	0.776819	0.871212	0.808569									3	4	6	7	10
[truncated: 6 more columns]

## Sheet: Cortex basal and apical
Cortex	Layer 5
SPINE COUNT TOTAL								SPINE DENSITY/BRANCH ORDER											>10					SPINE DENSITY/30um interval							>210			frequency of intersections/30um interval
WT	Basal	Apical		KO	Basal	Apical		WT	1	2	3	4	5	6	7	8	9	10	11	12	13	14	15	WT	30	60	90	120	150	180	210	240		WT	30	60	90	120	150	180	210	240	270	300
								Apical	0.47619	1.12601	1.24559	1.14119	0.572917	0.790569	0.982533	0.978934	0.955244	1.34431	0.991736	0.84708	1.08527	0.743657	0.621951	Apical	0.617577	0.889507	1.07223	1.13517	1.05228	0.868241	0.845567	1.58702		Apical	2	8	4	4	3	3	1	2	1	1
									0	0.785855	0.826087	0.981997	0.666667	0.865231	1.01976	1.15445	1.21444	1.28764	1.12817	0.938628	1.0099	1.70984	1.48936		0.819328	0.844349	0.902512	1.24646	0.997567	1.2549	1.86667	0.704225			4	13	7	6	2	1	0	1	1	0
	1385	1268			1127	605			0.522388	1.04148	0.833333	1.15615	1.21519	1.16712	1.02564	0.946328	0.770202	0.994879	1.14965	1.20853	1.50134	1.4234	1.43599		0.665138	1.02629	1.01093	1.16388	0.979499	1.0122	1.1165	1.02339			3	5	8	5	3	2	0	1	0	0
	1358	1241			736	724			1.03774	1.02484	1.14719	0.874545	1.22019	1.2601	1.13971	1.31285	1.25	1.35593	1.60689	1.21867	1.08911		0.697674		0.9375	1.08166	1.16802	1.07259	1.32937	1.08677	1.09187	1.53846			4	6	4	3	1	6	2	0	0
	1384	1154			1032	840			1	0.851351	1.35933	1.23786	0.871731	1.34913	1.34235	1.12309	1.13592	1.19122	1.34799				1.43975		0.945736	1.14562	1.29727	1.26925	1.21394	1.15315	1.21925	1.33531			4	5	7	4	2	0	2	2
	2424	1326			655	1535			0.55	0.761421	1.22769	1.29921	1.14382	1.0377	1.47959	1.05919	1.21212	1.33125					0.979021		0.640244	1.15538	1.10634	1.28788	1.22581	1.03632	1.52083	0.691643			2	7	5	6	4	3	1
	2554	1051			708	807			1.11111	0.942029	1.4055	1.54261	1.34583	1.22363	1.25736	1.40013	1.10124	1.42235					0.854326		1.02655	1.33419	1.36379	1.41204	1.33382	1.44246	1.08802	1.19048			4	8	11	4	3	2	4
	1594	1498			932	869			0.5	1.12705	0.816327	1.34658	1.46603	1.05727	1.07488	1.0452	1.73292	1.29293					1.08729		1.10065	1.23122	1.31048	1.2868	0.840259	0.827389	1.44717	0.45			11	5	2	1	1	2	0
	1778	1905			621	458			1.32492	2.2043	2.31766	1.7829	2.06386	1.82325	1.24771	0.752916	1.341								1.20141	1.717	1.60457	1.66667	1.98116	2.15072	0.700701				1	7	10	9	9	0
	1413	2423			562	755			0.338164	1.86141	1.18536	0.714286	1.45442	0.415094	1.32502	0.828729									0.682353	1.16698	1.46592	1.33168	1.37803	1.36821	0.869565				3	6	8	6	2	0
	1737	2414			488	558			0.777778	1.07466	1.12825	1.00367	1.3615	1.44621	1.4496	2.66667									0.679612	0.905588	0.92433	1.3109	1.40741	1.5727	1.18881				1	2	7	8	8	6
	2090	916			755	346			0.588235	0.683761	0.870032	1.366	1.00434	1.26697	1.08199										0.615836	1.0119	1.21529	1.15947	1.29163	0.979021	1.72727				2	7	9	4	1	0
	2247	1981			742	566
	1255	1363			631	825
																								Basal	1.03876	1.13547	1.23793	1.34255	1.40065	2.22222				Basal	7	9	9	2	0	0
SPINE TOTAL DENSITY								Basal	1	2	3	4	5	6	7										0.756713	0.932704	1.26841	1.23276	1.04199	0.869565					6	10	9	3	1	0
									0.884146	1.18708	1.17422	1.29398	1.19388	1	1.82234										0.957265	1.12682	1.29781	1.2058	0.846561	0.879121					8	15	6	1	0	0
									0.564103	1.08618	0.866538	1.09777	1.25904	1.38042	1.58571										0.932421	1.27258	1.42085	1.53573	1.70143	1.39785					13	16	13	5	0	0
WT	Basal	Apical		KO	Basal	Apical			0.610169	1.23639	1.1798	1.08847	1.28314	1.32275											1.079	1.22939	1.33208	1.3499	1.46291	1.22807					6	14	17	9	0	1
	1.19768	0.919707			0.813307	0.829221			0.840336	0.999463	1.31922	1.54613	1.33191	1.29423											0.836801	1.14909	1.30435	1.39853	1.51394	0.909091					9	12	9	2	0	0
	1.08518	0.968321			0.863444	0.782703			0.878594	1.11464	1.34682	1.33812	1.35142	1.50437											1.01432	1.30927	1.56225	1.55146	1.63802						5	9	10	6	1
	1.15642	1.02314			0.762074	0.737554			0.710383	0.888889	1.15805	1.24514	1.15176	1.38522											0.876055	1.05352	1.14246	1.31987	1.54895						8	10	10	5	0
	1.34234	1.1039			0.698592	0.719779			0.846906	1.41777	1.48693	1.50259	1.48274	1.2764											1.10915	1.62908	1.59006	1.40617	1.02878						6	9	13	9	1
	1.30061	1.21181			0.800362	0.67571			0.648148	0.913302	1.10757	1.14847	1.25102	1.41775											0.693848	1.26827	1.69384	1.64131	1.56463						8	14	11	8	1
	1.18831	1.15382			0.64152	0.685169			0.26087	1.54639	1.46197	1.63574	1.2467	1.2562											0.786651	1.2496	1.48124	1.54018	1.58585						5	11	13	9	4
	1.47259	1.3711			0.665666	0.539204			0	0.489865	1.32626	1.50335	1.59531												0.442804	1.33047	1.30024	1.52431	1.4153						1	5	8	7	1
	1.15009	1.1781			0.697617	0.538593			0.238095	0.649819	1.24876	1.5322	1.40011
	1.42728	1.76707			0.665485	0.678255			0.43956	1.48402	1.34935	1.44956	1.35918
	1.44427	1.17889			0.720076	0.540541
	1.40587	1.33491			0.623844	0.598435
	1.36949	1.25831			0.724788	0.550404		KO	1	2	3	4	5	6	7	8	9	10	11	12	13	14	15	KO	30	60	90	120	150	180	210	240		KO	30	60	90	120	150	180	210	240
								Apical	0.675676	0.772727	0.734032	0.858013	0.894118	0.813362	0.855019	0.767766	1.02381	0.789474	0.730808	0.764331	0.838446	0.937129	0.672811	Apical	0.639535	0.808081	0.892377	0.901321	0.839363	0.8	0.58642	0.746461		Apical	4	6	5	2	1	0	0	2
									0.60241	0.791757	0.830895	0.755396	0.821394	0.831622	0.731949	0.747521	0.660308	0.604288	0.551181	0.526316	0.549793	0.583039	0.417755		0.619266	0.821098	0.802501	0.805846	0.757212	0.801187	0.837253	0.593047			2	6	3	4	3	1	2	1
									0.354839	0.691643	0.962264	0.45977	0.630813	0.731194	0.792496	0.62694	0.702937	0.580357	0.833333	0.530452	0.619355	0.769231	0.729167		0.401606	0.603015	0.761194	0.671762	0.711744	0.82634	0.487805	0.948905			1	2	5	4	4	5	0	0
									0.740741	0.716511	0.971993	0.625903	0.709677	0.570342	0.576241	0.709812	0.45082	0.736067	0.585619				0.541796		0.667939	0.674214	0.686311	0.789819	0.763984	0.816327	0.79646	0.655022			6	13	13	5	3	0	0	0
									0.784314	0.559441	0.540746	0.753899	0.627854	0.696798	0.708242	0.676297	0.574215	0.630355					0.611916		0.554415	0.633113	0.718161	0.713628	0.783582	0.753891	0.587084				7	14	7	3	0	1	2
									0.406091	0.568182	0.791667	0.561555	0.778192	0.845231	0.557809	0.574659	0.658824	0.555556							0.375	0.533446	0.749251	0.729432	0.706456	0.861244					2	6	9	4	7	0
									0.454545	0.409357	0.576923	0.532946	0.552813	0.573477	0.504348	0.677249	0.694165								0.438931	0.541566	0.539499	0.518895	0.978261	0.84453					3	6	7	2	0	0
									0.344828	0.582524	0.366528	0.549313	0.47619	0.563842	0.572391	0.768386	0.552764								0.439648	0.46875	0.57572	0.60457	0.498753	0.657371					5	11	10	2	1	1
									0.751174	0.608696	0.499276	0.57187	0.883534	0.707672	0.830325	0.530035									0.656064	0.643275	0.639687	0.791209	0.697928	0.686948					6	5	4	3	1	4
									0.721649	0.30303	0.585071	0.394511	0.576293	0.586371	0.609524	0.508744									0.430328	0.44631	0.58642	0.713436	0.555556						4	7	5	2	0
									0.559441	0.546697	0.444444	0.522088	0.696888	0.380079	0.454545										0.536232	0.537357	0.570033	0.713012	0.691318						4	9	4	4	2
									0.496454	0.326087	0.411449	0.482014	0.556953	0.613497											0.418367	0.553348	0.556049	0.385638	0.592334						8	9	6	3	2
									1	2	3	4	5	6	7
								Basal	0.536779	0.850123	0.867493	0.813464	0.662526	0.876747	1.11835									Basal	0.611247	0.805319	0.834832	0.872587	0.920659	0.762712	0.819672			Basal	7	12	10	4	2	1	0
									0.546875	0.922775	0.919267	0.81761	0.800199	0.796345	0.834248										0.762712	0.857143	0.935394	0.834939	0.980392	0.892193					6	9	6	2	0	0
									0.724638	0.691383	0.535714	0.678819	0.963372	0.877944											0.668338	0.572813	0.804755	0.869427	0.967742	1.0582					6	11	10	6	1	0
									0.509554	0.628053	0.614973	0.692263	0.755996	0.851809											0.55505	0.648782	0.749661	0.821832	0.617284	0.769231					6	9	7	1	0	0
									0.716981	0.837989	0.76179	0.789074	0.88	0.742049											0.61051	0.760331	0.903874	0.906489	0.697674						8	10	5	1	0
									0.538336	0.611372	0.636922	0.630283	0.808647	0.861619											0.501101	0.636342	0.649314	0.657262	0.712603						8	11	10	8	2
									0.977011	0.491071	0.654706	0.645768	0.841176	0.762295											0.524554	0.626921	0.756654	0.797836	0.344828						8	8	6	2	0
									0.900901	0.622441	0.670804	0.776583	0.655431	0.433071											0.554511	0.634686	0.779177	0.758929	0.795455						5	8	8	0	0
									0.557621	0.556003	0.607735	0.732496	0.912698												0.547945	0.581096	0.751246	0.759615	0.812065						5	8	6	1	1
									0.8	0.614693	0.701031	0.702552	0.703704												0.59952	0.625964	0.780516	0.871586	0.90604						8	10	6	2	0
									0.669643	0.57377	0.579822	0.640044	0.611702												0.525045	0.537014	0.678284	0.72327	0.625						8	13	10	4	0
									0.75	0.605653	0.750743	0.710511	0.767983												0.527728	0.706409	0.798561	0.792723							7	9	6	2
