# Supplementary material for: Loss of Bardet-Biedl syndrome proteins causes synaptic aberrations in principal neurons
Source: PLoS Biol. 2019 Sep 3;17(9):e3000414. doi: 10.1371/journal.pbio.3000414 (PMC6743795; doi:10.1371/journal.pbio.3000414)
Supplement: S3 Data — (XLSX) [file pbio.3000414.s012.xlsx]

## Sheet: Fear conditioning
Animal	Sex	Genotype	Conditioning 0-150; Distance	Conditioning 0-150; Freezing episodes	Conditioning 0-150; Time freezing	Context 0-300; Distance	Context 0-300; Freezing episodes	Context 0-300; Time freezing	Cue 0-180; Distance	Cue 180-360; Distance	Cue 0-180; Freezing episodes	Cue 180-360; Freezing episodes	Cue 0-180; Time freezing	Cue 180-360; Time freezing	Conditioning percentage time freezing	Context percentage time freezing
BBS4-IC/10.2b	Female	HOM	2.346	5	4.8	3.678	11	10.4	3.313	1.7	22	11	49	138.6	3.2	3.46667
BBS4-IC/11.1d	Female	HOM	4.15	5	3.3	2.396	63	71.9	5.316	3.343	17	34	21.4	76.5	2.2	23.9667
BBS4-IC/14.2g	Female	HOM	1.101	13	9.3	0.92	49	83	4.75	1.984	9	24	8.1	67	6.2	27.6667
BBS4-IC/15.1a	Female	HOM	1.932	1	0.6	2.36	46	56.1	4.027	2.307	19	35	19.8	59.9	0.4	18.7
BBS4-IC/15.1c	Female	HOM	2.703	4	2.9	1.604	50	62.6	3.616	0.986	19	31	22.4	106.5	1.93333	20.8667
BBS4-IC/16.1a	Female	HOM	4.713	0	0	3.22	46	61.3	4.938	2.151	12	17	22	111.4	0	20.4333
BBS4-IC/16.1d	Female	HOM	3.394	1	0.8	4.247	26	20.7	5.437	2.947	10	25	8	72.3	0.533333	6.9
BBS4-IC/17.1a	Female	HOM	1.552	6	3.9	2.087	28	34.8	5.297	2.466	22	22	19.4	62.5	2.6	11.6
BBS4-IC/17.1c	Female	HOM	2.954	8	6.7	4.502	26	28.1	5.072	1.473	10	31	16.7	89	4.46667	9.36667
BBS4-IC/2.1b	Female	HOM	2.578	0	0	1.985	45	69.5	3.875	1.333	14	28	21.9	94.4	0	23.1667
BBS4-IC/9.2b	Female	HOM	2.725	4	2.7	3.482	21	20.9	2.966	2.069	24	29	28	66.9	1.8	6.96667
BBS4-IC/12.1b	Female	WT	1.727	0	0	0.5	47	81.2	2.179	0.3	29	44	35	115.7	0	27.0667
BBS4-IC/12.1c	Female	WT	1.355	12	8.9	0.197	65	138.2	2.109	0.976	28	53	31.6	112.3	5.93333	46.0667
BBS4-IC/13.1b	Female	WT	2.559	1	2.5	0.547	50	164.8	3.179	1.6	33	45	41.2	126.2	1.66667	54.9333
BBS4-IC/14.2f	Female	WT	2.697	11	9.5	0.779	81	111	3.815	2.476	35	44	27.7	63.8	6.33333	37
BBS4-IC/16.1b	Female	WT	3.59	1	0.7	2.424	14	17.9	4.662	1.443	4	31	2.1	63.5	0.466667	5.96667
BBS4-IC/16.1h	Female	WT	1.065	18	18.6	0.022	41	262.5	1.197	0.755	34	33	73.7	129.3	12.4	87.5
BBS4-IC/2.1c	Female	WT	2.008	1	0.9	1.225	37	51.8	1.393	0.866	58	49	68.3	94.5	0.6	17.2667
BBS4-IC/4.2c	Female	WT	3.045	3	2.4	1.333	52	88	3.835	1.082	33	44	36.4	122.6	1.6	29.3333
BBS4-IC/4.2d	Female	WT	2.045	6	3.7	1.144	71	123	4.377	1.84	20	36	23	73.2	2.46667	41
BBS4-IC/5.2c	Female	WT	3.344	0	0	2.278	26	30.3	4.789	0.863	14	53	13.8	85.3	0	10.1
BBS4-IC/9.2c	Female	WT	3.424	3	2.3	1.16	56	75.6	3.372	1.547	38	49	34.4	85.1	1.53333	25.2
BBS4-IC/10.1f	Male	HOM	2.905	1	0.5	3.426	48	50.5	5.795	2.678	4	27	4.6	67.9	0.333333	16.8333
BBS4-IC/10.3g	Male	HOM	2.483	8	7.3	3.589	56	58.5	6.147	2.56	14	31	14.8	64.5	4.86667	19.5
BBS4-IC/13.1e	Male	HOM	3.537	0	0	4.709	14	12.1	5.331	2.793	9	25	8.1	49.2	0	4.03333
BBS4-IC/16.2c	Male	HOM	2.055	6	4.3	2.842	50	52.4	5.193	4.399	25	30	28	34.4	2.86667	17.4667
BBS4-IC/16.2e	Male	HOM	1.399	24	22.1	4.116	28	33.4	4.736	2.812	23	31	29.8	61.2	14.7333	11.1333
BBS4-IC/16.2f	Male	HOM	2.117	8	6.7	2.65	50	58.4	6.512	2.352	11	29	15.3	69.8	4.46667	19.4667
BBS4-IC/16.2g	Male	HOM	2.574	16	17	1.996	72	132.1	6.526	2.742	12	31	10	66.2	11.3333	44.0333
BBS4-IC/2.1e	Male	HOM	3.832	2	2.8	1.832	69	82.4	5.415	4.139	9	31	8.5	36.1	1.86667	27.4667
BBS4-IC/8.2g	Male	HOM	3.119	1	0.5	1.85	31	30.3	5.926	2.989	15	18	15.2	49.2	0.333333	10.1
BBS4-IC/8.3i	Male	HOM	2.508	12	11.4	3.517	56	59.5	5.339	2.615	25	44	26.8	51.1	7.6	19.8333
BBS4-IC/9.4d	Male	HOM	3.802	5	5.5	4.833	41	36.9	5.102	4.198	20	29	18.6	45.9	3.66667	12.3
BBS4-IC/9.4f	Male	HOM	0	0	3.135	47	41.8	6.101	2.776	10	31	11.5	56.3	56.3	2.09	2.03367
BBS4-IC/1.1d	Male	WT	2.532	9	9.7	1.266	78	111.2	2.752	1.575	35	44	43.5	75.2	6.46667	37.0667
BBS4-IC/1.2d	Male	WT	2.056	6	4.4	0.584	91	146.4	3.591	1.976	22	38	28.8	57.7	2.93333	48.8
BBS4-IC/1.3g	Male	WT	1.574	37	44.9	1.603	81	146.1	3.801	1.567	37	30	42.3	88	29.9333	48.7
BBS4-IC/10.1d	Male	WT	2.723	3	2.3	1.772	55	72.4	2.559	1.456	39	30	45.2	92	1.53333	24.1333
BBS4-IC/13.1h	Male	WT	2.973	2	1.1	1.378	58	72.3	4.39	2.373	22	32	18.8	82.9	0.733333	24.1
BBS4-IC/14.1b	Male	WT	2.921	0	0	1.233	43	43.4	3.225	1.481	37	39	27.2	51.4	0	14.4667
BBS4-IC/2.3c	Male	WT	2.893	10	12.6	2.458	53	66.2	3.295	0.707	32	68	29.3	113	8.4	22.0667
BBS4-IC/2.3e	Male	WT	1.794	20	18.1	1.923	72	96.2	3.757	1.367	30	41	35.1	95.6	12.0667	32.0667
BBS4-IC/2.3f	Male	WT	2.621	7	6.5	2.94	57	60.4	3.41	2.457	32	40	37.4	71.8	4.33333	20.1333
BBS4-IC/2.4j	Male	WT	2.103	9	6.3	1.495	59	85.4	4.586	2.355	20	30	25.5	74.5	4.2	28.4667
BBS4-IC/2.4k	Male	WT	1.802	6	5.1	1.824	44	41	2.03	0.638	30	55	24.3	91.3	3.4	13.6667
BBS4-IC/4.3f	Male	WT	2.467	1	1.2	2.767	43	63.5	5.114	1.667	7	41	7.4	91.8	0.8	21.1667
BBS4-IC/9.4e	Male	WT	3.632	2	2	4.318	34	45	6.158	3.35	19	35	17.6	52.7	1.33333	15
