# Supplementary material for: Loss of Bardet-Biedl syndrome proteins causes synaptic aberrations in principal neurons
Source: PLoS Biol. 2019 Sep 3;17(9):e3000414. doi: 10.1371/journal.pbio.3000414 (PMC6743795; doi:10.1371/journal.pbio.3000414)
Supplement: S4 Data — (XLSX) [file pbio.3000414.s013.xlsx]

## Sheet: _proteomics
						abundance (scaled)									abundance (normalised intensities)
Accession	Description	Protein	# Unique Peptides	# Peptides	# PSMs	rat1, cytosolic	rat2, cytosolic	rat3, cytosolic	rat1, DSS	rat2, DSS	rat3, DSS	rat1, PSD	rat2, PSD	rat3, PSD	rat1, cytosolic	rat2, cytosolic	rat3, cytosolic	rat1, DSS	rat2, DSS	rat3, DSS	rat1, PSD	rat2, PSD	rat3, PSD
Q00972	[3-methyl-2-oxobutanoate dehydrogenase [lipoamide]] kinase, mitochondrial	BCKDK	7	7	16	4.17334	7.94424	8.5198	16.5153	19.4831	7.18571	270.331	287.086	278.763	1.4457e+06	2.75199e+06	2.95137e+06	5.72111e+06	6.74919e+06	2.48923e+06	9.36461e+07	9.94502e+07	9.6567e+07
D3ZBP4	[F-actin]-monooxygenase MICAL1	MICAL1	3	3	8	154.246	157.321	183.192	57.4361	106.792	40.0536	51.7914	60.6561	88.5117	6.41181e+06	6.53963e+06	7.61506e+06	2.38755e+06	4.43922e+06	1.66498e+06	2.1529e+06	2.5214e+06	3.67932e+06
Q02589	[Protein ADP-ribosylarginine] hydrolase	ADPRH	8	8	25	199.696	201.409	210.676	94.7368	96.562	90.6165	1.74815	2.86956	1.68596	1.49194e+08	1.50474e+08	1.57397e+08	7.07783e+07	7.2142e+07	6.77e+07	1.30605e+06	2.14386e+06	1.25959e+06
Q63065	[Pyruvate dehydrogenase (acetyl-transferring)] kinase isozyme 1, mitochondrial	PDK1	11	12	62	17.4125	10.4828	13.8462	190.649	229.435	239.746	79.5578	57.0528	61.8184	1.45509e+07	8.75999e+06	1.15706e+07	1.59317e+08	1.91729e+08	2.00346e+08	6.6483e+07	4.76766e+07	5.1659e+07
F1LMM8	[Pyruvate dehydrogenase (acetyl-transferring)] kinase isozyme 2, mitochondrial	PDK2	15	17	111	12.7571	15.2906	10.7442	190.419	203.03	186.049	90.033	101.866	89.8112	3.82772e+07	4.58789e+07	3.22375e+07	5.71347e+08	6.09186e+08	5.58234e+08	2.70141e+08	3.05647e+08	2.69476e+08
Q562C9	1,2-dihydroxy-3-keto-5-methylthiopentene dioxygenase	ADI1	3	3	9	256.32	260.14	251.264	3.16141	19.8333	19.8193	34.1827	30.9904	24.2893	2.71713e+07	2.75761e+07	2.66353e+07	335125	2.10243e+06	2.10095e+06	3.62354e+06	3.28514e+06	2.57479e+06
A0A0G2JTB2	1,4-alpha-glucan branching enzyme 1	GBE1	5	8	22	196.755	210.752	191.776	75.6581	101.188	90.87	11.0552	13.4403	8.50486	7.60397e+07	8.1449e+07	7.41155e+07	2.92395e+07	3.91062e+07	3.51184e+07	4.27249e+06	5.19427e+06	3.28686e+06
A0A096MJY6	1,4-alpha-glucan branching enzyme 1 (Fragment)	GBE1	2	5	15	188.456	198.903	182.222	92.0479	107.346	121.775	3.00429	3.94712	2.29844	8.16525e+07	86179044	7.89514e+07	3.98817e+07	4.65097e+07	5.27617e+07	1.30167e+06	1.71017e+06	995848
Q5U1Y4	1,5-anhydro-D-fructose reductase	AKR1E2	2	2	4	78.1498	236.718	191.691	43.0259	132.082	156.656	4.25301	13.3216	44.1019	1.10104e+06	3.33507e+06	2.7007e+06	606183	1.86087e+06	2.2071e+06	59919.8	187685	621342
P26772	10 kDa heat shock protein, mitochondrial	HSPE1	8	8	71	26.3692	29.7276	28.9893	241.383	282.1	287.869	1.331	1.13402	1.09659	3.95628e+08	4.46015e+08	4.34938e+08	3.62157e+09	4.23246e+09	4.31902e+09	1.99696e+07	1.70142e+07	1.64526e+07
D3ZTP0	10-formyltetrahydrofolate dehydrogenase	ALDH1L2	2	3	16	38.2124	17.002	19.2802	322.097	354.484	87.3374	22.7758	19.7447	19.0665	471378	209731	237835	3.9733e+06	4.37281e+06	1.07737e+06	280956	243565	235199
P35213	14-3-3 protein beta/alpha	YWHAB	12	22	530	184.789	178.366	208.672	88.9325	95.0186	86.4066	21.6459	17.2509	18.9181	2.10566e+09	2.03248e+09	2.37782e+09	1.01339e+09	1.08274e+09	9.84603e+08	2.46655e+08	1.96574e+08	2.15571e+08
P62260	14-3-3 protein epsilon	YWHAE	24	27	754	198.449	204.264	191.966	78.9469	90.5613	107.79	9.70883	8.96017	9.35358	4.08141e+10	4.20101e+10	3.94808e+10	1.62366e+10	1.86253e+10	2.21686e+10	1.99677e+09	1.8428e+09	1.92371e+09
P68511	14-3-3 protein eta	YWHAH	20	27	451	184.471	181.076	196.939	103.244	85.0112	94.0453	16.7743	18.3983	20.0398	2.39237e+09	2.34833e+09	2.55406e+09	1.33895e+09	1.10249e+09	1.21965e+09	2.17541e+08	2.38603e+08	2.59892e+08
P61983	14-3-3 protein gamma	YWHAG	14	22	503	193.781	183.323	205.719	80.4386	98.0952	87.7418	18.8945	15.656	16.3511	2.52981e+09	2.39327e+09	2.68566e+09	1.05012e+09	1.28063e+09	1.14547e+09	2.46668e+08	2.04388e+08	2.13463e+08
P68255	14-3-3 protein theta	YWHAQ	17	24	458	204.99	179.787	189.827	85.0561	92.6715	120.996	9.76306	7.23234	9.6778	2.874e+09	2.52065e+09	2.66142e+09	1.19251e+09	1.29928e+09	1.6964e+09	1.36881e+08	1.01399e+08	1.35685e+08
A0A0G2JV65	14-3-3 protein zeta/delta	YWHAZ	18	25	606	209.639	185.979	204.894	78.4341	95.5943	108.62	6.16524	5.2213	5.45304	2.10083e+10	1.86373e+10	2.05328e+10	7.86003e+09	9.57969e+09	1.0885e+10	6.17831e+08	5.23236e+08	5.4646e+08
G3V648	1-acylglycerol-3-phosphate O-acyltransferase 3	AGPAT3	8	8	39	34.0318	40.7826	42.8147	197.992	204.897	227.286	62.1288	47.1335	42.9336	2.37939e+07	2.85138e+07	2.99346e+07	1.38429e+08	1.43257e+08	1.5891e+08	4.34383e+07	3.29542e+07	3.00177e+07
G3V965	1-acylglycerol-3-phosphate O-acyltransferase 5	AGPAT5	7	7	23	1.39035	3.53215	5.61474	8.67901	5.55562	6.03008	310.191	278.44	280.567	479813	1.21895e+06	1.93766e+06	2.99514e+06	1.91725e+06	2.08099e+06	1.07048e+08	9.609e+07	9.68242e+07
Q6MG85	1-acyl-sn-glycerol-3-phosphate acyltransferase	AGPAT1	6	6	38	23.9642	26.0231	23.9046	180.849	176.227	191.119	111.021	82.5627	84.3293	2.21678e+07	2.40724e+07	2.21127e+07	1.67292e+08	1.63017e+08	1.76792e+08	1.02699e+08	7.63737e+07	7.80078e+07
Q924S1	1-acyl-sn-glycerol-3-phosphate acyltransferase delta	AGPAT4	10	10	57	31.1116	36.6172	28.3243	94.5023	98.4473	123.931	294.038	88.7197	104.308	1.81497e+07	2.13615e+07	1.65237e+07	5.51303e+07	5.74317e+07	7.22982e+07	1.71535e+08	5.17569e+07	6.08509e+07
F1LXH1	1-aminocyclopropane-1-carboxylate synthase homolog	ACCS	1	1	2	164.302	288.652	289.111	37.9846	30.4528	13.4611	33.2229	3.78439	39.0292	1.00388e+06	1.76366e+06	1.76647e+06	232085	186066	82247.1	202991	23122.6	238468
P10687	1-phosphatidylinositol 4,5-bisphosphate phosphodiesterase beta-1	PLCB1	62	62	378	96.8839	101.096	108.945	134.913	132.192	140.013	52.1957	68.1171	65.6446	7.73622e+08	8.07258e+08	8.6993e+08	1.07729e+09	1.05556e+09	1.11801e+09	4.16785e+08	5.43918e+08	5.24175e+08
P10688	1-phosphatidylinositol 4,5-bisphosphate phosphodiesterase delta-1	PLCD1	1	14	65	207.436	172.873	178.563	103.442	112.144	118.314	2.5901	1.78993	2.84787	2.33932e+07	19495360	2.01371e+07	1.16654e+07	1.26468e+07	1.33426e+07	292093	201855	321163
Q568Y2	2-(3-amino-3-carboxypropyl)histidine synthase subunit 2	DPH2	1	1	1	51.5366	315.802	89.108	91.4797	54.9864	49.753	1.78353	203.566	41.9853	357257	2.18917e+06	617707	634147	381172	344894	12363.6	1.41114e+06	291047
P13233	2',3'-cyclic-nucleotide 3'-phosphodiesterase	CNP	41	42	866	14.7648	15.4267	15.5508	47.4588	42.1939	43.8999	249.526	223.071	248.108	2.31342e+09	2.41712e+09	2.43657e+09	7.43606e+09	6.61113e+09	6.87844e+09	3.90969e+10	3.49517e+10	3.88748e+10
G3V734	2,4-dienoyl CoA reductase 1, mitochondrial, isoform CRA_a	DECR1	14	14	70	9.38578	8.08757	4.76139	53.6641	80.7031	60.9836	216.062	273.717	192.636	1.8217e+07	1.56973e+07	9.24145e+06	1.04157e+08	1.56638e+08	1.18364e+08	4.19359e+08	5.3126e+08	3.73889e+08
Q6TUH0	2',5'-phosphodiesterase 12	PDE12	6	6	11	177.584	194.596	133.626	104.365	125.19	144.763	8.90341	4.81232	6.16164	2.65625e+07	2.91071e+07	1.99874e+07	1.56106e+07	1.87256e+07	2.16533e+07	1.33175e+06	719815	921642
G3V787	25-hydroxycholesterol 7-alpha-hydroxylase	CYP7B1	7	7	17	16.5431	23.0247	24.9425	199.391	224.158	244.224	66.5052	46.0495	55.1612	3.4761e+06	4.83806e+06	5.24103e+06	4.18969e+07	4.71011e+07	5.13175e+07	1.39744e+07	9.67613e+06	1.15907e+07
G3V8B6	26S proteasome non-ATPase regulatory subunit 1	PSMD1	32	32	149	172.254	179.332	166.531	103.638	108.174	99.0804	13.1786	25.851	31.9614	6.402e+08	6.66505e+08	6.18929e+08	3.8518e+08	4.02038e+08	3.68242e+08	4.89796e+07	9.6078e+07	1.18788e+08
A0A0G2JWX1	26S proteasome non-ATPase regulatory subunit 11	PSMD11	22	22	109	176.928	187.542	176.889	96.9736	105.728	111.659	15.256	13.989	15.0356	5.40307e+08	5.72722e+08	5.4019e+08	2.96141e+08	3.22876e+08	3.40987e+08	4.65891e+07	4.27201e+07	4.59162e+07
B0BN93	26S proteasome non-ATPase regulatory subunit 13	PSMD13	17	17	63	160.602	210.398	199.31	104.132	104.218	94.1046	15.1704	5.30193	6.76246	3.71967e+08	4.87299e+08	4.61619e+08	2.41177e+08	2.41378e+08	2.17954e+08	3.51358e+07	1.22797e+07	1.56624e+07
Q4FZT9	26S proteasome non-ATPase regulatory subunit 2	PSMD2	31	31	162	188.811	202.871	180.893	86.8821	86.7249	100.073	19.5621	18.143	16.0396	6.41127e+08	6.88868e+08	6.14239e+08	2.95016e+08	2.94483e+08	3.39806e+08	6.64251e+07	6.16062e+07	5.44639e+07
G3V9P0	26S proteasome non-ATPase regulatory subunit 9	PSMD9	3	3	20	203.831	213.441	235.014	66.852	73.3288	102.166	1.15674	1.71613	2.49319	7.68379e+07	80460505	8.85929e+07	2.52011e+07	2.76426e+07	3.85135e+07	436055	646926	939855
P62193	26S proteasome regulatory subunit 4	PSMC1	14	16	81	191.092	186.146	195.599	88.1009	86.5556	95.7871	25.5533	19.6518	11.5139	3.90446e+08	3.8034e+08	3.99653e+08	1.80011e+08	1.76853e+08	1.95715e+08	5.22112e+07	4.01533e+07	2.35256e+07
Q6P6U2	26S proteasome regulatory subunit 6A	PSMC3	20	20	114	189.413	194.637	187.733	78.8707	97.4101	105.162	24.541	9.61564	12.6187	5.67403e+08	5.83051e+08	5.6237e+08	2.36264e+08	2.91801e+08	3.15022e+08	7.35147e+07	2.88045e+07	3.78006e+07
Q63570	26S proteasome regulatory subunit 6B	PSMC4	15	16	82	195.022	206.097	216.777	70.015	83.2242	95.5152	15.7182	8.34705	9.28423	3.56714e+08	3.76972e+08	3.96506e+08	1.28064e+08	1.52225e+08	1.74707e+08	2.87501e+07	1.52676e+07	1.69818e+07
G3V7L6	26S proteasome regulatory subunit 7	PSMC2	20	20	93	184.999	201.405	178.088	90.8884	96.998	123.728	9.65474	7.35631	6.88253	6.47273e+08	7.04672e+08	6.23091e+08	3.17999e+08	3.39375e+08	4.32896e+08	3.37798e+07	2.57381e+07	2.40805e+07
P62198	26S proteasome regulatory subunit 8	PSMC5	18	20	106	157.604	158.706	164.802	84.8838	85.7472	103.189	51.8318	44.0275	49.2095	4.55169e+08	4.58352e+08	4.75957e+08	2.4515e+08	2.47643e+08	2.98015e+08	1.49693e+08	1.27154e+08	1.4212e+08
Q62785	28 kDa heat- and acid-stable phosphoprotein	PDAP1	4	4	17	189.406	165.565	211.76	99.6568	107.03	119.656	3.60819	1.43481	1.88392	6.37438e+07	5.57203e+07	7.12668e+07	3.35391e+07	3.60203e+07	4.02697e+07	1.21432e+06	482880	634026
B5DEP4	28S ribosomal protein L42, mitochondrial	MRPL42	1	1	4	3.46723	9.69991	8.37868	34.8088	41.043	29.7464	209.707	289	274.149	107879	301803	260694	1.08304e+06	1.27701e+06	925531	6.52481e+06	8.99196e+06	8.52988e+06
A0A0G2K7L0	28S ribosomal protein S10, mitochondrial	MRPS10	3	3	4	27.1975	6.1512	7.56484	6.27487	5.95611	6.80821	366.788	224.353	248.906	2.75584e+06	623283	766523	635815	603515	689856	3.71655e+07	2.27331e+07	2.52209e+07
Q5XI37	28S ribosomal protein S15, mitochondrial	MRPS15	4	4	6	13.9335	16.8242	11.1728	41.377	35.3317	24.3683	228.178	273.878	254.937	1.66808e+06	2.01415e+06	1.33757e+06	4.95353e+06	4.22981e+06	2.9173e+06	2.73168e+07	3.27879e+07	3.05204e+07
Q4QR80	28S ribosomal protein S25, mitochondrial	MRPS25	7	7	12	6.31696	4.87638	6.38462	62.8238	33.0523	50.219	266.11	252.052	218.165	1.06567e+06	822647	1.07709e+06	1.05984e+07	5.57593e+06	8.47196e+06	4.48929e+07	4.25213e+07	3.68045e+07
Q9EPJ3	28S ribosomal protein S26, mitochondrial	MRPS26	3	3	6	6.87264	6.34081	3.62848	54.3764	53.5419	63.3918	407.156	138.668	166.024	636512	587256	336053	5.03609e+06	4.9588e+06	5.87106e+06	3.77089e+07	1.28427e+07	1.53764e+07
B0BN56	28S ribosomal protein S31, mitochondrial	MRPS31	8	8	28	10.5415	11.2042	9.16215	51.4969	52.0529	59.1722	261.703	227.09	217.577	2.94624e+06	3.13148e+06	2.56073e+06	1.43929e+07	1.45483e+07	1.65381e+07	7.31436e+07	6.34694e+07	6.08108e+07
Q5I0K8	28S ribosomal protein S7, mitochondrial	MRPS7	3	3	11	2.81924	5.34431	3.90314	39.1867	24.8531	22.4941	273.584	287.984	239.831	500768	949285	693297	6.96054e+06	4.41455e+06	3.99553e+06	4.85954e+07	5.11533e+07	4.26001e+07
O35820	2'-deoxynucleoside 5'-phosphate N-hydrolase 1	DNPH1	2	2	10	254.262	216.031	237.029	34.3911	61.2619	86.7727	3.56967	3.33942	3.34324	3.5584e+07	3.02335e+07	3.31722e+07	4.81303e+06	8.5736e+06	1.21438e+07	499575	467351	467886
Q8CHM7	2-hydroxyacyl-CoA lyase 1	HACL1	1	1	2	9.2097	3.8645	31.1887	226.271	287.46	291.351	1.84268	19.8885	28.924	98400.2	41289.9	333233	2.41757e+06	3.07135e+06	3.11291e+06	19687.9	212497	309036
Q09426	2-hydroxyacylsphingosine 1-beta-galactosyltransferase	UGT8	4	4	14	29.6866	27.4387	29.409	113.306	123.897	136.028	153.795	148.611	137.829	5.94682e+06	5.49653e+06	5.89122e+06	2.26974e+07	2.4819e+07	2.72491e+07	3.08083e+07	2.97697e+07	2.761e+07
P52759	2-iminobutanoate/2-iminopropanoate deaminase	RIDA	6	6	32	209.857	218.967	251.813	42.1682	39.6961	120.462	0.70632	15.2809	1.04841	2.57279e+08	2.68448e+08	3.08716e+08	5.1697e+07	4.86664e+07	1.47683e+08	865929	1.87339e+07	1.28532e+06
Q4G064	2-methoxy-6-polyprenyl-1,4-benzoquinol methylase, mitochondrial	COQ5	15	15	49	21.9989	2.10007	2.74003	16.2175	22.9105	32.6438	237.095	297.452	266.842	2.2785e+07	2.17511e+06	2.83794e+06	1.6797e+07	2.37292e+07	3.38102e+07	2.45567e+08	3.08081e+08	2.76377e+08
D4ACB4	2-oxoglutarate and iron-dependent oxygenase domain-containing 1	OGFOD1	1	1	2	#VALUE!	#VALUE!	#VALUE!	#VALUE!	#VALUE!	#VALUE!	#VALUE!	#VALUE!	#VALUE!
Q5XI78	2-oxoglutarate dehydrogenase, mitochondrial	OGDH	48	59	579	14.3104	15.4594	12.0985	128.882	144.32	140.866	145.598	151.976	146.49	3.35798e+08	3.62759e+08	2.83895e+08	3.02425e+09	3.38652e+09	3.30545e+09	3.41648e+09	3.56616e+09	3.43743e+09
F7EV94	2-oxoisovalerate dehydrogenase subunit alpha, mitochondrial	BCKDHA	12	12	50	32.6066	13.0952	13.7969	207.745	354.197	246.502	8.81098	10.8298	12.4165	1.35953e+07	5.46002e+06	5.75259e+06	8.66191e+07	1.47682e+08	1.02779e+08	3.67373e+06	4.51546e+06	5.17705e+06
A0A0A0MXW1	2-oxoisovalerate dehydrogenase subunit beta, mitochondrial	BCKDHB	9	9	46	52.3559	50.158	47.1945	176.627	271.075	265.783	7.57613	17.1036	12.1274	3.87701e+07	3.71426e+07	3.49481e+07	1.30794e+08	2.00734e+08	1.96816e+08	5.61021e+06	1.26654e+07	8.98046e+06
Q9Z1N4	3'(2'),5'-bisphosphate nucleotidase 1	BPNT1	1	17	92	186.115	170.037	167.493	98.6281	131.011	141.493	0.725793	3.4884	1.00842	3.07188e+07	28065089	2.76452e+07	1.62788e+07	2.16238e+07	2.33538e+07	119794	575771	166443
A0A0G2K0V3	3'(2'),5'-bisphosphate nucleotidase 1	BPNT1	1	17	89	107.709	149.708	146.449	185.982	176.736	130.536	0.887431	0.985705	1.0068	3.89317e+08	5.41121e+08	5.29342e+08	6.72236e+08	6.38816e+08	4.71824e+08	3.20763e+06	3.56285e+06	3.63909e+06
P0C2C4	39S ribosomal protein L10, mitochondrial	MRPL10	7	7	22	6.40191	7.10251	5.59993	83.0648	59.9194	197.073	205.465	164.222	171.152	1.79365e+06	1.98993e+06	1.56895e+06	2.32726e+07	1.67878e+07	5.52146e+07	5.75658e+07	4.60108e+07	4.79522e+07
Q5XIE3	39S ribosomal protein L11, mitochondrial	MRPL11	5	5	12	8.78873	8.85062	10.7264	68.3842	108.992	131.74	154.33	209.36	198.828	2.05724e+06	2.07173e+06	2.51081e+06	1.60072e+07	2.55125e+07	3.08373e+07	3.61251e+07	4.90064e+07	4.65412e+07
Q7M0E7	39S ribosomal protein L14, mitochondrial	MRPL14	3	3	10	1.58606	2.72889	2.95941	16.2897	18.8925	19.8533	236.752	301.091	299.847	235763	405641	439908	2.42142e+06	2.80831e+06	2.95114e+06	3.51925e+07	4.47563e+07	4.45714e+07
Q5M818	39S ribosomal protein L16, mitochondrial	MRPL16	4	4	9	3.00807	5.80017	14.5111	8.20947	3.61538	4.3702	306.772	256.459	297.255	590377	1.13837e+06	2.84801e+06	1.61123e+06	709571	857715	6.02083e+07	5.03338e+07	5.83406e+07
Q6PDW6	39S ribosomal protein L17, mitochondrial	MRPL17	1	1	4	15.6155	20.934	25.2537	156.723	160.779	168.848	121.09	52.4847	178.273	191138	256237	309111	1.91832e+06	1.96797e+06	2.06673e+06	1.48216e+06	642424	2.18209e+06
Q498T4	39S ribosomal protein L2, mitochondrial	MRPL2	4	4	10	5.80157	5.20507	5.89379	13.31	6.9312	15.0635	238.361	291.213	318.221	336807	302178	342161	772709	402388	874505	1.3838e+07	1.69062e+07	1.84742e+07
A0A0H2UHT3	39S ribosomal protein L22, mitochondrial	MRPL22	1	1	1	46.6336	39.4133	46.8535	12.1838	33.5467	34.2477	356.965	115.209	214.948	356517	301317	358198	93145.9	256466	261826	2.72902e+06	880780	1.64329e+06
Q63750	39S ribosomal protein L23, mitochondrial	MRPL23	4	4	9	10.3655	7.92895	6.27841	102.063	54.0789	70.2173	191.377	235.912	221.779	863340	660399	522927	8.50081e+06	4.50421e+06	5.84837e+06	1.59398e+07	1.9649e+07	1.84719e+07
Q66H47	39S ribosomal protein L24, mitochondrial	MRPL24	3	3	4	55.3344	38.7408	50.9873	159.666	119.708	162.971	104.92	119.785	87.8885	1.51201e+06	1.05859e+06	1.39323e+06	4.36288e+06	3.27103e+06	4.45318e+06	2.86693e+06	3.27312e+06	2.40156e+06
G3V7P3	39S ribosomal protein L3, mitochondrial	MRPL3	2	2	4	1.46579	2.63961	1.53175	84.229	37.7144	19.599	163.513	260.82	328.487	203496	366459	212654	1.16936e+07	5.23591e+06	2.72094e+06	2.27007e+07	3.62098e+07	4.5604e+07
A0A0H2UI42	39S ribosomal protein L30, mitochondrial	MRPL30	3	3	5	15.6331	11.637	26.8618	19.0314	13.9122	14.4367	225.702	290.653	282.133	324069	241231	556836	394514	288396	299268	4.67872e+06	6.02514e+06	5.84852e+06
Q6AXT0	39S ribosomal protein L37, mitochondrial	MRPL37	9	9	34	3.04158	5.94832	4.35001	55.9773	19.2512	31.8776	227.135	244.853	307.566	2.01325e+06	3.93724e+06	2.87931e+06	3.70518e+07	1.27425e+07	2.11e+07	1.50342e+08	1.6207e+08	2.03581e+08
Q5PQN9	39S ribosomal protein L38, mitochondrial	MRPL38	6	6	13	62.2358	45.2782	45.5626	60.5307	50.2546	53.2566	165.867	190.667	226.348	2.33488e+07	1.69869e+07	1.70936e+07	2.27091e+07	1.88539e+07	1.99801e+07	6.22279e+07	7.15318e+07	8.49182e+07
P83565	39S ribosomal protein L40, mitochondrial	MRPL40	4	4	11	2.59358	5.70902	2.46849	64.6074	60.9343	90.6656	149.69	236.698	286.634	395999	871677	376899	9.86453e+06	9.3037e+06	1.38432e+07	2.28552e+07	3.61401e+07	4.37644e+07
Q5BJX1	39S ribosomal protein L41, mitochondrial	MRPL41	5	5	10	2.73944	3.4086	6.69131	25.7457	22.9225	31.027	217.021	277.104	313.34	609246	758066	1.48813e+06	5.72579e+06	5.09793e+06	6.90034e+06	4.82652e+07	6.16274e+07	6.96862e+07
Q5RK00	39S ribosomal protein L46, mitochondrial	MRPL46	4	4	10	8.24106	6.88751	5.98736	49.7861	74.2191	68.8912	220.543	215.625	249.82	1.16611e+06	974585	847215	7.04476e+06	1.0502e+07	9.74814e+06	3.12069e+07	3.0511e+07	3.53497e+07
B2RYW4	39S ribosomal protein L53, mitochondrial	MRPL53	2	2	6	18.6719	9.59867	29.0014	83.8032	76.0978	84.3717	249.848	249.763	98.8441	1.13701e+06	584503	1.76601e+06	5.10313e+06	4.63391e+06	5.13775e+06	1.52143e+07	1.52091e+07	6.01903e+06
Q641X9	39S ribosomal protein L9, mitochondrial	MRPL9	2	2	6	2.50107	1.81587	2.72699	61.9553	66.8914	85.3369	220.986	219.921	237.866	385842	280136	420695	9.5579e+06	1.03194e+07	1.3165e+07	3.40917e+07	3.39274e+07	3.66958e+07
B0BMW2	3-hydroxyacyl-CoA dehydrogenase type-2	HSD17B10	20	20	195	27.0965	25.9858	21.6882	207.346	212.259	224.537	53.5081	64.7334	62.8467	1.72335e+08	1.65271e+08	1.37938e+08	1.31873e+09	1.34998e+09	1.42806e+09	3.40314e+08	4.11707e+08	3.99708e+08
A0A0G2JSH2	3-hydroxybutyrate dehydrogenase, type 1, isoform CRA_a	BDH1	14	14	100	7.20107	5.62855	5.38615	187.859	193.476	215.648	107.588	92.0261	85.1874	6.73136e+07	5.26142e+07	5.03482e+07	1.75605e+09	1.80856e+09	2.01582e+09	1.0057e+09	8.60234e+08	7.96308e+08
P29266	3-hydroxyisobutyrate dehydrogenase, mitochondrial	HIBADH	12	12	77	34.8331	34.2587	28.9388	247.971	263.429	287.68	0.841298	1.31752	0.730488	9.25914e+07	9.10645e+07	7.69235e+07	6.59143e+08	7.00232e+08	7.64695e+08	2.23629e+06	3.50216e+06	1.94174e+06
Q5XIE6	3-hydroxyisobutyryl-CoA hydrolase, mitochondrial	HIBCH	15	15	63	36.8852	34.6332	30.6061	246.668	272.876	263.573	9.23327	2.11749	3.40853	4.62546e+07	4.34306e+07	3.83806e+07	3.09325e+08	3.42191e+08	3.30525e+08	1.15787e+07	2.65537e+06	4.27435e+06
P21775	3-ketoacyl-CoA thiolase A, peroxisomal	ACAA1A	13	13	40	15.6812	11.3404	19.393	204.121	255.743	362.918	10.7602	10.6093	9.43418	7.59051e+06	5.48935e+06	9.38719e+06	9.88049e+07	1.23793e+08	1.75671e+08	5.20847e+06	5.13543e+06	4.56662e+06
G3V9U2	3-ketoacyl-CoA thiolase, mitochondrial	ACAA2	19	19	81	47.3353	48.7499	25.6115	212.228	259.713	186.477	47.8027	45.6005	26.4825	7.00838e+07	7.21782e+07	3.79199e+07	3.14221e+08	3.84526e+08	2.76094e+08	7.07758e+07	6.75153e+07	3.92095e+07
D3Z9P1	3-ketodihydrosphingosine reductase	KDSR	1	1	1	#VALUE!	#VALUE!	#VALUE!	#VALUE!	#VALUE!	#VALUE!	#VALUE!	#VALUE!	#VALUE!
P97532	3-mercaptopyruvate sulfurtransferase	MPST	8	9	47	108.29	112.741	103.571	163.34	198.954	209.926	1.09825	0.694466	1.38596	2.01258e+08	209530591	1.92487e+08	3.0357e+08	3.6976e+08	3.90151e+08	2.04112e+06	1.29068e+06	2.57583e+06
G3V6R7	3-oxoacyl-[acyl-carrier-protein] synthase, mitochondrial	OXSM	7	7	31	17.0208	23.018	13.3105	261.068	285.966	283.23	5.74095	5.776	4.86973	4.50951e+06	6.09843e+06	3.52651e+06	6.91676e+07	7.57643e+07	7.50393e+07	1.52101e+06	1.5303e+06	1.29019e+06
A0A0G2K0L0	3'-phosphoadenosine 5'-phosphosulfate synthase 1	PAPSS1	7	7	17	299.315	177.242	281.117	42.8039	45.9791	21.572	12.6986	8.03352	11.2401	4.71721e+07	2.79334e+07	4.43041e+07	6.74592e+06	7.24633e+06	3.39975e+06	2.00131e+06	1.26609e+06	1.77144e+06
O55173	3-phosphoinositide-dependent protein kinase 1	PDPK1	10	10	39	164.368	170.657	166.055	110.095	129.589	121.364	13.2566	13.1889	11.4258	1.73176e+08	179801872	1.74953e+08	1.15995e+08	1.36533e+08	1.27868e+08	1.39669e+07	1.38957e+07	1.2038e+07
P62282	40S ribosomal protein S11	RPS11	11	11	61	41.2728	48.4855	51.2114	8.10936	6.10422	3.58006	249.703	255.343	236.191	1.7482e+08	2.05371e+08	2.16917e+08	3.4349e+07	2.58558e+07	1.51641e+07	1.05767e+09	1.08156e+09	1.00044e+09
D3ZEB8	40S ribosomal protein S12	3	1	2	8	201.973	184.021	207.708	91.0309	44.05	128.27	11.8151	16.1725	14.9603	5.73689e+06	5.22699e+06	5.89978e+06	2.58567e+06	1.25121e+06	3.64341e+06	335598	459369	424936
Q6PDW1	40S ribosomal protein S12	RPS12	5	6	39	149.873	165.283	188.982	69.4669	109.547	121.332	38.447	27.6013	29.468	2.87987e+08	3.17598e+08	3.63137e+08	1.33484e+08	2.10499e+08	2.33144e+08	7.38774e+07	5.3037e+07	5.6624e+07
P13471	40S ribosomal protein S14	RPS14	12	12	54	42.8917	45.7348	53.925	2.5129	2.68472	1.78544	247.021	265.072	238.373	1.19708e+08	1.27643e+08	1.50501e+08	7.01334e+06	7.49288e+06	4.98305e+06	6.89418e+08	7.39799e+08	6.65282e+08
P62845	40S ribosomal protein S15	RPS15	5	5	35	33.1588	34.2832	36.5218	8.2305	5.45913	5.23696	318.921	182.301	275.888	3.10499e+07	3.21028e+07	3.41991e+07	7.70704e+06	5.11193e+06	4.90389e+06	2.98637e+08	1.70707e+08	2.58342e+08
P62246	40S ribosomal protein S15a	RPS15A	9	9	48	30.5316	43.1504	37.3417	7.9476	6.27225	4.73869	238.713	284.484	246.82	1.95548e+08	2.76369e+08	2.39165e+08	5.09026e+07	4.01724e+07	3.03503e+07	1.52891e+09	1.82206e+09	1.58083e+09
P62250	40S ribosomal protein S16	RPS16	10	10	62	50.0231	51.9857	58.3533	7.23993	6.33141	5.88902	250.483	239.134	230.56	3.78286e+08	3.93128e+08	4.41281e+08	5.47501e+07	4.78796e+07	4.45342e+07	1.89421e+09	1.80839e+09	1.74355e+09
D3ZFA8	40S ribosomal protein S17-like	LOC100362366	8	8	67	76.8959	78.4158	80.8422	19.5503	18.0366	23.0063	196.352	216.079	190.822	1.99632e+08	2.03577e+08	2.09877e+08	5.0755e+07	4.68252e+07	5.97273e+07	5.09755e+08	5.60968e+08	4.95398e+08
P62271	40S ribosomal protein S18	RPS18	11	11	48	46.111	45.7341	49.6463	6.92381	4.78071	5.22899	241.65	261.251	238.675	3.11772e+08	3.09224e+08	3.35676e+08	4.68143e+07	3.23241e+07	3.5355e+07	1.63388e+09	1.76641e+09	1.61376e+09
P27952	40S ribosomal protein S2	RPS2	15	15	92	56.9612	67.2004	72.1782	7.04025	5.89662	5.6658	255.639	217.392	212.026	6.18112e+08	7.29223e+08	7.8324e+08	7.63971e+07	6.3987e+07	6.14822e+07	2.77406e+09	2.35902e+09	2.3008e+09
D3ZRI8	40S ribosomal protein S21	3	1	1	4	#VALUE!	#VALUE!	#VALUE!	#VALUE!	#VALUE!	#VALUE!	#VALUE!	#VALUE!	#VALUE!
D4ACJ1	40S ribosomal protein S24	LOC100363469	5	5	46	64.0173	68.142	73.6463	7.74445	6.38826	4.91254	212.103	248.497	214.549	1.73041e+08	1.8419e+08	1.99069e+08	2.09335e+07	1.72677e+07	1.32788e+07	5.73323e+08	6.71695e+08	5.79934e+08
P62853	40S ribosomal protein S25	RPS25	5	5	38	75.4267	92.3862	84.2742	18.2852	16.8028	15.8241	207.063	207.869	182.069	3.41162e+08	417871778	3.8118e+08	8.27056e+07	7.60008e+07	7.15738e+07	9.36566e+08	9.40209e+08	8.23517e+08
A0A0G2K743	40S ribosomal protein S26	RGD1562415	5	5	24	50.8736	51.8358	61.2042	7.46118	7.54374	5.6455	290.229	201.484	223.723	9.84156e+07	1.00277e+08	1.184e+08	1.44337e+07	1.45935e+07	1.09213e+07	5.61452e+08	3.89774e+08	4.32795e+08
P62859	40S ribosomal protein S28	RPS28	2	2	7	181.154	192.14	206.612	81.7612	94.4257	142.067	0.882775	0.596443	0.361274	1.21384e+08	1.28745e+08	1.38442e+08	5.47847e+07	6.32706e+07	9.51929e+07	591510	399651	242074
P62275	40S ribosomal protein S29	RPS29	2	2	7	48.5463	36.5344	52.4615	11.5566	9.96524	9.28528	232.736	261.832	237.083	5.11243e+07	3.84745e+07	5.52474e+07	1.21703e+07	1.04944e+07	9.77836e+06	2.45095e+08	2.75736e+08	2.49673e+08
P62909	40S ribosomal protein S3	RPS3	23	23	167	74.4354	96.498	92.298	40.321	39.8909	39.0143	198.181	165.537	153.824	9.99094e+08	1.29523e+09	1.23885e+09	5.41201e+08	5.35428e+08	5.23661e+08	2.66004e+09	2.22189e+09	2.06468e+09
Q5BJN7	40S ribosomal protein S30	LOC100360647	3	3	16	66.1858	66.079	81.4955	1.32231	13.2417	15.2247	209.308	241.284	205.859	1.57743e+08	1.57489e+08	1.94232e+08	3.15152e+06	3.15596e+07	3.62857e+07	4.98853e+08	5.75061e+08	4.90634e+08
P49242	40S ribosomal protein S3a	RPS3A	22	22	89	40.019	44.6133	43.579	8.29257	5.58149	4.40274	239.675	270.178	243.658	4.55048e+08	5.07289e+08	4.95528e+08	9.42931e+07	6.3466e+07	5.00627e+07	2.7253e+09	3.07214e+09	2.77059e+09
A0A0H2UHX3	40S ribosomal protein S4	RPS4X	24	24	136	50.1584	52.577	55.7538	6.19108	5.72025	6.96699	219.899	259.325	243.409	5.58797e+08	5.85741e+08	6.21133e+08	6.89726e+07	6.37272e+07	7.76167e+07	2.44981e+09	2.88905e+09	2.71173e+09
B0BN81	40S ribosomal protein S5	RPS5	9	9	61	69.4238	78.6226	88.6388	50.0373	41.3308	51.2358	184.065	180.87	155.776	2.00075e+08	2.26586e+08	2.55452e+08	1.44205e+08	1.19113e+08	1.47659e+08	5.30466e+08	5.21258e+08	4.48936e+08
P62755	40S ribosomal protein S6	RPS6	12	12	64	61.8275	68.846	77.879	8.58074	8.53144	9.08369	216.027	244.314	204.911	2.58123e+08	2.87425e+08	3.25137e+08	3.58237e+07	3.56179e+07	3.79235e+07	9.01889e+08	1.01999e+09	8.55484e+08
P62083	40S ribosomal protein S7	RPS7	12	12	70	62.7403	60.1258	75.4192	8.39493	6.90829	9.30535	248.274	227.216	201.617	2.3885e+08	2.28897e+08	2.87118e+08	3.19592e+07	2.62996e+07	3.54252e+07	9.4517e+08	8.65002e+08	7.67548e+08
P62243	40S ribosomal protein S8	RPS8	14	14	80	60.8821	77.7824	82.2496	7.2788	7.63718	6.24659	236.275	216.313	205.336	4.51897e+08	5.77339e+08	6.10497e+08	5.40268e+07	5.66869e+07	4.63653e+07	1.75375e+09	1.60558e+09	1.5241e+09
P29314	40S ribosomal protein S9	RPS9	15	15	67	40.9411	50.4709	47.4014	5.19727	4.15966	3.96523	259.664	254.282	233.919	4.56457e+08	5.62705e+08	5.28482e+08	5.79449e+07	4.63765e+07	4.42087e+07	2.89502e+09	2.83501e+09	2.60799e+09
P38983	40S ribosomal protein SA	RPSA	13	13	103	128.554	133.242	129.828	184.283	152.982	145.907	6.1969	9.60505	9.40106	6.94977e+08	7.2032e+08	7.01865e+08	9.96254e+08	8.2704e+08	7.8879e+08	3.35011e+07	5.19259e+07	5.08232e+07
A0A0G2JSR9	45 kDa calcium-binding protein	SDF4	2	2	7	19.4184	16.7974	12.4047	145.287	138.352	86.1809	139.161	127.916	214.483	574377	496850	366918	4.29744e+06	4.0923e+06	2.54914e+06	4.11622e+06	3.78362e+06	6.34418e+06
P50554	4-aminobutyrate aminotransferase, mitochondrial	ABAT	31	31	311	46.3924	43.9833	32.6582	236.569	276.684	251.075	4.18167	3.0144	5.44195	8.33889e+08	7.90586e+08	5.87022e+08	4.25226e+09	4.97331e+09	4.513e+09	7.51643e+07	5.41829e+07	9.78173e+07
A0A0H2UHQ0	4F2 cell-surface antigen heavy chain	SLC3A2	17	17	146	12.4188	16.5091	16.7918	266.87	253.33	273.155	22.417	18.768	19.74	1.08786e+08	1.44616e+08	1.47092e+08	2.33772e+09	2.21912e+09	2.39278e+09	1.96368e+08	1.64403e+08	1.72918e+08
D4A2K1	4-hydroxy-2-oxoglutarate aldolase 1	HOGA1	2	2	3	3.06519	10.2205	10.2207	231.806	289.138	328.545	8.28317	9.57371	9.14729	74930.2	249846	249850	5.66663e+06	7.06813e+06	8.03147e+06	202487	234035	223610
G3V698	4-hydroxybenzoate polyprenyltransferase, mitochondrial	COQ2	1	1	1	34.3477	221.093	204.251	6.65313	286.641	35.9849	30.5193	32.6907	47.8196	180585	1.16241e+06	1.07386e+06	34979.2	1.50703e+06	189192	160457	171873	251414
G3V728	4-nitrophenylphosphatase domain and non-neuronal SNAP25-like protein homolog 1 (C. elegans), isoform CRA_b	NIPSNAP1	16	16	160	6.26672	8.51055	7.66957	63.1251	75.7315	58.0136	210.704	245.148	224.83	7.33938e+07	9.96727e+07	8.98235e+07	7.39301e+08	8.86942e+08	6.79436e+08	2.4677e+09	2.8711e+09	2.63314e+09
A0A0G2JSI1	4-trimethylaminobutyraldehyde dehydrogenase	ALDH9A1	24	24	106	126.829	141.777	138.266	153.497	156.135	160.261	9.16349	7.37176	6.69933	5.08172e+08	5.68065e+08	5.53995e+08	6.15022e+08	6.25591e+08	6.42123e+08	3.67157e+07	2.95367e+07	2.68424e+07
D3ZWR1	5', 3'-nucleotidase, cytosolic	NT5C	2	2	4	180.584	161.101	131.799	60.2773	47.4859	29.7358	41.4943	28.9378	218.584	2.77106e+06	2.4721e+06	2.02245e+06	924954	728670	456294	636729	444050	3.35417e+06
D4A5J2	5',3'-nucleotidase, mitochondrial	NT5M	3	3	10	28.225	22.9021	17.8126	195.988	263.021	314.123	5.14487	19.2389	33.5441	1.03408e+06	839067	652604	7.18045e+06	9.63636e+06	1.15086e+07	188494	704857	1.22896e+06
D4A914	5'-3' exoribonuclease	XRN2	3	3	6	300.152	311.56	240.482	10.2728	12.734	11.7008	0.554719	6.55283	5.98974	5.97261e+06	6199608	4.78525e+06	204415	253389	232829	11038.1	130392	119187
D4ABN8	5'-3' exoribonuclease 1	XRN1	9	9	20	12.3454	18.6791	25.0568	10.8147	11.373	11.4754	275.712	287.657	246.886	2.08481e+06	3.15442e+06	4.23144e+06	1.82632e+06	1.92061e+06	1.9379e+06	4.65606e+07	4.85778e+07	4.16927e+07
P54645	5'-AMP-activated protein kinase catalytic subunit alpha-1	PRKAA1	8	11	48	55.9453	65.7849	52.1592	26.4843	27.9158	29.6731	197.101	220.578	224.358	3.02882e+07	3.56152e+07	2.82385e+07	1.43383e+07	1.51133e+07	1.60647e+07	1.06709e+08	1.19419e+08	1.21465e+08
P80386	5'-AMP-activated protein kinase subunit beta-1	PRKAB1	1	2	7	57.2057	49.6528	112.654	23.2608	39.0695	32.6383	139.732	328.731	117.056	554069	480915	1.09111e+06	225293	378410	316120	1.35338e+06	3.18395e+06	1.13375e+06
A0A0G2JVK3	5'-AMP-activated protein kinase subunit beta-2	PRKAB2	2	3	11	63.7979	77.5946	60.041	25.0182	39.1778	44.9729	248.158	165.325	175.915	8.28747e+06	1.00797e+07	7.79944e+06	3.24991e+06	5.08927e+06	5.84207e+06	3.22362e+07	2.1476e+07	2.28516e+07
D4AEL8	5-azacytidine induced gene 1 (Predicted), isoform CRA_a	CEP131	3	3	4	45.0044	35.0027	51.0045	17.1502	18.5196	31.9719	255.995	236.457	208.895	1.92623e+06	1.49815e+06	2.18304e+06	734046	792657	1.36843e+06	1.09569e+07	1.01206e+07	8.9409e+06
F1LQL4	5-azacytidine-induced protein 2	AZI2	1	1	2	27.4616	236.05	341.614	5.76345	19.3307	5.17804	89.2305	44.5301	130.842	347185	2984276	4.31889e+06	72864.8	244390	65463.7	1.1281e+06	562976	1.65417e+06
G3V879	5-demethoxyubiquinone hydroxylase, mitochondrial	COQ7	3	3	6	10.6139	7.44507	4.89762	265.338	329.001	266.434	3.29605	7.56942	5.40372	1.24684e+06	874591	575336	3.117e+07	3.86486e+07	3.12987e+07	387195	889199	634789
Q63003	5E5 antigen	2	3	3	4	6.13316	4.03647	8.25532	127.179	125.085	93.414	242.545	138.122	155.231	307679	202495	414140	6.38011e+06	6.27506e+06	4.68625e+06	1.21676e+07	6.92908e+06	7.78739e+06
Q5M9F6	5-formyltetrahydrofolate cyclo-ligase	MTHFS	1	1	1	42.8307	23.2612	28.4826	226.808	217.837	265.65	37.3248	28.9649	28.8408	345401	187587	229694	1.82906e+06	1.75671e+06	2.1423e+06	301001	233583	232583
P28564	5-hydroxytryptamine receptor 1B	HTR1B	1	1	1	#VALUE!	#VALUE!	#VALUE!	#VALUE!	#VALUE!	#VALUE!	#VALUE!	#VALUE!	#VALUE!
D4A099	5-methylcytosine rRNA methyltransferase NSUN4	NSUN4	4	4	6	11.3317	34.4772	15.3002	11.9137	11.3569	26.2187	43.5253	728.499	17.3777	79698.4	242486	107610	83791.7	79875.5	184402	306124	5.1237e+06	122221
B2GUX5	5'-nucleotidase	NT5C3A	10	10	37	100.83	114.773	91.9871	199.676	204.555	160.334	7.55221	9.63654	10.6559	6.14515e+07	69949264	5.60622e+07	1.21694e+08	1.24667e+08	9.77167e+07	4.60274e+06	5.87305e+06	6.49429e+06
P21588	5'-nucleotidase	NT5E	13	13	29	7.18754	6.95828	6.5311	5.76857	5.22707	3.34227	224.089	337.326	303.57	4.85467e+06	4.69982e+06	4.41129e+06	3.89626e+06	3.53051e+06	2.25746e+06	1.51356e+08	2.2784e+08	2.0504e+08
D3ZAI6	5'-nucleotidase domain-containing 3	NT5DC3	25	25	190	11.3346	13.2484	11.8061	251.463	262.577	277.127	23.7988	26.2642	22.3809	1.02856e+08	1.20222e+08	1.07134e+08	2.28189e+09	2.38275e+09	2.51478e+09	2.15961e+08	2.38334e+08	2.03095e+08
D3ZVD3	5'-nucleotidase, cytosolic IA	NT5C1A	6	6	11	130.946	144.693	152.945	22.7301	26.923	16.6218	138.128	131.695	135.318	8.7579e+06	9.67731e+06	1.02292e+07	1.52023e+06	1.80065e+06	1.11169e+06	9.23822e+06	8.80798e+06	9.05031e+06
D3ZMY7	5'-nucleotidase, cytosolic II	NT5C2	8	8	52	175.978	193.264	176.734	66.6559	86.3774	119.383	36.9655	27.8517	16.7905	1.53468e+08	1.68542e+08	1.54127e+08	5.81295e+07	7.53283e+07	1.04112e+08	3.2237e+07	2.4289e+07	1.46427e+07
P97608	5-oxoprolinase	OPLAH	18	18	61	167.773	185.818	158.226	106.147	124.565	122.856	12.6434	8.83865	13.1324	9.29828e+07	1.02983e+08	8.76918e+07	5.88286e+07	6.90359e+07	6.80892e+07	7.00719e+06	4.89853e+06	7.27818e+06
B0BNC4	5-phosphohydroxy-L-lysine phospho-lyase	PHYKPL	1	1	1	#VALUE!	#VALUE!	#VALUE!	#VALUE!	#VALUE!	#VALUE!	#VALUE!	#VALUE!	#VALUE!
D3Z9R8	6.8 kDa mitochondrial proteolipid	MP68	2	2	17	0.782753	0.229605	0.142373	84.1081	85.1225	57.8431	239.675	223.347	208.75	3.66264e+06	1.07436e+06	666188	3.93557e+08	3.98303e+08	2.70658e+08	1.12148e+09	1.04508e+09	9.76777e+08
P63039	60 kDa heat shock protein, mitochondrial	HSPD1	44	44	685	23.3836	25.9691	20.7245	265.081	271.916	283.342	2.91999	3.35433	3.30952	1.46897e+09	1.63139e+09	1.30192e+09	1.66525e+10	1.70819e+10	1.77996e+10	1.83435e+08	2.1072e+08	2.07905e+08
P19945	60S acidic ribosomal protein P0	RPLP0	15	15	130	64.0814	67.9103	68.5957	7.51413	8.19406	9.32634	266.288	198.359	209.731	5.23809e+08	5.55106e+08	5.60709e+08	6.14213e+07	6.69791e+07	7.62345e+07	2.17667e+09	1.62141e+09	1.71436e+09
P19944	60S acidic ribosomal protein P1	RPLP1	2	2	18	61.9717	36.7707	41.4808	9.27601	8.62406	10.1969	223.486	254	254.194	1.76031e+08	1.04448e+08	1.17827e+08	2.63486e+07	2.44967e+07	2.89644e+07	6.34815e+08	7.21488e+08	7.2204e+08
F6PUQ7	60S ribosomal export protein NMD3	NMD3	1	1	1	131.815	151.061	132.301	16.6145	18.6352	37.8582	158.284	116.036	137.396	1.25844e+06	1.44218e+06	1.26308e+06	158619	177911	361434	1.51114e+06	1.1078e+06	1.31173e+06
Q6PDV7	60S ribosomal protein L10	RPL10	9	9	48	42.6567	44.0843	46.0871	5.25597	4.55407	2.74442	227.821	276.244	250.552	1.42633e+08	1.47407e+08	1.54104e+08	1.75746e+07	1.52277e+07	9.17667e+06	7.61777e+08	9.23692e+08	8.37783e+08
P62907	60S ribosomal protein L10a	RPL10A	14	14	94	50.7309	54.0449	54.7288	7.01107	6.22314	5.2467	257.52	240.098	224.397	3.72487e+08	3.9682e+08	4.01841e+08	5.14782e+07	4.56929e+07	3.85235e+07	1.89082e+09	1.7629e+09	1.64762e+09
P62914	60S ribosomal protein L11	RPL11	12	12	40	77.3241	97.5355	145.323	16.3097	10.6921	14.7374	159.085	225.145	153.848	1.53839e+08	1.9405e+08	2.89124e+08	3.24486e+07	2.12723e+07	2.93204e+07	3.16505e+08	4.47932e+08	3.06086e+08
P23358	60S ribosomal protein L12	RPL12	7	7	70	54.6771	61.6531	64.7461	8.73948	6.38196	7.26813	264.573	219.156	212.806	3.10238e+08	3.49819e+08	3.67369e+08	4.95878e+07	3.62113e+07	4.12394e+07	1.50118e+09	1.24349e+09	1.20746e+09
D3ZRM9	60S ribosomal protein L13	LOC100360491	11	11	50	39.6082	47.0434	48.129	5.11145	3.95212	5.00577	251.028	261.35	238.772	2.6403e+08	3.13593e+08	3.2083e+08	3.40731e+07	2.6345e+07	3.33686e+07	1.67336e+09	1.74217e+09	1.59166e+09
P35427	60S ribosomal protein L13a	RPL13A	12	12	41	35.8279	47.6393	41.5324	3.69407	5.19404	4.67165	261.07	265.51	234.861	1.38646e+08	1.84353e+08	1.60721e+08	1.42952e+07	2.00997e+07	1.80782e+07	1.01028e+09	1.02746e+09	9.08857e+08
B5DEM5	60S ribosomal protein L14	RPL14	6	6	49	42.3704	52.9425	57.3131	3.66983	3.76212	2.19289	248.349	254.187	235.213	1.83009e+08	2.28672e+08	2.4755e+08	1.5851e+07	1.62496e+07	9.47166e+06	1.07268e+09	1.0979e+09	1.01594e+09
P61314	60S ribosomal protein L15	RPL15	9	9	74	60.8455	59.3936	61.4554	5.65671	5.84191	3.96241	293.742	190.398	218.704	1.90176e+08	1.85638e+08	1.92082e+08	1.76804e+07	1.82592e+07	1.23847e+07	9.18109e+08	5.95098e+08	6.83573e+08
F1LZX7	60S ribosomal protein L17	RPL17	13	13	76	38.0685	41.7398	48.8606	4.77049	3.65804	2.84855	270.344	252.391	237.319	1.72982e+08	1.89665e+08	2.22021e+08	2.1677e+07	1.66221e+07	1.29438e+07	1.22844e+09	1.14686e+09	1.07837e+09
A0A0H2UHS7	60S ribosomal protein L18	RPL18	8	8	46	44.7106	45.9705	50.9981	5.41181	4.63028	4.00099	306.408	223.923	213.946	2.46524e+08	2.53471e+08	2.81192e+08	2.98395e+07	2.55303e+07	2.20606e+07	1.68947e+09	1.23466e+09	1.17965e+09
P62718	60S ribosomal protein L18a	RPL18A	12	12	42	46.5889	49.1001	50.2821	5.41361	5.38337	6.7386	292.429	224.86	219.204	1.33621e+08	1.40823e+08	1.44213e+08	1.55267e+07	1.54399e+07	1.93268e+07	8.3871e+08	6.44917e+08	6.28694e+08
P84100	60S ribosomal protein L19	RPL19	6	6	24	42.3777	40.0467	47.8254	2.79965	4.43693	3.66255	281.933	240.679	236.24	2.57146e+07	2.43002e+07	2.90203e+07	1.69882e+06	2.69231e+06	2.22242e+06	1.71076e+08	1.46043e+08	1.43349e+08
P62832	60S ribosomal protein L23	RPL23	11	11	62	56.8913	49.4939	65.2168	9.79517	6.20851	7.08544	229.323	256.143	219.843	3.67942e+08	3.201e+08	4.21787e+08	6.33498e+07	4.01533e+07	4.58248e+07	1.48314e+09	1.6566e+09	1.42182e+09
P83732	60S ribosomal protein L24	RPL24	6	6	36	51.4816	57.2308	52.5476	6.93888	5.75854	6.16802	237.877	255.618	226.379	3.05777e+08	3.39925e+08	3.12109e+08	4.12137e+07	3.42031e+07	3.66352e+07	1.41288e+09	1.51825e+09	1.34459e+09
G3V6I9	60S ribosomal protein L26	RPL26	8	8	27	25.397	37.7404	45.1222	6.63656	6.32532	2.55944	244.614	276.409	255.196	7.82181e+07	1.16234e+08	1.38968e+08	2.04394e+07	1.94809e+07	7.88261e+06	7.53367e+08	8.5129e+08	7.85958e+08
P61354	60S ribosomal protein L27	RPL27	9	9	42	37.5206	58.1691	57.6167	6.15761	3.98277	2.69924	250.223	253.628	230.003	2.74862e+08	4.26126e+08	4.22079e+08	4.51084e+07	2.91763e+07	1.97737e+07	1.83304e+09	1.85799e+09	1.68492e+09
M0R665	60S ribosomal protein L29	3	2	2	7	15.034	15.3936	19.0644	2.59275	1.59419	1.97986	318.123	253.529	272.689	7.87197e+06	8.06028e+06	9.98237e+06	1.35759e+06	834736	1.03668e+06	1.66573e+08	1.32751e+08	1.42784e+08
P21531	60S ribosomal protein L3	RPL3	19	19	115	32.5927	37.3828	40.7671	4.63147	3.5905	2.93888	267.041	246.55	264.506	2.00013e+08	2.29409e+08	2.50178e+08	2.84223e+07	2.2034e+07	1.80352e+07	1.63877e+09	1.51302e+09	1.62321e+09
P62890	60S ribosomal protein L30	RPL30	5	5	39	48.7985	64.8416	58.0076	5.50331	5.50122	4.26729	258.685	230.362	224.033	2.14952e+08	2.8562e+08	2.55517e+08	2.42415e+07	2.42322e+07	1.87969e+07	1.13948e+09	1.01472e+09	9.8684e+08
D3ZX87	60S ribosomal protein L31-like	LOC100910017	3	3	30	92.5932	89.2969	91.0184	8.88625	10.7792	12.6535	320.059	125.092	149.621	1.00872e+08	9.72811e+07	9.91566e+07	9.68079e+06	1.17429e+07	1.37848e+07	3.48676e+08	1.36277e+08	1.62999e+08
P62912	60S ribosomal protein L32	RPL32	8	8	45	33.0969	37.3217	44.1498	5.03081	4.42751	4.0084	302.929	239.821	229.215	7.21075e+07	8.13119e+07	9.61881e+07	1.09605e+07	9.64612e+06	8.733e+06	6.59985e+08	5.22492e+08	4.99385e+08
B2RZD4	60S ribosomal protein L34	RPL34	4	4	12	15.7312	17.8463	20.656	5.55598	6.97247	2.88235	272.772	291.383	266.201	5.20633e+07	5.90634e+07	6.83623e+07	1.83879e+07	2.30758e+07	9.53932e+06	9.02755e+08	9.64351e+08	8.81008e+08
P17078	60S ribosomal protein L35	RPL35	6	6	18	23.3466	24.3372	32.8249	4.2142	3.20678	3.2145	301.243	275.98	231.633	2.64141e+07	2.75348e+07	3.71377e+07	4.7679e+06	3.62811e+06	3.63685e+06	3.40822e+08	3.12241e+08	2.62066e+08
D3ZZ95	60S ribosomal protein L36	LOC100361060	6	6	20	18.6438	26.1925	30.38	4.20456	3.23467	2.44651	276.859	284.135	253.903	5.64637e+07	7.93255e+07	9.20075e+07	1.27337e+07	9.79637e+06	7.40938e+06	8.38483e+08	8.60518e+08	7.68959e+08
P83883	60S ribosomal protein L36a	RPL36A	4	4	9	31.7976	31.9261	38.8156	3.02255	3.30763	2.83695	283.185	292.401	212.707	7.52958e+06	7.56e+06	9.19143e+06	715731	783237	671781	6.70574e+07	6.92397e+07	5.03684e+07
A0A0H2UHU1	60S ribosomal protein L37a	RPL37A	5	5	25	24.7668	24.2014	28.0726	8.74569	8.40428	6.628	248.767	290.744	259.671	2.2114e+07	2.16092e+07	2.50657e+07	7.80893e+06	7.50409e+06	5.91807e+06	2.22121e+08	2.59602e+08	2.31858e+08
P63174	60S ribosomal protein L38	RPL38	5	5	54	39.0668	56.1875	56.0766	32.6338	28.3029	21.4177	230.842	223.333	212.139	1.52283e+08	2.1902e+08	2.18588e+08	1.27207e+08	1.10325e+08	8.34868e+07	8.99828e+08	8.70558e+08	8.26924e+08
P62893	60S ribosomal protein L39	RPL39	1	1	5	36.293	38.1247	40.1128	7.82311	7.35617	6.84814	256.516	267.596	239.331	3.63836e+07	38219936	4.02129e+07	7.84265e+06	7.37453e+06	6.86524e+06	2.57156e+08	2.68264e+08	2.39928e+08
Q6P3V9	60S ribosomal protein L4	RPL4	24	24	149	53.3753	56.9163	62.0034	5.26953	4.59044	5.50707	240.08	241.598	230.66	7.03077e+08	7.4972e+08	8.16729e+08	6.94119e+07	6.04667e+07	7.25409e+07	3.16241e+09	3.18241e+09	3.03833e+09
P09895	60S ribosomal protein L5	RPL5	14	14	108	74.126	80.0382	91.1554	70.1368	55.5679	46.2423	159.142	165.857	157.734	2.29463e+08	2.47765e+08	2.82179e+08	2.17114e+08	1.72015e+08	1.43147e+08	4.92639e+08	5.13424e+08	4.88279e+08
F1LQS3	60S ribosomal protein L6	RPL6-PS1	12	12	76	38.6541	44.0626	42.59	5.50975	4.68735	4.91308	282.269	230.585	246.73	2.95735e+08	3.37115e+08	3.25848e+08	4.21541e+07	3.58621e+07	3.75891e+07	2.15959e+09	1.76416e+09	1.88768e+09
B0K031	60S ribosomal protein L7	RPL7	17	17	85	42.7153	50.8209	51.9207	4.46974	4.76251	4.96982	252.968	251.467	235.906	3.64531e+08	4.33703e+08	4.43089e+08	3.81445e+07	4.0643e+07	4.24122e+07	2.15881e+09	2.14601e+09	2.01321e+09
P62425	60S ribosomal protein L7a	RPL7A	18	18	94	42.0152	45.7556	52.0734	6.69075	5.00641	2.43829	237.961	267.252	240.808	4.29766e+08	4.68026e+08	5.3265e+08	6.84385e+07	5.12098e+07	2.49409e+07	2.43406e+09	2.73368e+09	2.46318e+09
P17077	60S ribosomal protein L9	RPL9	5	11	64	65.7209	65.195	71.5234	6.43498	4.74135	4.17491	233.697	220.249	228.264	2.09165e+08	2.07491e+08	2.27632e+08	2.04801e+07	1.50899e+07	1.32872e+07	7.43768e+08	7.00969e+08	7.26479e+08
Q9JJH5	6-phosphofructo-2-kinase/fructose-2,6-bisphosphatase 2	PFKFB2	5	5	8	160.816	160.435	160.938	46.7446	45.6643	60.3337	125.649	57.3769	82.043	2.61247e+07	2.60628e+07	2.61445e+07	7.5937e+06	7.4182e+06	9.80127e+06	2.04118e+07	9.32094e+06	1.3328e+07
P85968	6-phosphogluconate dehydrogenase, decarboxylating	PGD	16	16	73	148.013	137.148	147.07	172.009	135.642	148.846	2.86012	3.84797	4.5633	3.47166e+08	3.21683e+08	3.44955e+08	4.0345e+08	3.18151e+08	3.4912e+08	6.70844e+06	9.02547e+06	1.07033e+07
G3V8D5	6-phosphogluconolactonase	PGLS	11	11	83	210.563	238.467	231.961	52.2403	64.4578	94.9014	0.534211	1.50752	5.36791	7.56053e+08	8.56245e+08	8.32886e+08	1.87575e+08	2.31444e+08	3.40756e+08	1.91815e+06	5.41293e+06	1.92742e+07
A0A0G2K6T4	72 kDa inositol polyphosphate 5-phosphatase	INPP5E	1	1	1	#VALUE!	#VALUE!	#VALUE!	#VALUE!	#VALUE!	#VALUE!	#VALUE!	#VALUE!	#VALUE!
Q9Z2Z8	7-dehydrocholesterol reductase	DHCR7	4	4	19	15.0401	15.7824	18.7634	119.639	118.202	139.99	168.466	145.42	158.697	4.50667e+06	4.72912e+06	5.62236e+06	3.58492e+07	3.54186e+07	4.19473e+07	5.04799e+07	4.35745e+07	4.75527e+07
Q6AYP7	7-methylguanosine phosphate-specific 5'-nucleotidase	NT5C3B	5	5	12	187.371	264.108	256.805	52.7677	57.7191	48.1332	8.77998	14.5366	9.77912	1.47966e+07	2.08564e+07	2.02797e+07	4.16703e+06	4.55804e+06	3.80104e+06	693349	1.14795e+06	772250
G3V656	7SK snRNA methylphosphate-capping enzyme-like	LOC100910540	1	1	1	158.778	142.333	161.71	238.214	88.4937	75.9694	15.1229	14.8119	4.56641	1.40257e+06	1.25731e+06	1.42847e+06	2.10427e+06	781713	671079	133589	130842	40337.6
P97570	85/88 kDa calcium-independent phospholipase A2	PLA2G6	5	5	17	80.956	70.1281	84.9803	63.2788	102.728	95.9539	112.86	160.294	128.821	8.16614e+06	7.07392e+06	8.57208e+06	6.38301e+06	1.03623e+07	9.679e+06	1.13843e+07	1.6169e+07	1.29943e+07
D3ZMB0	A disintegrin-like and metalloprotease (Reprolysin type) with thrombospondin type 1 motif, 9 (Predicted)	ADAMTS9	1	1	1	11.9497	374.015	83.512	74.27	87.338	84.2984	17.3085	101.774	65.5351	36058.4	1.1286e+06	251999	224111	263544	254372	52228.7	307104	197754
D4A9M6	A kinase (PRKA) anchor protein 1, isoform CRA_b	AKAP1	8	8	23	10.2951	15.5662	12.5829	171.366	165.803	177.573	141.69	100.304	104.82	1.35803e+06	2.05335e+06	1.65982e+06	2.26051e+07	2.18713e+07	2.34238e+07	1.86905e+07	1.32312e+07	1.3827e+07
G3V6M0	A kinase (PRKA) anchor protein 6	AKAP6	1	1	1	133.905	114.784	20.9562	40.4644	15.1115	21.008	159.684	164.696	229.391	1.16736e+06	1.00068e+06	182694	352764	131740	183146	1.39211e+06	1.4358e+06	1.9998e+06
Q7TQ11	Aa1018	VTN	2	2	5	221.493	250.372	237.121	11.0126	7.06423	10.2268	61.4937	48.0995	53.1174	7.9825e+06	9023304	8.54574e+06	396891	254592	368569	2.21621e+06	1.73349e+06	1.91433e+06
Q7TMB6	Aa2-174	ACSM5	1	1	1	#VALUE!	#VALUE!	#VALUE!	#VALUE!	#VALUE!	#VALUE!	#VALUE!	#VALUE!	#VALUE!
Q7TP77	Aa2-277	MRPL49	3	3	20	17.3848	26.6057	16.0126	77.7857	103.083	156.835	200.718	149.041	152.535	2.33491e+06	3.57334e+06	2.15062e+06	1.04472e+07	1.38448e+07	2.1064e+07	2.6958e+07	2.00173e+07	2.04865e+07
B1WC03	AAR2-splicing factor homolog	AAR2	6	6	18	160.863	165.683	172.213	32.9548	28.5109	25.1916	90.2078	123.521	100.855	1.06457e+07	1.09647e+07	1.13968e+07	2.1809e+06	1.88681e+06	1.66714e+06	5.96982e+06	8.17445e+06	6.67442e+06
D3ZRJ0	AarF domain containing kinase 1 (Predicted)	ADCK1	9	9	17	14.3355	11.3092	12.9033	38.2005	37.1895	48.7488	261.571	251.233	224.509	1.90031e+06	1.49915e+06	1.71046e+06	5.06384e+06	4.92983e+06	6.46211e+06	3.46737e+07	3.33034e+07	2.97608e+07
A0A0G2K6E7	AarF domain-containing kinase 5	ADCK5	5	5	15	45.3212	5.86727	47.4474	83.9904	118.512	138.522	219.545	106.439	134.356	5.49576e+06	711479	5.75358e+06	1.01849e+07	1.4371e+07	1.67975e+07	2.66225e+07	1.2907e+07	1.62923e+07
Q7TMC1	Ab1-011	TMBIM6	1	1	1	#VALUE!	#VALUE!	#VALUE!	#VALUE!	#VALUE!	#VALUE!	#VALUE!	#VALUE!	#VALUE!
Q7TPA1	Ab1-114	SLC25A15	4	4	9	89.3751	130.462	171.461	54.4723	59.5328	82.5318	121.538	93.7899	96.8374	6.15557e+06	8.98537e+06	1.18091e+07	3.75169e+06	4.10023e+06	5.68424e+06	8.37071e+06	6.45963e+06	6.66952e+06
Q7TP99	Ab1-133	ZNFX1	1	1	1	#VALUE!	#VALUE!	#VALUE!	#VALUE!	#VALUE!	#VALUE!	#VALUE!	#VALUE!	#VALUE!
Q7TP91	Ab1-205	SURF4	11	11	46	29.0379	27.7102	26.2439	212.267	242.511	245.23	57.1464	24.2501	35.6044	8.67708e+06	8.28035e+06	7.84218e+06	6.34294e+07	7.24668e+07	7.32793e+07	1.70764e+07	7.2464e+06	1.06393e+07
Q7TP51	Ab2-232	UBE4A	10	10	29	90.5981	84.0722	86.4068	167.336	206.045	234.961	12.3618	7.03931	11.1795	3.34441e+07	3.10351e+07	3.18969e+07	6.17717e+07	7.60612e+07	8.67353e+07	4.56333e+06	2.59855e+06	4.12688e+06
Q7TP42	Ab2-292	SEC62	1	1	2	45.6272	26.9771	17.9338	110.052	85.0834	124.573	225.522	125.129	139.102	232133	137249	91240.2	559903	432870	633776	1.14737e+06	636607	707698
Q7TP34	Ab2-450	MRFAP1	1	1	1	#VALUE!	#VALUE!	#VALUE!	#VALUE!	#VALUE!	#VALUE!	#VALUE!	#VALUE!	#VALUE!
D4A3D4	Abhydrolase domain containing 3 (Predicted)	ABHD3	6	6	16	48.0196	52.591	46.5421	239.118	242.152	198.744	31.0583	14.2346	27.5398	2.95153e+07	3.23251e+07	2.86071e+07	1.46974e+08	1.48839e+08	1.22158e+08	1.909e+07	8.74932e+06	1.69274e+07
D3ZAW4	Abhydrolase domain containing 4 (Predicted)	ABHD4	2	2	4	43.2965	43.9505	37.5762	236.486	281.574	237.993	7.2603	4.68877	7.17498	2.80099e+06	2.8433e+06	2.43092e+06	1.5299e+07	1.82159e+07	1.53965e+07	469692	303331	464172
D3ZXK4	Abhydrolase domain-containing 11	ABHD11	8	8	32	21.1511	24.83	26.1856	306.121	257.868	225.804	14.476	13.6774	9.88612	1.35851e+07	1.5948e+07	1.68187e+07	1.96618e+08	1.65625e+08	1.45031e+08	9.29778e+06	8.78483e+06	6.34974e+06
D4A1B6	Abhydrolase domain-containing 13	ABHD13	4	4	16	8.82666	14.4571	15.2254	104.512	93.4438	105.808	160.409	195.401	201.916	1.69148e+06	2.77046e+06	2.9177e+06	2.00281e+07	1.79069e+07	2.02764e+07	3.07398e+07	3.74453e+07	3.86938e+07
Q6AYC6	ABI family, member 3	ABI3	2	2	5	20.8623	6.90852	24.766	27.1575	41.3015	57.3853	209.786	251.394	260.439	352935	116874	418975	459433	698711	970807	3.54903e+06	4.25291e+06	4.40593e+06
A2VD09	Abi1 protein	ABI1	12	18	123	43.538	42.9683	47.7375	16.6557	17.511	15.29	236.98	242.817	236.502	2.08498e+08	2.0577e+08	2.28609e+08	7.97622e+07	8.38583e+07	7.3222e+07	1.13487e+09	1.16282e+09	1.13258e+09
F1LYA6	Abl-interactor 2	ABI2	6	12	78	75.1225	80.2515	79.8231	39.7687	35.4548	35.1895	105.453	241.58	207.356	1.82793e+08	1.95273e+08	1.9423e+08	9.67676e+07	8.62707e+07	8.56253e+07	2.56596e+08	5.87828e+08	5.04551e+08
D3ZSL2	ABRA C-terminal-like	ABRACL	2	2	9	242.339	239.325	199.25	64.5511	72.0446	77.4566	1.95118	1.51255	1.5694	1.30837e+08	1.2921e+08	1.07574e+08	3.48507e+07	3.88964e+07	4.18183e+07	1.05343e+06	816613	847309
D3ZD79	Absent in melanoma 1	1	1	1	3	#VALUE!	#VALUE!	#VALUE!	#VALUE!	#VALUE!	#VALUE!	#VALUE!	#VALUE!	#VALUE!
Q7TQ77	Ac1288	HOOK3	5	5	25	105.433	90.2869	103.746	62.4962	61.2876	54.9163	160.044	146.871	114.918	2.14276e+07	1.83494e+07	2.10848e+07	1.27014e+07	1.24557e+07	1.11609e+07	3.25264e+07	2.98493e+07	2.33554e+07
Q7TPJ5	Ac2-190	IMPAD1	8	8	22	10.2455	9.55063	10.074	280.394	279.35	296.767	7.25986	2.87803	3.48081	3.75591e+06	3.50117e+06	3.69304e+06	1.0279e+08	1.02407e+08	1.08792e+08	2.66139e+06	1.05506e+06	1.27603e+06
Q7TPI8	Ac2-256	YIPF5	1	1	1	97.1115	35.6298	19.3199	65.7031	63.6244	71.2591	364.744	48.7456	133.863	490406	179928	97564.2	331796	321298	359853	1.84193e+06	246162	675997
Q7TPI7	Ac2-269	LOC100911453	7	7	17	223.223	193.88	206.395	59.1195	90.6743	104.037	7.19212	10.5864	4.89175	3.08706e+07	2.68126e+07	2.85434e+07	8.17591e+06	1.25398e+07	1.43878e+07	994632	1.46405e+06	676503
B1WC61	Acad9 protein	ACAD9	31	31	177	14.938	15.7087	13.8902	274.654	241.797	195.426	52.1495	51.7273	39.7095	5.38272e+07	5.66042e+07	5.00514e+07	9.89679e+08	8.71282e+08	7.0419e+08	1.87914e+08	1.86392e+08	1.43088e+08
Q9JMI1	Acetoacetyl-CoA synthetase	AACS	5	5	16	117.377	124.943	129.727	41.4447	32.1492	40.5072	133.604	157.801	122.447	1.94886e+07	2.07448e+07	2.15391e+07	6.88122e+06	5.33786e+06	6.72556e+06	2.21827e+07	2.62002e+07	2.03304e+07
Q5XI22	Acetyl-CoA acetyltransferase, cytosolic	ACAT2	10	10	65	199.099	190.509	209.243	94.3117	97.6453	106.411	1.49177	0.744033	0.544096	4.80047e+08	4.59336e+08	5.04504e+08	2.27394e+08	2.35432e+08	2.56568e+08	3.59679e+06	1.79393e+06	1.31186e+06
P17764	Acetyl-CoA acetyltransferase, mitochondrial	ACAT1	34	34	309	10.5024	12.6122	9.48608	98.8645	80.5105	80.6497	196.482	203.717	207.176	2.19147e+08	2.63171e+08	1.9794e+08	2.06295e+09	1.67996e+09	1.68287e+09	4.09987e+09	4.25085e+09	4.32302e+09
P11497	Acetyl-CoA carboxylase 1	ACACA	36	40	159	135.29	142.916	143.551	62.7064	81.5514	86.5693	97.6232	70.5813	79.2106	1.74661e+08	1.84506e+08	1.85326e+08	8.09545e+07	1.05284e+08	1.11762e+08	1.26033e+08	9.11212e+07	1.02262e+08
A0A0G2K1F2	Acetyl-CoA carboxylase beta	ACACB	1	5	19	83.5242	106.406	91.9335	85.9766	70.3226	51.0701	131.652	114.961	164.155	2.24647e+06	2.86189e+06	2.47264e+06	2.31242e+06	1.8914e+06	1.37358e+06	3.5409e+06	3.09199e+06	4.41511e+06
G3V796	Acetyl-Coenzyme A dehydrogenase, medium chain	ACADM	6	6	23	67.4981	64.5641	55.3719	182.147	211.177	212.904	36.224	31.1772	38.9366	1.97717e+07	1.89123e+07	1.62197e+07	5.33551e+07	6.18586e+07	6.23643e+07	1.06108e+07	9.1325e+06	1.14054e+07
Q6IMX3	Acetyl-Coenzyme A dehydrogenase, short chain, isoform CRA_a	ACADS	9	9	45	79.8445	60.585	44.9654	154.527	179.659	185.868	59.5369	72.2585	62.7557	2.88393e+07	2.18829e+07	1.62412e+07	5.58142e+07	6.48917e+07	6.71342e+07	2.15043e+07	2.60993e+07	2.26669e+07
D3ZZN3	Acetyl-coenzyme A synthetase	ACSS1	12	12	49	88.2983	83.867	70.7735	178.814	246.091	222.129	2.27672	3.5038	4.24697	9.24522e+07	8.78124e+07	7.4103e+07	1.87226e+08	2.57668e+08	2.32578e+08	2.38383e+06	3.66863e+06	4.44676e+06
Q6AYY8	Acetyl-coenzyme A transporter 1	SLC33A1	1	1	1	7.14618	6.64687	10.2306	296.491	303.268	251.513	3.74318	9.18583	11.7747	120226	111825	172117	4.9881e+06	5.10212e+06	4.23139e+06	62974.4	154540	198095
D4AA35	Acetylserotonin O-methyltransferase-like	ASMTL	4	4	13	194.748	209.598	224.935	60.3086	90.4235	95.0276	12.3948	6.23695	6.32768	4.38522e+07	4.71961e+07	5.06495e+07	1.35799e+07	2.0361e+07	2.13978e+07	2.79098e+06	1.4044e+06	1.42483e+06
A0A0G2K8T0	Acid ceramidase	ASAH1	13	13	55	29.4203	25.8498	29.9925	215.505	259.167	309.875	12.4111	8.74301	9.03518	4.60167e+07	4.04321e+07	4.69117e+07	3.37075e+08	4.05367e+08	4.8468e+08	1.94124e+07	1.36751e+07	1.4132e+07
Q4FZU0	Acid phosphatase 6, lysophosphatidic	ACP6	11	11	34	31.5038	40.7626	41.221	224.057	225.492	242.716	43.1709	25.7363	25.3403	2.20979e+07	2.85924e+07	2.89139e+07	1.57162e+08	1.58168e+08	1.7025e+08	3.02816e+07	1.80524e+07	1.77746e+07
F7EL36	Acidic leucine-rich nuclear phosphoprotein 32 family member A	ANP32A	9	10	69	195.212	254.53	230.413	57.9278	65.8045	58.5725	11.4798	14.0619	11.9984	5.80343e+08	7.56689e+08	6.8499e+08	1.72212e+08	1.95629e+08	1.74129e+08	3.4128e+07	4.18044e+07	3.56697e+07
Q9EST6	Acidic leucine-rich nuclear phosphoprotein 32 family member B	ANP32B	4	5	26	216.316	216.223	205.717	37.9029	50.2169	48.996	59.6997	29.4966	35.4317	1.19846e+08	1.19795e+08	1.13974e+08	2.09995e+07	2.78219e+07	2.71454e+07	3.30757e+07	1.63421e+07	1.96304e+07
Q5XIE0	Acidic leucine-rich nuclear phosphoprotein 32 family member E	ANP32E	7	7	38	239.577	235.688	223.751	23.331	53.7786	36.0108	33.1802	27.8198	26.8638	1.00892e+08	9.92546e+07	9.42273e+07	9.82531e+06	2.26476e+07	1.51651e+07	1.3973e+07	1.17157e+07	1.13131e+07
P55926	Acid-sensing ion channel 1	ASIC1	1	1	2	#VALUE!	#VALUE!	#VALUE!	#VALUE!	#VALUE!	#VALUE!	#VALUE!	#VALUE!	#VALUE!
A0A0G2JTM0	Acid-sensing ion channel 2	ASIC2	2	2	4	234.289	2.04918	11.5618	4.84919	121.516	300.436	10.0105	7.93018	207.357	6.70629e+06	58655.6	330945	138803	3.47827e+06	8.59968e+06	286540	226993	5.93539e+06
Q9ER34	Aconitate hydratase, mitochondrial	ACO2	45	45	695	31.1423	32.6714	27.1589	256.303	270.44	277.187	1.48477	2.29696	1.31504	3.27854e+09	3.43952e+09	2.85918e+09	2.69827e+10	2.84709e+10	2.91812e+10	1.56311e+08	2.41815e+08	1.38442e+08
P68035	Actin, alpha cardiac muscle 1	ACTC1	1	26	1946	154.289	149.461	159.2	83.175	94.8474	92.7317	90.0297	34.2552	42.0101	1.04146e+10	1.00887e+10	1.07461e+10	5.61435e+09	6.40225e+09	6.25943e+09	6.07705e+09	2.31224e+09	2.8357e+09
P62738	Actin, aortic smooth muscle	ACTA2	1	25	1352	158.15	281.16	157.003	39.0449	27.5783	17.0707	52.8828	106.012	61.0982	744988	1.32444e+06	739583	183926	129911	80413.9	249111	499384	287811
D3ZRN3	Actin, beta-like 2	ACTBL2	5	15	670	176.175	235.156	239.518	46.2351	77.9148	84.1061	20.485	11.7258	8.68422	1.25249e+08	1.67181e+08	1.70282e+08	3.28701e+07	5.53923e+07	5.9794e+07	1.45635e+07	8.33629e+06	6.17392e+06
A0A0G2K3K2	Actin, cytoplasmic 1	ACTB	18	36	3486	112.789	116.669	120.336	85.9259	81.6702	79.5205	96.6722	103.366	103.051	7.99574e+10	8.27078e+10	8.53079e+10	6.09138e+10	5.7897e+10	5.6373e+10	6.8532e+10	7.32774e+10	7.30541e+10
A0A0G2JW01	Actin-binding LIM protein 1	ABLIM1	5	12	27	4.0673	3.46899	5.42458	4.88164	3.24425	2.64439	382.699	237.648	255.923	1.26665e+06	1.08032e+06	1.68934e+06	1.52025e+06	1.01033e+06	823522	1.19181e+08	7.40088e+07	7.97001e+07
F1LWK7	Actin-binding LIM protein 1 (Fragment)	ABLIM1	6	13	23	10.4078	9.01223	10.5115	15.5014	9.13937	8.49044	287.729	264.652	284.557	4.82761e+06	4.18028e+06	4.87573e+06	7.19026e+06	4.23926e+06	3.93825e+06	1.33462e+08	1.22758e+08	1.3199e+08
A0A0G2JTB5	Actin-binding LIM protein 2	ABLIM2	1	21	67	10.5791	13.0474	5.40133	4.07291	1.83165	10.9096	305.108	293.765	255.285	294080	362693	150147	113219	50916.5	303268	8.48144e+06	8.16613e+06	7.09647e+06
A0A0G2JXC7	Actin-binding LIM protein 2	ABLIM2	3	23	73	9.47768	9.51445	11.6382	3.44195	3.64774	4.91285	299.352	284.08	273.935	1.52162e+07	1.52752e+07	1.86848e+07	5.52597e+06	5.85637e+06	7.88747e+06	4.80602e+08	4.56084e+08	4.39797e+08
F1M8U2	Actin-binding LIM protein family, member 3	ABLIM3	6	6	9	9.61446	11.4348	11.3502	6.79837	8.43294	10.7889	286.065	279.681	275.834	1.00886e+06	1.19987e+06	1.191e+06	713366	884885	1.1321e+06	3.00174e+07	2.93475e+07	2.89438e+07
D3ZCV0	Actinin alpha 2	ACTN2	32	48	329	26.1406	31.8351	31.4551	6.74241	5.07671	3.73536	263.154	264.484	267.377	1.26883e+08	1.54523e+08	1.52679e+08	3.27267e+07	2.46417e+07	1.8131e+07	1.27731e+09	1.28377e+09	1.29781e+09
Q8R4I6	Actinin alpha 3	ACTN3	1	14	111	#VALUE!	#VALUE!	#VALUE!	#VALUE!	#VALUE!	#VALUE!	#VALUE!	#VALUE!	#VALUE!
Q4KM87	Actin-like 6A	ACTL6A	1	2	4	247.365	237.945	228.216	4.60942	32.6037	46.4423	22.3768	42.5621	37.8798	1.92869e+06	1.85524e+06	1.77938e+06	35939.2	254209	362107	174470	331853	295345
P86173	Actin-like protein 6B	ACTL6B	2	3	10	221.12	172.508	187.438	7.04885	21.0445	23.0968	126.038	64.2612	77.4448	2.36287e+07	1.84341e+07	2.00295e+07	753235	2.2488e+06	2.46811e+06	1.34683e+07	6.86691e+06	8.2757e+06
Q5M7U6	Actin-related protein 2	ACTR2	20	20	211	106.412	118.821	114.567	114.854	118.666	116.691	67.991	66.5778	75.4203	1.15651e+09	1.29137e+09	1.24514e+09	1.24825e+09	1.28969e+09	1.26822e+09	7.3894e+08	7.23581e+08	8.19683e+08
D4A1B2	Actin-related protein 2/3 complex inhibitor	ARPIN	2	2	8	217.716	227.19	172.788	50.0511	108.956	113.853	0.323948	5.71169	3.41047	2.2147e+07	23110717	1.75767e+07	5.09141e+06	1.10835e+07	1.15816e+07	32953.4	581018	346928
Q99PD4	Actin-related protein 2/3 complex subunit 1A	ARPC1A	19	20	244	107.828	130.32	120.247	115.744	109.887	98.5642	73.8333	69.2349	74.3417	1.35947e+09	1.64304e+09	1.51604e+09	1.45927e+09	1.38543e+09	1.24267e+09	9.30873e+08	8.72897e+08	9.37282e+08
O88656	Actin-related protein 2/3 complex subunit 1B	ARPC1B	1	2	26	71.7866	75.2724	83.6752	197.546	163.233	145.039	21.6301	64.3635	77.454	2.60669e+06	2.73327e+06	3.03839e+06	7.17324e+06	5.92727e+06	5.26661e+06	785427	2.33715e+06	2.81249e+06
B2GV73	Actin-related protein 2/3 complex subunit 3	ARPC3	10	10	96	92.1818	97.7581	97.6387	112.141	106.969	121.496	73.8254	98.8112	99.1788	3.24838e+08	3.44489e+08	3.44068e+08	3.95171e+08	3.76948e+08	4.28138e+08	2.60153e+08	3.482e+08	3.49495e+08
B2RZ72	Actin-related protein 2/3 complex subunit 4	ARPC4	9	9	99	99.4434	119.762	107.856	115.719	117.38	128.267	67.1859	72.2321	72.1544	1.30353e+09	1.56987e+09	1.41381e+09	1.51687e+09	1.53864e+09	1.68136e+09	8.80688e+08	9.46835e+08	9.45817e+08
Q4KLF8	Actin-related protein 2/3 complex subunit 5	ARPC5	6	6	33	113.066	140.093	126.103	126.413	117.713	111.18	45.9259	60.226	59.2796	3.13161e+08	3.88017e+08	3.4927e+08	3.50129e+08	3.2603e+08	3.07937e+08	1.27202e+08	1.66809e+08	1.64188e+08
A1L108	Actin-related protein 2/3 complex subunit 5-like protein	ARPC5L	7	7	57	106.253	119.813	107.143	90.5318	108.098	104.885	91.8381	86.4853	84.9528	3.42417e+08	3.86116e+08	3.45285e+08	2.91753e+08	3.48362e+08	3.38008e+08	2.95962e+08	2.78712e+08	2.73773e+08
A0A0G2K1C0	Actin-related protein 3	ACTR3	18	21	281	128.909	137.26	139.189	115.927	124.161	125.738	41.7537	43.3907	43.6716	2.30364e+09	2.45286e+09	2.48734e+09	2.07164e+09	2.21879e+09	2.24698e+09	7.46148e+08	7.75402e+08	7.80422e+08
A0A0G2JYY3	Activated CDC42 kinase 1	TNK2	2	2	2	13.4581	8.4162	20.7358	16.1575	23.0506	26.2057	230.626	270.642	290.708	298265	186525	459558	358093	510861	580786	5.11127e+06	5.99813e+06	6.44285e+06
Q63396	Activated RNA polymerase II transcriptional coactivator p15	SUB1	4	4	12	229.165	235.645	240.417	35.1608	52.884	38.8705	33.4694	19.9021	14.4858	5.90729e+07	6.07434e+07	6.19734e+07	9.06358e+06	1.36322e+07	1.00198e+07	8.62758e+06	5.13027e+06	3.73408e+06
G3V619	Activating signal cointegrator 1 complex subunit 1	ASCC1	1	1	3	48.0224	51.6336	50.9394	15.7692	27.3966	19.6039	257.216	236.075	193.344	1.86959e+06	2.01018e+06	1.98315e+06	613918	1.06659e+06	763213	1.00138e+07	9.19077e+06	7.52721e+06
D3ZPJ9	Activating signal cointegrator 1 complex subunit 2	ASCC2	3	3	6	21.9862	28.075	19.2941	14.0591	15.3911	8.44362	208.175	308.205	276.371	967728	1.23573e+06	849234	618816	677442	371648	9.16286e+06	1.35657e+07	1.21646e+07
A0A0A0MY43	Activating signal cointegrator 1 complex subunit 3	ASCC3	8	8	12	19.9185	38.9387	45.7584	21.9071	13.9933	45.6815	240.161	229.623	244.018	1.80226e+06	3.52323e+06	4.14029e+06	1.98219e+06	1.26614e+06	4.13333e+06	2.17302e+07	2.07766e+07	2.20791e+07
B0BN63	Activator of Hsp90 ATPase activity 1	AHSA1	15	15	84	189.236	203.164	193.657	82.8759	99.4494	106.691	9.01606	7.09321	8.81793	7.31708e+08	7.85562e+08	7.48803e+08	3.20452e+08	3.84535e+08	4.12537e+08	3.48619e+07	2.74269e+07	3.40958e+07
A0A0G2K7W5	Activator of HSP90 ATPase homolog 2	AHSA2	1	1	3	13.8643	30.6926	13.785	12.8077	1.84002	17.102	252.996	322.952	233.96	200675	444252	199527	185382	26632.9	247538	3.66192e+06	4.67449e+06	3.3864e+06
A0A0G2JTR4	Active BCR-related	ABR	33	35	215	62.3651	70.9794	68.2672	25.6432	30.7389	29.4304	208.773	199.075	204.728	3.41456e+08	3.8862e+08	3.73771e+08	1.40399e+08	1.68299e+08	1.61134e+08	1.14305e+09	1.08996e+09	1.12091e+09
P80202	Activin receptor type-1B	ACVR1B	2	2	4	1.84682	12.5611	7.69674	69.7819	108.995	5.89835	203.236	244.946	245.038	43879.8	298448	182872	1.658e+06	2.58968e+06	140143	4.82883e+06	5.81982e+06	5.82203e+06
Q9WVP7	Activity and neurotransmitter-induced early gene protein 4	DCLK1	1	2	6	123.356	13.6399	56.1783	39.8631	64.7929	40.8153	271.543	124.42	165.391	705117	77967	321122	227862	370364	233305	1.55217e+06	711200	945394
Q63053	Activity-regulated cytoskeleton-associated protein	ARC	3	3	4	7.46427	6.32488	10.0007	11.7666	9.92131	11.7254	176.914	344.719	321.164	505026	427936	676636	796114	671267	793327	1.19698e+07	2.33234e+07	2.17297e+07
D3ZF13	Acyl carrier protein	NDUFAB1	7	7	81	12.2668	10.1196	9.04235	64.2923	83.2113	80.1364	210.493	201.718	228.72	4.9022e+07	4.0441e+07	3.61361e+07	2.56932e+08	3.32539e+08	3.2025e+08	8.41195e+08	8.06128e+08	9.14038e+08
P13676	Acylamino-acid-releasing enzyme	APEH	18	18	75	191.67	216.685	191.198	82.8914	108.823	93.4567	3.6487	5.90146	5.725	2.84064e+08	321137152	2.83364e+08	1.22849e+08	1.6128e+08	1.38507e+08	5.40753e+06	8.74622e+06	8.4847e+06
B3DMA2	Acyl-CoA dehydrogenase family member 11	ACAD11	2	2	3	8.77844	0.78615	0.323562	10.659	13.7379	5.16903	281.352	318.314	260.88	237715	21288.5	8761.86	288640	372013	139974	7.61883e+06	8.61975e+06	7.06449e+06
F1LSP2	Acyl-CoA dehydrogenase family, member 10	ACAD10	6	6	13	61.8405	70.2923	49.55	181.085	229.022	253.222	23.9641	18.9652	12.0578	5.12826e+06	5.82914e+06	4.10904e+06	1.50169e+07	1.89922e+07	2.0999e+07	1.98728e+06	1.57273e+06	999920
M0RDK9	Acyl-CoA dehydrogenase family, member 8	ACAD8	13	13	50	6.63001	3.54474	11.9655	130.771	11.0257	135.685	281.052	63.5594	255.767	5.5641e+06	2.97485e+06	1.00418e+07	1.09746e+08	9.25306e+06	1.13871e+08	2.35867e+08	5.33409e+07	2.14647e+08
Q499N5	Acyl-CoA synthetase family member 2, mitochondrial	ACSF2	20	20	115	75.7398	71.4646	60.0056	193.156	241.598	217.122	9.90952	15.1911	15.8146	2.76765e+08	2.61143e+08	2.1927e+08	7.05822e+08	8.82836e+08	7.93397e+08	3.6211e+07	5.55106e+07	5.77889e+07
D3ZUX7	Acyl-CoA synthetase family member 3	ACSF3	12	12	60	9.20461	7.89317	6.29301	109.293	112.328	117.52	183.432	184.747	169.289	4.59001e+06	3.93604e+06	3.1381e+06	5.45003e+07	5.60141e+07	5.86029e+07	9.14707e+07	9.21268e+07	8.44185e+07
G3V9U0	Acyl-CoA synthetase short-chain family member 2	ACSS2	10	10	35	225.159	231.1	237.353	68.2315	49.6073	58.8005	7.65927	10.2628	11.8269	6.75102e+07	6.92918e+07	7.11664e+07	2.04581e+07	1.4874e+07	1.76304e+07	2.29651e+06	3.07715e+06	3.54609e+06
A0A0G2K047	Acyl-CoA synthetase short-chain family member 3	ACSS3	1	1	1	#VALUE!	#VALUE!	#VALUE!	#VALUE!	#VALUE!	#VALUE!	#VALUE!	#VALUE!	#VALUE!
F1LX28	Acyl-CoA thioesterase 11	ACOT11	4	4	8	40.7517	56.4394	36.5903	154.763	171.283	176.376	98.22	76.9596	88.6162	6.46713e+06	8.95668e+06	5.80672e+06	2.45603e+07	2.71819e+07	2.79901e+07	1.55871e+07	1.22132e+07	1.4063e+07
D3ZA93	Acyl-CoA thioesterase 13	ACOT13	5	5	31	28.2681	12.7575	27.3291	201.041	166.83	216.614	59.6407	95.4812	92.0387	2.16996e+07	9.79309e+06	2.09788e+07	1.54326e+08	1.28065e+08	1.6628e+08	4.57824e+07	7.32948e+07	7.06522e+07
Q6IMX8	Acyl-CoA thioesterase 2	ACOT2	5	12	65	61.247	63.3633	57.1503	227.661	251.373	234.346	1.68448	1.81701	1.3579	8.31883e+07	8.60628e+07	7.7624e+07	3.09219e+08	3.41425e+08	3.18299e+08	2.28794e+06	2.46794e+06	1.84435e+06
Q5U2X8	Acyl-CoA thioesterase 9	ACOT9	34	34	197	11.2969	13.2028	10.6478	89.3252	91.2237	90.924	216.91	189.008	187.462	9.4805e+07	1.108e+08	8.93574e+07	7.49628e+08	7.6556e+08	7.63044e+08	1.82034e+09	1.58617e+09	1.5732e+09
Q6DGF9	Acyl-CoA-binding domain-containing protein 4	ACBD4	1	1	1	#VALUE!	#VALUE!	#VALUE!	#VALUE!	#VALUE!	#VALUE!	#VALUE!	#VALUE!	#VALUE!
Q5RJK8	Acyl-CoA-binding domain-containing protein 6	ACBD6	9	9	42	106.312	112.063	110.597	83.6544	74.0808	69.7965	114.615	128.778	100.103	6.85482e+07	7.22565e+07	7.13112e+07	5.39391e+07	4.77662e+07	4.50038e+07	7.39023e+07	8.30344e+07	6.45452e+07
P11030	Acyl-CoA-binding protein	DBI	5	5	55	259.871	227.067	207.622	54.7504	73.3574	77.0518	0.110975	0.101255	0.068261	2.92089e+09	2552168257	2.33362e+09	6.1538e+08	8.24517e+08	8.66041e+08	1.24733e+06	1.13808e+06	767235
A0A0G2K756	Acyl-Coenzyme A binding domain containing 3	ACBD3	5	5	13	206.971	199.519	201.693	59.0815	98.2682	92.842	14.1809	15.3277	12.1163	3.64596e+07	3.5147e+07	3.553e+07	1.04077e+07	1.73108e+07	1.63549e+07	2.49809e+06	2.70011e+06	2.13439e+06
Q5M9H2	Acyl-Coenzyme A dehydrogenase, very long chain	ACADVL	27	27	95	10.3617	12.2405	8.70571	251.783	292.968	288.517	10.6041	14.1056	10.7147	2.01683e+07	2.38252e+07	1.6945e+07	4.90077e+08	5.70241e+08	5.61577e+08	2.06402e+07	2.74555e+07	2.08554e+07
O88267	Acyl-coenzyme A thioesterase 1	ACOT1	1	8	39	132.982	225.359	147.925	29.9836	3.31546	108.742	107.413	131.516	12.7641	434839	736900	483698	98043.1	10841.2	355576	351228	430044	41737.1
F7F557	Acyl-coenzyme A thioesterase 8	ACOT8	5	5	34	10.8364	10.2619	11.6771	112.394	107.578	110.288	161.315	214.103	161.547	2.04881e+06	1.94019e+06	2.20775e+06	2.12499e+07	2.03394e+07	2.08519e+07	3.04993e+07	4.04799e+07	3.05432e+07
Q566R0	Acyl-coenzyme A thioesterase THEM4	THEM4	7	7	29	23.6761	29.3625	19.6514	284.822	273.85	265.885	0.785441	0.894248	1.07337	4.14721e+07	5.14327e+07	3.44222e+07	4.98906e+08	4.79687e+08	4.65735e+08	1.37581e+06	1.5664e+06	1.88017e+06
D3Z9L0	Acylglycerol kinase	AGK	19	19	111	1.54739	2.33628	2.26267	210.593	175.754	155.146	170.243	92.4229	89.6946	3.87649e+06	5.85279e+06	5.66837e+06	5.27573e+08	4.40296e+08	3.88668e+08	4.26488e+08	2.31536e+08	2.24701e+08
D4A6X4	Acylphosphatase	ACYP1	3	3	15	223.048	207.369	203.079	69.3394	92.2476	99.4384	1.42295	1.33583	2.71986	7.26364e+07	6.75306e+07	6.61337e+07	2.25807e+07	3.00408e+07	3.23825e+07	463391	435018	885733
D4A1G1	Acylphosphatase	ACYP2	4	4	18	222.128	224.66	177.947	60.2097	96.2875	115.238	0.990029	1.21395	1.32561	1.74204e+08	176189615	1.39555e+08	4.72195e+07	7.55134e+07	9.03751e+07	776429	952041	1.03961e+06
P70470	Acyl-protein thioesterase 1	LYPLA1	4	4	11	184.801	71.8501	74.9464	159.71	178.129	223.797	2.64939	2.67163	1.44651	7.70066e+07	2.99401e+07	3.12303e+07	6.65512e+07	7.42266e+07	9.32565e+07	1.104e+06	1.11327e+06	602762
Q9QYL8	Acyl-protein thioesterase 2	LYPLA2	7	7	33	233.587	172.715	170.775	88.4813	118.784	102.81	3.04786	6.18511	3.61493	2.82128e+08	2.08607e+08	2.06263e+08	1.06869e+08	1.43469e+08	1.24175e+08	3.68123e+06	7.47043e+06	4.36615e+06
Q6AYQ8	Acylpyruvase FAHD1, mitochondrial	FAHD1	7	7	29	33.6054	33.7565	26.0072	244.786	290.453	266.212	1.68501	1.24184	2.25236	3.37671e+07	3.39189e+07	2.61323e+07	2.45964e+08	2.91851e+08	2.67493e+08	1.69312e+06	1.24782e+06	2.2632e+06
A0A1W2Q6C2	ADAM metallopeptidase domain 11	ADAM11	16	16	76	10.9654	11.8623	13.5472	82.4565	89.5225	104.885	214.084	174.952	197.725	1.18132e+07	1.27795e+07	1.45946e+07	8.88321e+07	9.64444e+07	1.12995e+08	2.30637e+08	1.88479e+08	2.13013e+08
M0R5P8	ADAM metallopeptidase domain 22	ADAM22	23	23	131	13.0095	12.4917	9.19213	51.3042	53.0128	43.791	255.178	218.387	243.634	4.22808e+07	4.0598e+07	2.98744e+07	1.66739e+08	1.72292e+08	1.42321e+08	8.29328e+08	7.09758e+08	7.91811e+08
D3ZT36	ADAM metallopeptidase domain 23	ADAM23	16	16	72	7.51262	9.05272	9.91038	42.8012	37.0539	36.541	271.327	243.357	242.444	1.32318e+07	1.59444e+07	1.7455e+07	7.53851e+07	6.52623e+07	6.4359e+07	4.77884e+08	4.28621e+08	4.27012e+08
D4ABB3	ADAM metallopeptidase with thrombospondin type 1 motif, 17	ADAMTS17	1	1	1	#VALUE!	#VALUE!	#VALUE!	#VALUE!	#VALUE!	#VALUE!	#VALUE!	#VALUE!	#VALUE!
Q63768	Adapter molecule crk	CRK	10	10	56	200.869	190.476	196.952	90.7933	96.8131	112.558	4.50713	3.51427	3.51797	3.58552e+08	3.40002e+08	3.51561e+08	1.62067e+08	1.72812e+08	2.00917e+08	8.04527e+06	6.27301e+06	6.27962e+06
P69682	Adaptin ear-binding coat-associated protein 1	NECAP1	12	12	99	98.5542	100.704	107.555	130.383	142.552	112.526	52.209	81.952	73.5639	3.91382e+08	3.99921e+08	4.27126e+08	5.17783e+08	5.66108e+08	4.46869e+08	2.07334e+08	3.25451e+08	2.9214e+08
B4F779	Adaptor protein, phosphotyrosine interaction, PH domain and leucine zipper containing 2	APPL2	16	16	58	45.9268	45.4206	42.2315	62.5236	81.4493	75.1969	207.138	153.486	186.627	2.19666e+07	2.17245e+07	2.01992e+07	2.99047e+07	3.89568e+07	3.59663e+07	9.90731e+07	7.34119e+07	8.9263e+07
D3ZWA8	Adaptor protein, phosphotyrosine-interacting with PH domain and leucine zipper 1	APPL1	18	18	65	192.873	188.506	184.302	92.4921	105.784	117.611	4.87015	6.43248	7.12926	2.06834e+08	2.02151e+08	1.97643e+08	9.91871e+07	1.13441e+08	1.26125e+08	5.22267e+06	6.89809e+06	7.64531e+06
A0A0G2K0K6	Adaptor-related protein complex 1-associated regulatory protein	AP1AR	1	1	3	#VALUE!	#VALUE!	#VALUE!	#VALUE!	#VALUE!	#VALUE!	#VALUE!	#VALUE!	#VALUE!
B5DFK6	Adaptor-related protein complex 3, delta 1 subunit	AP3D1	47	47	292	138.587	136.298	133.831	48.3994	58.7477	54.9243	113.018	107.092	109.103	7.62314e+08	7.49726e+08	7.36157e+08	2.66227e+08	3.2315e+08	3.02118e+08	6.2167e+08	5.89074e+08	6.00136e+08
A0A0G2JSM7	Adducin 1 (Alpha), isoform CRA_b	ADD1	3	40	322	47.0384	57.8408	60.1197	54.8088	50.362	44.6453	172.876	204.304	208.005	5.88437e+08	7.23571e+08	7.52079e+08	6.85642e+08	6.30013e+08	5.58499e+08	2.16262e+09	2.55578e+09	2.60209e+09
G3V9D7	Adducin 3 (Gamma), isoform CRA_a	ADD3	5	34	201	50.9545	49.6501	51.8353	46.7118	50.9991	48.1598	206.844	195.108	199.737	2.27104e+08	2.21291e+08	2.3103e+08	2.08195e+08	2.27303e+08	2.14649e+08	9.21906e+08	8.69598e+08	8.9023e+08
P36972	Adenine phosphoribosyltransferase	APRT	12	12	68	222.994	224.828	211.195	73.3308	81.3922	81.5488	1.42078	1.81222	1.47797	7.52143e+08	7.58329e+08	7.12348e+08	2.4734e+08	2.7453e+08	2.75059e+08	4.79221e+06	6.11249e+06	4.98508e+06
A0A0G2K8G0	Adenomatous polyposis coli protein	APC	30	30	45	28.3613	35.7301	47.6666	19.3329	18.9922	18.9636	271.123	211.355	248.476	5.81216e+06	7.32226e+06	9.76845e+06	3.96194e+06	3.89213e+06	3.88625e+06	5.5562e+07	4.33135e+07	5.09208e+07
G3V8T3	Adenosine deaminase, RNA-specific, isoform CRA_b	ADAR	4	4	9	28.988	143.204	119.072	15.1101	7.94023	10.9072	145.454	224.383	204.943	1.55524e+06	7.68302e+06	6.38832e+06	810673	426002	585183	7.80374e+06	1.20384e+07	1.09954e+07
A0A0G2K6X9	Adenosine kinase	ADK	13	13	64	216.567	235.707	229.073	61.5437	75.9458	77.0229	1.45079	1.42151	1.26743	5.48059e+08	596496156	5.79707e+08	1.55746e+08	1.92193e+08	1.94919e+08	3.67147e+06	3.59737e+06	3.20745e+06
P10760	Adenosylhomocysteinase	AHCY	15	17	117	168.362	210.303	211.318	110.851	107.521	89.1627	1.04963	0.888714	0.544706	9.93219e+08	1.24064e+09	1.24663e+09	6.53942e+08	6.34297e+08	5.25998e+08	6.1921e+06	5.2428e+06	3.21339e+06
D3ZWL6	Adenosylhomocysteinase	AHCYL2	9	24	185	116.569	130.315	125.428	224.588	169.767	107.486	5.42674	8.75984	11.659	4.73772e+07	5.2964e+07	5.09779e+07	9.12794e+07	6.89986e+07	4.36856e+07	2.20559e+06	3.56026e+06	4.73855e+06
D4A3N4	Adenylate cyclase	ADCY1	13	13	47	4.206	3.80558	13.234	29.0297	23.0302	28.1188	212.99	278.113	307.473	2.07426e+06	1.87679e+06	6.5266e+06	1.43165e+07	1.13578e+07	1.38673e+07	1.0504e+08	1.37157e+08	1.51636e+08
G3V6I2	Adenylate cyclase	ADCY3	4	4	7	7.04896	14.4363	9.07604	335.131	186.307	138.74	76.5159	60.8549	71.8898	415657	851267	535187	1.97617e+07	1.0986e+07	8.18112e+06	4.51192e+06	3.58844e+06	4.23913e+06
G3V9G1	Adenylate cyclase	ADCY5	5	6	18	4.82642	7.67598	6.56308	230.708	182.913	227.051	79.8544	74.7166	85.6908	820428	1.30482e+06	1.11564e+06	3.92174e+07	3.10929e+07	3.85958e+07	1.35742e+07	1.27009e+07	1.45663e+07
A0A0G2K429	Adenylate cyclase	ADCY6	2	3	9	48.6845	31.1091	43.1267	27.5647	26.3411	46.2206	225.284	180.663	271.007	474767	303374	420568	268809	256876	450740	2.19695e+06	1.76181e+06	2.64284e+06
G3V6N0	Adenylate cyclase	ADCY8	2	2	3	7.85113	9.43423	13.6272	218.274	136.665	186.624	85.454	122.155	119.915	318950	383263	553600	8.86731e+06	5.55199e+06	7.58155e+06	3.47154e+06	4.96253e+06	4.87152e+06
M0R5U4	Adenylate cyclase 9	ADCY9	27	27	109	21.3151	16.0551	21.9245	275.81	237.927	219.299	36.6538	33.9595	37.0566	4.39969e+07	3.31397e+07	4.52548e+07	5.69306e+08	4.9111e+08	4.52659e+08	7.56579e+07	7.00965e+07	7.64893e+07
P26769	Adenylate cyclase type 2	ADCY2	11	12	49	5.98497	4.60206	5.54919	103.723	98.1743	95.2479	193.832	188.092	204.794	3.46398e+06	2.66358e+06	3.21175e+06	6.00328e+07	5.68212e+07	5.51275e+07	1.12186e+08	1.08864e+08	1.18531e+08
P29410	Adenylate kinase 2, mitochondrial	AK2	3	3	14	23.4386	40.6473	17.4641	192.241	364.319	251.474	3.68761	4.93809	1.79123	4.70303e+06	8.15602e+06	3.50424e+06	3.85738e+07	7.31018e+07	5.04591e+07	739932	990845	359416
Q9WUS0	Adenylate kinase 4, mitochondrial	AK4	13	13	100	31.3619	34.8145	31.1337	252.852	215.147	208.139	44.7878	42.139	39.6242	1.38305e+08	1.53531e+08	1.37299e+08	1.11507e+09	9.48795e+08	9.1789e+08	1.97513e+08	1.85832e+08	1.74742e+08
M0R7U1	Adenylate kinase 5	AK5	17	17	96	74.7929	72.2164	69.53	16.4929	19.0729	20.1361	208.668	210.903	208.188	3.08053e+08	2.97441e+08	2.86376e+08	6.79299e+07	7.85563e+07	8.29354e+07	8.59449e+08	8.68657e+08	8.57472e+08
A0A0G2JZ71	Adenylate kinase 7	AK7	1	1	2	153.143	197.168	90.1343	31.9078	42.9819	79.8042	105.47	109.053	90.3376	712394	917188	419288	148429	199944	371234	490626	507294	420233
P39069	Adenylate kinase isoenzyme 1	AK1	14	14	164	194.132	174.194	189.191	101.349	105.218	132.091	1.21055	1.20928	1.40453	3.38403e+09	3.03649e+09	3.2979e+09	1.76668e+09	1.83411e+09	2.30255e+09	2.11018e+07	2.10796e+07	2.44832e+07
D3ZW08	Adenylosuccinate lyase	ADSL	20	20	126	246.34	216.764	204.258	75.6923	68.5638	74.4513	3.49573	4.74984	5.68539	7.0065e+08	6.16529e+08	5.80959e+08	2.15287e+08	1.95012e+08	2.11758e+08	9.9427e+06	1.35097e+07	1.61706e+07
M0R629	Adenylosuccinate synthetase isozyme 1	ADSSL1	1	2	9	166.786	180.354	190.16	26.8548	89.5896	126.154	53.1297	13.0418	53.9305	1.1323e+06	1.22441e+06	1.29099e+06	182316	608220	856453	360695	88540.6	366132
D4AEP0	Adenylosuccinate synthetase isozyme 2	ADSS	11	12	76	221.43	209.157	220.84	70.9976	81.6369	89.5086	2.19187	2.40355	1.83422	3.72671e+08	352014762	3.71678e+08	1.1949e+08	1.37396e+08	1.50645e+08	3.68895e+06	4.04522e+06	3.08703e+06
Q08163	Adenylyl cyclase-associated protein 1	CAP1	21	23	235	144.189	159.141	160.729	133.141	140.581	133.99	8.31745	12.251	7.6617	1.56592e+09	1.7283e+09	1.74555e+09	1.44593e+09	1.52674e+09	1.45515e+09	9.03291e+07	1.33048e+08	8.32075e+07
P52481	Adenylyl cyclase-associated protein 2	CAP2	23	25	192	139.44	164.058	173.99	108.994	118.128	119.264	34.866	22.6528	18.6091	1.51339e+09	1.78058e+09	1.88838e+09	1.18295e+09	1.28209e+09	1.29442e+09	3.78415e+08	2.45859e+08	2.01972e+08
D4A8L5	Adenylyltransferase and sulfurtransferase MOCS3	MOCS3	5	5	15	98.2137	82.134	93.666	20.6843	37.8218	55.6869	198.547	146.067	167.179	6.2818e+06	5.25334e+06	5.99093e+06	1.32298e+06	2.41911e+06	3.56177e+06	1.26992e+07	9.34253e+06	1.06929e+07
Q4W8E7	Adherens junction-associated protein 1	AJAP1	3	3	8	18.8538	9.4048	22.2333	15.4966	9.70395	11.8239	313.417	232.216	266.852	748282	373263	882406	615037	385136	469274	1.2439e+07	9.2163e+06	1.0591e+07
A0A0G2K4I3	Adhesion G protein-coupled receptor A1	ADGRA1	3	3	8	13.221	16.2524	10.5995	7.9426	23.257	15.0367	319.486	230.482	263.723	350541	430914	281033	210589	616633	398681	8.47082e+06	6.11098e+06	6.99232e+06
D4ADC7	Adhesion G protein-coupled receptor A2	ADGRA2	1	1	1	#VALUE!	#VALUE!	#VALUE!	#VALUE!	#VALUE!	#VALUE!	#VALUE!	#VALUE!	#VALUE!
C0HL12	Adhesion G protein-coupled receptor B1	ADGRB1	18	18	45	30.7051	20.5141	26.5009	12.7056	15.7089	20.608	260.96	261.245	251.052	2.31163e+07	1.5444e+07	1.99512e+07	9.56539e+06	1.18264e+07	1.55147e+07	1.96464e+08	1.96679e+08	1.89005e+08
D3ZN99	Adhesion G protein-coupled receptor B2	ADGRB2	17	18	41	8.3546	8.31163	7.47964	11.3921	8.46568	7.75806	289.691	259.58	298.967	3.39897e+06	3.38149e+06	3.043e+06	4.63474e+06	3.44416e+06	3.15628e+06	1.17857e+08	1.05607e+08	1.21631e+08
D4A831	Adhesion G protein-coupled receptor B3	ADGRB3	19	20	44	9.04749	11.2251	6.59014	7.94399	9.36452	8.88994	256.325	243.969	346.644	9.00755e+06	1.11755e+07	6.56105e+06	7.90893e+06	9.32318e+06	8.8507e+06	2.55194e+08	2.42892e+08	3.45114e+08
A0A096MKI0	Adhesion G protein-coupled receptor F3	ADGRF3	1	1	3	227.29	271.3	273.676	0.790397	41.5741	83.616	0.992177	0.334378	0.427401	8.26985e+07	98711264	9.95759e+07	287583	1.51265e+07	3.04233e+07	360999	121662	155508
D4A144	Adhesion G protein-coupled receptor L1	ADGRL1	36	37	150	8.58347	8.37971	9.53035	31.3144	36.4406	44.9349	243.971	249.889	266.957	2.10452e+07	2.05456e+07	2.33668e+07	7.67776e+07	8.93461e+07	1.10173e+08	5.98174e+08	6.12684e+08	6.54532e+08
O88923	Adhesion G protein-coupled receptor L2	ADGRL2	8	9	21	33.5007	21.8462	17.6868	29.6285	29.8627	44.8609	236.662	269.21	216.742	3.02664e+06	1.9737e+06	1.59792e+06	2.6768e+06	2.69796e+06	4.05298e+06	2.13813e+07	2.43219e+07	1.95816e+07
D4AAL4	Adhesion G protein-coupled receptor L3	ADGRL3	18	18	47	17.3658	14.8562	14.8316	70.5259	71.4772	88.7181	210.735	200.49	211	1.17432e+07	1.00461e+07	1.00295e+07	4.76914e+07	4.83347e+07	5.99935e+07	1.42504e+08	1.35577e+08	1.42683e+08
F1LMW3	Adhesion G-protein-coupled receptor G1	ADGRG1	5	5	19	19.9235	21.6225	6.38966	144.012	146.816	186.379	156.358	101.45	117.049	5.59896e+06	6.0764e+06	1.79564e+06	4.04707e+07	4.12585e+07	5.23768e+07	4.39401e+07	2.85096e+07	3.28934e+07
A0A0G2K6G2	Adipocyte plasma membrane-associated protein	APMAP	7	7	17	5.04521	5.72416	6.24406	294.917	288.099	287.278	2.90619	4.25755	5.52932	1.23958e+06	1.4064e+06	1.53414e+06	7.24596e+07	7.07845e+07	7.05828e+07	714038	1.04606e+06	1.35853e+06
Q05962	ADP/ATP translocase 1	SLC25A4	17	33	790	1.41655	1.55896	1.40731	87.0421	93.8515	89.5971	234.4	194.478	196.248	1.41751e+08	1.56002e+08	1.40826e+08	8.71012e+09	9.39152e+09	8.96579e+09	2.34559e+10	1.9461e+10	1.96381e+10
Q09073	ADP/ATP translocase 2	SLC25A5	21	37	725	0.943267	0.873383	0.851663	73.7267	61.9013	60.547	238.71	231.134	231.312	1.91958e+08	1.77737e+08	1.73317e+08	1.50036e+10	1.25971e+10	1.23215e+10	4.85784e+10	4.70367e+10	4.70728e+10
G3V784	ADP-dependent glucokinase	ADPGK	8	8	24	24.7988	7.68801	9.5171	318.228	356.556	170.671	3.72704	4.25194	4.5625	1.06435e+07	3.29964e+06	4.08468e+06	1.36581e+08	1.53031e+08	7.32508e+07	1.59962e+06	1.8249e+06	1.95819e+06
Q5XIG0	ADP-ribose pyrophosphatase, mitochondrial	NUDT9	5	5	20	112.039	140.541	138.199	134.651	155.859	163.196	22.0422	18.8539	14.618	4.04165e+07	5.06981e+07	4.98532e+07	4.85733e+07	5.6224e+07	5.88707e+07	7.9514e+06	6.80128e+06	5.27324e+06
Q64244	ADP-ribosyl cyclase/cyclic ADP-ribose hydrolase 1	CD38	5	5	20	6.08564	10.8912	3.32029	66.2171	59.3489	42.2975	192.349	244.654	274.836	1.55029e+06	2.77449e+06	845833	1.68686e+07	1.51189e+07	1.07751e+07	4.90002e+07	6.23248e+07	7.00135e+07
P84079	ADP-ribosylation factor 1	ARF1	1	13	380	168.951	165.913	185.262	94.3509	145.978	130.354	3.64429	1.87404	3.6725	2.29804e+07	2.25672e+07	2.5199e+07	1.28334e+07	1.98556e+07	1.77305e+07	495689	254903	499527
P84082	ADP-ribosylation factor 2	ARF2	3	13	261	172.681	140.064	159.096	124.452	158.191	111.845	22.1792	5.95158	5.54021	2.04281e+07	1.65695e+07	1.8821e+07	1.47226e+07	1.8714e+07	1.32312e+07	2.62379e+06	704070	655405
A0A0G2K9H8	ADP-ribosylation factor 3	ARF3	1	13	378	150.675	141.484	137.02	150.91	150.93	135.46	12.7473	10.0814	10.692	6.4252e+09	6.03324e+09	5.84291e+09	6.43522e+09	6.43603e+09	5.77637e+09	5.43577e+08	4.29897e+08	4.55934e+08
P61751	ADP-ribosylation factor 4	ARF4	4	10	183	141.331	114.649	120.516	121.708	112.892	135.276	82.5191	32.0638	39.0462	2.05909e+07	1.67035e+07	1.75582e+07	1.77319e+07	1.64475e+07	1.97087e+07	1.20224e+07	4.67145e+06	5.68875e+06
P84083	ADP-ribosylation factor 5	ARF5	6	13	220	152.307	128.755	131.283	152.437	140.89	122.11	20.9907	28.5967	22.6305	2.32443e+08	1.96499e+08	2.00358e+08	2.32641e+08	2.15019e+08	1.86358e+08	3.20349e+07	4.36428e+07	3.45375e+07
P62332	ADP-ribosylation factor 6	ARF6	8	8	41	56.1844	58.1999	49.2002	155.285	206.679	166.841	100.595	47.8348	59.1817	6.44449e+07	6.67566e+07	5.64339e+07	1.78115e+08	2.37066e+08	1.9137e+08	1.15385e+08	5.48676e+07	6.78828e+07
Q3S4A4	ADP-ribosylation factor GTPase activating protein 1 heart isoform	ARFGAP1	12	12	67	45.2826	49.0033	53.3786	159.683	187.738	152.373	99.4638	80.9059	72.1718	4.20144e+07	4.54666e+07	4.9526e+07	1.48158e+08	1.74188e+08	1.41376e+08	9.22852e+07	7.50666e+07	6.69629e+07
Q3MID3	ADP-ribosylation factor GTPase-activating protein 2	ARFGAP2	6	6	13	36.7751	36.4594	38.8766	36.148	22.9983	20.8246	232.563	240.288	235.067	7.78471e+06	7.71787e+06	8.22956e+06	7.65196e+06	4.86838e+06	4.40824e+06	4.92299e+07	5.08652e+07	4.97599e+07
Q4KLN7	ADP-ribosylation factor GTPase-activating protein 3	ARFGAP3	5	5	7	6.48903	13.263	5.3901	61.129	15.2106	8.4801	276.956	263	250.082	524048	1.0711e+06	435299	4.93672e+06	1.22839e+06	684844	2.23667e+07	2.12396e+07	2.01964e+07
Q6IMA8	ADP-ribosylation factor-like 10	ARL10	6	6	17	13.2874	9.04779	14.491	47.7655	39.6004	46.3177	285.028	112.987	331.476	1.25773e+06	856421	1.37165e+06	4.52125e+06	3.74838e+06	4.38421e+06	2.69794e+07	1.06948e+07	3.13759e+07
G3V9B1	ADP-ribosylation factor-like 5B	ARL5B	1	1	2	77.7877	118.718	83.8849	191.147	267.08	139.838	9.80029	1.16504	10.5795	2.74897e+06	4.19543e+06	2.96444e+06	6.75501e+06	9.43844e+06	4.94178e+06	346336	41171.8	373873
B1WC73	ADP-ribosylation factor-like 6 (Predicted), isoform CRA_a	ARL6	8	8	48	166.327	169.168	140.241	86.5951	105.763	102.267	42.8251	47.9553	38.859	1.2796e+08	1.30146e+08	1.07891e+08	6.66199e+07	8.13661e+07	7.86764e+07	3.29465e+07	3.68932e+07	2.98952e+07
Q7TMZ5	ADP-ribosylation factor-like 6 interacting protein 1	ARL6IP1	2	2	11	17.2552	17.643	22.0207	470.422	145.04	111.794	45.9953	37.8794	31.9513	4.54703e+06	4649225	5.80281e+06	1.23964e+08	3.82203e+07	2.94594e+07	1.21205e+07	9.98182e+06	8.41968e+06
F1M6C4	ADP-ribosylation factor-like GTPase 15	ARL15	5	5	24	36.5715	33.1769	33.5442	208.071	239.134	255.12	28.2251	37.5366	28.6198	2.17859e+07	1.97637e+07	1.99825e+07	1.23949e+08	1.42454e+08	1.51977e+08	1.68138e+07	2.23608e+07	1.7049e+07
D3ZPP2	ADP-ribosylation factor-like GTPase 8A	ARL8A	5	13	98	89.2406	50.0543	60.0475	213.81	239.883	224.698	9.96196	8.00588	4.29912	7.13497e+07	4.00194e+07	4.80092e+07	1.70946e+08	1.91791e+08	1.79651e+08	7.9648e+06	6.40087e+06	3.43724e+06
P61212	ADP-ribosylation factor-like protein 1	ARL1	5	5	14	187.811	180.706	200.636	87.9243	90.2311	110.458	31.8657	5.42125	4.94633	7.47598e+07	7.19314e+07	7.98649e+07	3.4999e+07	3.59172e+07	4.39686e+07	1.26844e+07	2.15797e+06	1.96893e+06
O08697	ADP-ribosylation factor-like protein 2	ARL2	6	6	20	173.119	176.159	172.379	107.06	113.197	141.3	5.55207	5.70457	5.52847	9.48828e+07	9.65492e+07	9.44774e+07	5.86773e+07	6.2041e+07	7.74436e+07	3.04297e+06	3.12656e+06	3.03004e+06
Q4V8C5	ADP-ribosylation factor-like protein 2-binding protein	ARL2BP	2	2	5	299.36	165.046	220.591	40.2428	69.6058	68.9838	6.78094	20.4742	8.91615	9.16991e+06	5055643	6.75709e+06	1.23271e+06	2.13215e+06	2.11309e+06	207712	627162	273117
P37996	ADP-ribosylation factor-like protein 3	ARL3	12	12	85	211.878	221.156	205.035	68.9723	83.8404	92.6113	6.64462	5.04897	4.81288	8.24604e+08	8.60711e+08	7.97971e+08	2.68432e+08	3.26296e+08	3.60432e+08	2.586e+07	1.965e+07	1.87311e+07
Q66HA6	ADP-ribosylation factor-like protein 8B	ARL8B	5	13	96	29.572	37.5438	34.8691	244.483	291.332	194.313	24.9485	19.528	23.411	1.19197e+08	1.5133e+08	1.40548e+08	9.85451e+08	1.17428e+09	7.83226e+08	1.00561e+08	7.87126e+07	9.43639e+07
Q63055	ADP-ribosylation factor-related protein 1	ARFRP1	3	3	10	76.1374	89.6666	88.5928	114.264	118.435	176.203	115.516	45.4996	75.6855	4.08641e+06	4.81254e+06	4.75491e+06	6.13271e+06	6.35659e+06	9.45711e+06	6.19992e+06	2.44203e+06	4.06216e+06
B0K017	ADP-ribosylhydrolase like 2 (Predicted)	ADPRHL2	7	7	19	162.007	260.691	165.515	80.6511	99.0636	61.0571	10.3164	38.621	22.0786	6.57954e+07	1.05873e+08	6.722e+07	3.27546e+07	4.02324e+07	2.47969e+07	4.18976e+06	1.5685e+07	8.96671e+06
A0A140TAD1	ADP-sugar pyrophosphatase	NUDT5	4	4	6	240.366	285.888	215.643	36.9313	60.7482	52.973	2.28922	2.51755	2.64387	6.30081e+07	7.49409e+07	5.65275e+07	9.68096e+06	1.59242e+07	1.3886e+07	600083	659937	693047
G3V7L0	Adrenodoxin, mitochondrial	FDX1	1	1	7	49.8334	20.1224	8.76724	151.221	332.429	288.833	21.2114	20.3226	7.25933	372984	150609	65619.4	1.13183e+06	2.48811e+06	2.16181e+06	158759	152107	54333.3
O35889	Afadin	AFDN	2	38	147	48.2578	56.8918	57.0611	15.7487	16.0138	21.5852	247.84	214.22	222.382	6.50306e+07	7.66655e+07	7.68937e+07	2.12225e+07	2.15797e+07	2.90875e+07	3.3398e+08	2.88676e+08	2.99675e+08
Q8CGZ2	Afadin- and alpha-actinin-binding protein	SSX2IP	2	2	5	5.7631	11.4563	7.62757	30.7077	10.0001	108.238	248.693	248.522	228.992	68076.2	135327	90100	362732	118125	1.27856e+06	2.93766e+06	2.93565e+06	2.70495e+06
G3V9R9	Afamin	AFM	12	12	27	304.287	285.498	195.419	33.8769	37.5103	25.1713	6.41124	5.26264	6.563	1.20817e+08	1.13357e+08	7.75912e+07	1.34508e+07	1.48935e+07	9.99426e+06	2.54559e+06	2.08953e+06	2.60584e+06
Q32PX9	AFG1-like ATPase	AFG1L	4	4	6	103.361	78.3649	81.3258	109.55	135.026	170.888	88.6627	69.1131	63.7081	4.82134e+07	3.65538e+07	3.79349e+07	5.11005e+07	6.29838e+07	7.97116e+07	4.13572e+07	3.22382e+07	2.9717e+07
D3ZZ20	AFG3(ATPase family gene 3)-like 1 (S. cerevisiae)	AFG3L1	1	2	6	46.4185	16.7227	65.4951	41.7749	73.5479	21.4522	276.947	192.561	165.08	231698	83471	326918	208519	367114	107078	1.38238e+06	961169	823996
F1LN92	AFG3-like matrix AAA peptidase subunit 2	AFG3L2	29	32	178	2.55256	2.03271	1.98738	112.158	101.006	94.3439	184.292	205.643	195.985	7.88707e+06	6.28078e+06	6.14072e+06	3.46552e+08	3.12095e+08	2.9151e+08	5.69436e+08	6.35409e+08	6.05566e+08
Q8CG45	Aflatoxin B1 aldehyde reductase member 2	AKR7A2	11	11	53	180.377	191.865	189.331	103.381	117.657	113.748	1.20982	1.19736	1.23407	3.47581e+08	3.69718e+08	3.64835e+08	1.99212e+08	2.26721e+08	2.19189e+08	2.33128e+06	2.30728e+06	2.37801e+06
D3ZQQ1	Aftiphilin	AFTPH	2	2	10	141.344	195.757	164.412	65.9943	116.207	121.828	64.0519	6.83039	23.5756	4.55765e+06	6.31218e+06	5.30147e+06	2.12799e+06	3.74711e+06	3.92834e+06	2.06536e+06	220246	760197
D4A7Y1	Aggrecan core protein	ACAN	1	9	26	43.7266	52.3186	36.2303	5.3413	6.79684	6.89389	233.491	229.217	285.984	1.22974e+07	1.47137e+07	1.01892e+07	1.50215e+06	1.9115e+06	1.93879e+06	6.56655e+07	6.44636e+07	8.04284e+07
P25304	Agrin	AGRN	1	1	3	#VALUE!	#VALUE!	#VALUE!	#VALUE!	#VALUE!	#VALUE!	#VALUE!	#VALUE!	#VALUE!
Q5FWY5	AH receptor-interacting protein	AIP	7	7	20	149.185	197.05	162.687	73.3611	97.9133	100.644	43.6004	47.4562	28.1027	3.75206e+07	4.95588e+07	4.09165e+07	1.84506e+07	2.46256e+07	2.53125e+07	1.09657e+07	1.19354e+07	7.06794e+06
A0A0G2JU96	AHNAK nucleoprotein	AHNAK	6	6	20	119.866	105.411	127.002	86.5652	97.1488	149.709	94.6211	58.7407	60.9368	2.99744e+07	2.63598e+07	3.17588e+07	2.1647e+07	2.42937e+07	3.74371e+07	2.36616e+07	1.46891e+07	1.52382e+07
F1LUD3	AHNAK nucleoprotein 2	AHNAK2	1	1	1	5.68789	65.7623	58.3574	28.6108	23.6694	8.88366	564.037	92.5582	52.4339	22015.3	254537	225876	110740	91614	34384.7	2.18314e+06	358252	202948
G3V946	AIP1, isoform CRA_a	DPY30	1	1	5	237.972	86.4164	48.8946	131.474	160.387	171.351	17.071	23.2401	23.1939	1.10424e+07	4.00991e+06	2.26882e+06	6.10067e+06	7.44233e+06	7.95109e+06	792131	1.07839e+06	1.07625e+06
D3ZS99	A-kinase anchor protein 11	AKAP11	2	2	2	5.60347	1.93846	23.665	3.51255	16.361	4.37376	38.3524	420.572	385.621	45422.8	15713.5	191833	28473.4	132625	35454.5	310892	3.40924e+06	3.12592e+06
Q5QD51	A-kinase anchor protein 12	AKAP12	14	14	50	91.3866	90.4885	88.1617	98.7729	160.929	175.234	83.0345	46.4422	65.551	2.74059e+07	2.71366e+07	2.64388e+07	2.9621e+07	4.8261e+07	5.25508e+07	2.49012e+07	1.39275e+07	1.96581e+07
F1M3G7	A-kinase anchor protein 13	AKAP13	5	5	11	40.1549	59.7829	73.6352	38.3913	64.2435	57.0868	195.004	170.298	201.403	350941	522483	643547	335528	561467	498920	1.70428e+06	1.48835e+06	1.7602e+06
F1LPQ9	A-kinase anchor protein 2	AKAP2	8	8	16	22.6536	19.0634	36.8037	17.1517	14.8256	11.1047	280.251	205.068	293.079	2.87112e+06	2.4161e+06	4.6645e+06	2.1738e+06	1.879e+06	1.40741e+06	3.5519e+07	2.59903e+07	3.71448e+07
F1LPP6	A-kinase anchor protein 5	AKAP5	14	14	81	41.2657	62.048	77.5091	138.743	140.929	93.7197	150.099	101.695	93.9924	2.62068e+07	3.94051e+07	4.92241e+07	8.81121e+07	8.95005e+07	5.95191e+07	9.53239e+07	6.45837e+07	5.96922e+07
Q6JP77	A-kinase anchor protein 7 isoforms delta and gamma	AKAP7	1	1	2	19.9827	22.0663	5.05307	298.209	247.517	245.526	23.3871	19.4276	18.8313	282680	312155	71482.1	4.21855e+06	3.50144e+06	3.47327e+06	330840	274827	266393
A0A0G2K3J4	A-kinase anchor protein SPHKAP	SPHKAP	27	27	66	19.1906	34.0624	34.8457	11.74	22.6603	32.7901	282.164	234.904	227.642	8.66331e+06	1.5377e+07	1.57306e+07	5.29984e+06	1.02297e+07	1.48026e+07	1.27379e+08	1.06044e+08	1.02766e+08
F1LNB3	A-kinase-anchoring protein 10	AKAP10	7	7	13	79.0524	84.8899	59.5738	20.6307	27.6304	30.5622	207.967	195.986	193.707	1.74692e+07	1.87592e+07	1.31647e+07	4.55901e+06	6.10582e+06	6.75371e+06	4.59571e+07	4.33095e+07	4.28058e+07
A0A0G2K548	A-kinase-anchoring protein 9	AKAP9	1	27	46	132.196	132.478	109.464	131.492	178.711	172.593	6.08695	32.1655	4.81457	5.68888e+06	5701035	4.71064e+06	5.65859e+06	7.69062e+06	7.42731e+06	261945	1.3842e+06	207189
F1LPB4	A-kinase-anchoring protein 9	AKAP9	1	27	46	11.8521	16.1753	20.5522	12.2009	13.7859	11.6052	319.468	265.11	229.25	3.96675e+06	5.41367e+06	6.87854e+06	4.08349e+06	4.61398e+06	3.88411e+06	1.06922e+08	8.87288e+07	7.67271e+07
D3ZH75	AKT1 substrate 1	AKT1S1	3	3	17	171.857	159.996	152.375	61.3177	86.2856	110.255	52.284	55.5953	50.0333	2.66911e+07	24848913	2.36653e+07	9.52321e+06	1.3401e+07	1.71237e+07	8.12019e+06	8.63447e+06	7.77063e+06
Q5FVH4	AKT-interacting protein	AKTIP	4	4	14	124.684	123.89	137.395	101.017	76.7102	94.0912	115.41	61.5727	65.2299	1.0862e+07	1.07929e+07	1.19694e+07	8.80027e+06	6.68273e+06	8.1969e+06	1.00541e+07	5.364e+06	5.6826e+06
P25409	Alanine aminotransferase 1	GPT	14	14	53	205.836	224.047	211.573	68.3634	94.959	88.1998	2.67095	2.21054	2.14056	2.07772e+08	2.26154e+08	2.13562e+08	6.90062e+07	9.5852e+07	8.90292e+07	2.69606e+06	2.23133e+06	2.16069e+06
P50475	Alanine--tRNA ligase, cytoplasmic	AARS	36	36	218	191.184	186.393	202.749	90.5007	94.5437	88.568	19.2363	13.239	13.5864	8.96484e+08	8.74017e+08	9.50714e+08	4.24368e+08	4.43326e+08	4.15306e+08	9.02011e+07	6.2079e+07	6.37083e+07
D3ZX08	Alanine--tRNA ligase, mitochondrial	AARS2	3	3	6	19.1124	19.6477	19.9132	118.614	159.556	138.732	206.671	148.617	69.1377	547296	562624	570225	3.39657e+06	4.56897e+06	3.97267e+06	5.91815e+06	4.25573e+06	1.9798e+06
Q5XI97	Alanyl-tRNA editing protein Aarsd1	AARSD1	5	5	13	137.889	123.884	125.785	78.7572	83.8501	68.8915	91.865	96.1016	92.9773	1.99302e+07	1.79059e+07	1.81808e+07	1.13834e+07	1.21195e+07	9.95746e+06	1.3278e+07	1.38904e+07	1.34388e+07
P51635	Alcohol dehydrogenase [NADP(+)]	AKR1A1	15	15	100	199.67	206.192	214.584	91.5587	94.0833	85.3984	3.28148	3.08801	2.14387	1.74005e+09	1.79688e+09	1.87001e+09	7.97898e+08	8.19898e+08	7.44213e+08	2.85968e+07	2.69108e+07	1.8683e+07
P12711	Alcohol dehydrogenase class-3	ADH5	15	15	75	210.068	217.865	202.008	77.2757	98.9051	89.48	1.61003	1.57682	1.21121	7.20461e+08	7.47201e+08	6.92819e+08	2.65029e+08	3.3921e+08	3.06886e+08	5.52186e+06	5.40794e+06	4.15402e+06
A0A0G2K7W2	Aldehyde dehydrogenase	ALDH3B1	1	1	1	8.55674	28.3254	27.4046	73.5208	50.4419	54.2339	219.538	228.135	209.844	102602	339643	328602	881570	604837	650306	2.63243e+06	2.73551e+06	2.51619e+06
G3V945	Aldehyde dehydrogenase family 5, subfamily A1	ALDH5A1	30	30	182	39.4032	38.5342	33.3863	234.435	268.044	278.629	2.82101	2.38271	2.36383	4.13812e+08	4.04685e+08	3.50622e+08	2.46203e+09	2.815e+09	2.92616e+09	2.96262e+07	2.50232e+07	2.48249e+07
G3V7J0	Aldehyde dehydrogenase family 6, subfamily A1, isoform CRA_b	ALDH6A1	24	24	152	56.7394	54.1355	47.7981	204.84	268.688	246.018	5.15804	11.2763	5.34698	4.29591e+08	4.09877e+08	3.61894e+08	1.55091e+09	2.03432e+09	1.86268e+09	3.90531e+07	8.5376e+07	4.04837e+07
G3V7I5	Aldehyde dehydrogenase X, mitochondrial	ALDH1B1	15	17	88	20.6209	20.7433	15.5115	242.37	303.97	293.293	1.09259	1.21707	1.18174	5.48111e+07	5.51364e+07	4.12302e+07	6.4423e+08	8.07963e+08	7.79585e+08	2.90415e+06	3.23503e+06	3.14111e+06
F1LN88	Aldehyde dehydrogenase, mitochondrial	ALDH2	24	25	112	59.4429	52.0221	42.7177	211.731	266.306	261.921	1.26735	2.27287	2.31997	3.274e+08	2.86527e+08	2.3528e+08	1.16617e+09	1.46676e+09	1.44261e+09	6.98034e+06	1.25185e+07	1.27779e+07
F1LRQ1	Aldehyde oxidase 1	AOX1	1	1	1	212.617	255.624	246.315	75.176	39.429	2.51558	31.6269	16.4392	20.2576	2.00646e+06	2.41231e+06	2.32446e+06	709432	372089	23739.4	298462	155136	191170
Q6AY99	Aldo-keto reductase family 1 member B10	AKR1B10	9	9	26	118.798	123.852	207.608	109.316	114.567	219.879	2.56097	1.7665	1.6527	1.27467e+08	1.3289e+08	2.22758e+08	1.17293e+08	1.22928e+08	2.35925e+08	2.74786e+06	1.89541e+06	1.7733e+06
D3ZF77	Aldo-keto reductase family 1, member C-like	AKR1CL	7	7	13	178.211	151.839	177.07	124.627	153.795	82.3605	9.40717	8.30303	14.3882	1.757e+07	1.497e+07	1.74575e+07	1.22871e+07	1.51628e+07	8.12003e+06	927464	818606	1.41855e+06
Q66HG4	Aldose 1-epimerase	GALM	7	7	36	235.264	223.667	207.547	48.5254	74.3948	91.8115	6.44848	5.60956	6.7329	1.16989e+08	1.11222e+08	1.03206e+08	2.41301e+07	3.69941e+07	4.56549e+07	3.20662e+06	2.78945e+06	3.34805e+06
P07943	Aldose reductase	AKR1B1	13	13	62	207.709	199.688	218.916	82.6733	87.3011	102.053	0.523542	0.633925	0.501629	1.0367e+09	9.96668e+08	1.09264e+09	4.12633e+08	4.3573e+08	5.09361e+08	2.61306e+06	3.164e+06	2.50369e+06
D4A5S6	ALG1, chitobiosyldiphosphodolichol beta-mannosyltransferase	ALG1	1	1	1	1.62721	9.22833	7.15698	93.8344	94.1534	87.2936	194.253	188.503	223.95	38726.5	219628	170331	2.23319e+06	2.24079e+06	2.07753e+06	4.62309e+06	4.48624e+06	5.32987e+06
D3ZCQ2	ALG11, alpha-1,2-mannosyltransferase	ALG11	4	4	6	11.1268	9.46939	11.8331	207.62	170.832	161.756	198.791	71.5936	56.9778	1.07191e+06	912237	1.13994e+06	2.00011e+07	1.64571e+07	1.55828e+07	1.91506e+07	6.89699e+06	5.48898e+06
G3V6U3	ALG2, alpha-1,3/1,6-mannosyltransferase	ALG2	21	21	156	20.2374	20.5245	19.9783	48.7897	52.8982	61.3932	242.545	214.055	219.579	1.20234e+08	1.2194e+08	1.18695e+08	2.89868e+08	3.14278e+08	3.64748e+08	1.441e+09	1.27174e+09	1.30456e+09
Q4QQS6	ALG5, dolichyl-phosphate beta-glucosyltransferase	ALG5	3	3	3	18.4311	51.4884	14.7603	247.426	260.385	197.645	59.3234	28.4403	22.1	1.42981e+06	3.99427e+06	1.14505e+06	1.91944e+07	2.01997e+07	1.53326e+07	4.60209e+06	2.20629e+06	1.71443e+06
A0A0G2JZL2	Alkaline phosphatase	AKP3	1	1	1	#VALUE!	#VALUE!	#VALUE!	#VALUE!	#VALUE!	#VALUE!	#VALUE!	#VALUE!	#VALUE!
P08289	Alkaline phosphatase, tissue-nonspecific isozyme	ALPL	1	1	3	52.2601	45.2235	49.4424	61.7292	60.3906	3.43756	359.042	129.907	138.567	287515	248803	272013	339611	332246	18912.1	1.97531e+06	714698	762344
F1M9Q8	Alkylglycerone-phosphate synthase	AGPS	10	10	30	12.0959	14.9803	15.4089	197.096	197.075	219.461	69.3301	81.4438	93.1092	1.65465e+06	2.04921e+06	2.10783e+06	2.69614e+07	2.69587e+07	3.00209e+07	9.48392e+06	1.1141e+07	1.27367e+07
P55009	Allograft inflammatory factor 1	AIF1	2	2	3	37.4055	45.1515	31.0066	162.117	128.883	130.984	290.988	14.198	59.2666	959610	1.15833e+06	795452	4.159e+06	3.30639e+06	3.36031e+06	7.46507e+06	364240	1.52044e+06
G3V7V6	All-trans-13,14-dihydroretinol saturase, isoform CRA_b	RETSAT	9	9	19	25.2592	45.8339	28.5523	164.812	174.11	139.877	120.297	104.01	97.2485	5.79894e+06	1.05224e+07	6.55496e+06	3.7837e+07	3.99718e+07	3.21126e+07	2.76174e+07	2.38784e+07	2.23261e+07
Q9R0Z7	Alpha- and gamma-adaptin-binding protein p34	AAGAB	2	2	6	123.449	114.557	109.279	22.797	37.1201	54.8265	125.66	164.421	147.891	5.21829e+06	4.84244e+06	4.61933e+06	963649	1.5691e+06	2.31757e+06	5.31175e+06	6.95021e+06	6.25147e+06
Q63910	Alpha globin	HBA-A3	4	6	38	308.736	257.849	216.76	34.9316	37.2659	42.2816	0.654316	0.762801	0.75911	3.23591e+08	2.70255e+08	2.27189e+08	3.66124e+07	3.9059e+07	4.4316e+07	685799	799504	795635
D3ZAN3	Alpha glucosidase 2 alpha neutral subunit (Predicted)	GANAB	28	28	140	42.8504	53.0628	46.0642	248.58	256.94	232.585	4.90442	6.78864	8.22498	2.55723e+08	3.16668e+08	2.74902e+08	1.48347e+09	1.53337e+09	1.38802e+09	2.92686e+07	4.05133e+07	4.9085e+07
D3ZGM8	Alpha tocopherol transfer protein-like	TTPAL	4	4	11	49.0944	37.5584	46.639	195.296	251.107	300.682	7.58194	4.58848	7.45288	5.20187e+06	3.97956e+06	4.94171e+06	2.06928e+07	2.66064e+07	3.18592e+07	803356	486179	789681
D4IGX4	Alpha-(1,6)-fucosyltransferase (Fragment)	FUT8	3	3	6	20.9792	20.5734	17.4678	8.65589	36.2773	8.26253	342.625	229.382	215.778	652348	639731	543161	269155	1.12804e+06	256924	1.06539e+07	7.13263e+06	6.70963e+06
Q5XIJ5	Alpha/beta hydrolase domain-containing protein 17A	ABHD17A	3	4	7	14.2523	19.9871	30.931	235.31	266.165	244.387	36.4265	19.4736	33.0677	682877	957648	1.48201e+06	1.12745e+07	1.27529e+07	1.17094e+07	1.74532e+06	933045	1.58439e+06
Q6AY17	Alpha/beta hydrolase domain-containing protein 17B	ABHD17B	7	7	20	3.9704	8.74921	17.2177	269.101	261.907	256.777	33.0976	23.7971	25.3836	740518	1.63181e+06	3.21128e+06	5.01899e+07	4.88482e+07	4.78914e+07	6.17302e+06	4.43838e+06	4.73429e+06
B5DFK7	Alpha/beta hydrolase domain-containing protein 17C	ABHD17C	2	3	4	9.70182	17.1245	19.2429	183.224	196.936	217.012	103.238	81.8026	71.7177	225403	397855	447073	4.25685e+06	4.57543e+06	5.04186e+06	2.39855e+06	1.90053e+06	1.66622e+06
G3V9N9	alpha-1,2-Mannosidase	MAN1A1	1	1	1	50.6299	62.1315	8.39845	268.445	135.196	11.3526	108.778	100.769	154.3	186250	228561	30895.1	987517	497339	41762.3	400158	370696	567618
D3ZR49	alpha-1,2-Mannosidase	MAN1A2	2	2	3	12.3045	5.17792	6.53027	90.1659	81.4335	11.5146	284.865	198.082	209.926	530290	223154	281436	3.88589e+06	3.50956e+06	496247	1.22769e+07	8.53679e+06	9.04721e+06
A0A4Z3	Alpha-1,3-galactosyltransferase 2	A3GALT2	1	1	3	163.68	386.563	323.11	6.68607	6.21333	4.46594	3.89676	2.61625	2.76907	6.17436e+06	14582026	1.21884e+07	252213	234381	168465	146994	98690.9	104455
E9PT91	Alpha-1,3-glucosyltransferase	ALG8	1	1	1	0.929413	66.9463	95.8421	127.402	148.351	192.798	91.4174	73.8225	102.491	73777.1	5.31422e+06	7.60798e+06	1.01132e+07	1.17762e+07	1.53044e+07	7.25674e+06	5.86005e+06	8.13573e+06
Q09325	Alpha-1,3-mannosyl-glycoprotein 2-beta-N-acetylglucosaminyltransferase	MGAT1	2	2	3	29.592	10.4132	38.7201	31.1221	31.2123	37.4326	181.095	291.692	248.72	460746	162133	602869	484568	485973	582822	2.81963e+06	4.54162e+06	3.87256e+06
G3V6Y6	Alpha-1,4 glucan phosphorylase	PYGB	1	52	594	170.128	177.061	172.532	117.194	118.538	133.371	3.15217	4.08247	3.94188	9.1722e+09	9.546e+09	9.30183e+09	6.31835e+09	6.39082e+09	7.19049e+09	1.69945e+08	2.20101e+08	2.12521e+08
G3V8V3	Alpha-1,4 glucan phosphorylase	PYGM	27	40	317	183.855	188.095	175.527	113.185	115.99	117.749	1.8316	1.83157	1.936	1.17443e+09	1.20151e+09	1.12123e+09	7.23002e+08	7.40923e+08	7.52154e+08	1.16999e+07	1.16997e+07	1.23668e+07
Q09326	Alpha-1,6-mannosyl-glycoprotein 2-beta-N-acetylglucosaminyltransferase	MGAT2	1	1	2	2.42448	15.2029	24.7084	132.582	214.354	263.882	138.859	53.2115	54.7755	32349.5	202850	329682	1.76903e+06	2.8601e+06	3.52094e+06	1.85278e+06	709994	730863
A0A0H2UHF8	Alpha-1-acid glycoprotein	ORM1	1	1	1	#VALUE!	#VALUE!	#VALUE!	#VALUE!	#VALUE!	#VALUE!	#VALUE!	#VALUE!	#VALUE!
A0A0G2JZ73	Alpha-1-antiproteinase	SERPINA1	10	10	40	297.453	196.273	160.435	112.152	61.2783	67.0201	1.18425	1.3334	2.87042	4.48732e+08	2.96094e+08	2.42029e+08	1.69191e+08	9.24433e+07	1.01105e+08	1.78653e+06	2.01154e+06	4.33027e+06
P14046	Alpha-1-inhibitor 3	A1I3	12	43	213	246.443	284.879	221.272	46.95	49.7795	36.6772	3.69483	6.22857	4.07571	3.16124e+09	3.65427e+09	2.83836e+09	6.0225e+08	6.38545e+08	4.70476e+08	4.73953e+07	7.98968e+07	5.2281e+07
Q63041	Alpha-1-macroglobulin	A1M	33	33	129	252.679	287.26	243.211	35.2212	39.3043	34.0667	4.12978	2.20265	1.92502	1.1867e+09	1.34911e+09	1.14224e+09	1.65416e+08	1.84591e+08	1.59993e+08	1.93954e+07	1.03447e+07	9.04082e+06
Q80ZA3	Alpha-2 antiplasmin	SERPINF1	1	1	3	#VALUE!	#VALUE!	#VALUE!	#VALUE!	#VALUE!	#VALUE!	#VALUE!	#VALUE!	#VALUE!
F1LM19	Alpha-2-HS-glycoprotein	AHSG	5	5	22	230.367	274.317	254.137	39.0086	63.7239	30.5274	4.64752	1.31165	1.96009	1.41815e+08	1.68871e+08	1.56447e+08	2.40138e+07	3.92287e+07	1.87928e+07	2.86103e+06	807453	1.20664e+06
P06238	Alpha-2-macroglobulin	A2M	2	4	5	#VALUE!	#VALUE!	#VALUE!	#VALUE!	#VALUE!	#VALUE!	#VALUE!	#VALUE!	#VALUE!
Q99068	Alpha-2-macroglobulin receptor-associated protein	LRPAP1	11	11	38	43.1471	52.9506	49.0387	256.826	214.812	204.175	26.8376	27.8659	24.3469	2.5002e+07	3.06827e+07	2.8416e+07	1.48821e+08	1.24475e+08	1.18311e+08	1.55513e+07	1.61472e+07	1.41081e+07
Q9Z1P2	Alpha-actinin-1	ACTN1	1	61	493	6.83693	14.0319	28.3041	79.0937	35.3462	28.7262	245.468	182.962	279.231	29211.8	59953.3	120933	337940	151022	122737	1.0488e+06	781733	1.19306e+06
Q6T487	Alpha-actinin-1	ACTN1	4	64	524	68.6299	76.2619	80.7285	21.9907	51.0892	48.4106	189.488	176.691	186.711	1.31487e+09	1.4611e+09	1.54667e+09	4.21317e+08	9.78813e+08	9.27494e+08	3.63038e+09	3.38521e+09	3.57717e+09
A0A0G2K5U9	Alpha-actinin-4	ACTN4	1	49	387	144.992	133.893	149.901	122.412	112.722	112.873	45.4218	38.846	38.9392	3.66577e+07	33851700	3.78988e+07	3.09489e+07	2.8499e+07	2.85372e+07	1.14838e+07	9.82126e+06	9.84484e+06
Q9QXQ0	Alpha-actinin-4	ACTN4	1	50	392	145.575	158.009	164.513	100.607	115.214	111.722	41.4921	31.189	31.6808	4.5026e+08	4.88719e+08	5.08835e+08	3.11175e+08	3.56355e+08	3.45554e+08	1.28334e+08	9.64672e+07	9.79882e+07
D3ZZ99	Alpha-adducin	ADD1	1	37	310	106.933	114.156	114.871	58.5775	77.7435	71.6689	149.854	100.825	105.371	5.89581e+06	6.29405e+06	6.33345e+06	3.22969e+06	4.28642e+06	3.95149e+06	8.26227e+06	5.55901e+06	5.80964e+06
Q64057	Alpha-aminoadipic semialdehyde dehydrogenase	ALDH7A1	21	21	117	113.427	118.921	87.3769	184.354	214.533	176.651	1.38544	2.2992	1.05267	4.64479e+08	4.86975e+08	3.57804e+08	7.54922e+08	8.78502e+08	7.23378e+08	5.67331e+06	9.41513e+06	4.31062e+06
A2VCW9	Alpha-aminoadipic semialdehyde synthase, mitochondrial	AASS	4	4	6	105.312	75.0818	9.84199	295.167	76.7171	290.035	21.8433	15.6247	10.3771	2.72499e+06	1.94277e+06	254665	7.63756e+06	1.98508e+06	7.50476e+06	565203	404296	268511
P85515	Alpha-centractin	ACTR1A	9	19	254	114.889	107.007	117.724	86.7365	92.8274	85.3847	127.461	80.9874	86.9828	2.49169e+08	2.32075e+08	2.55318e+08	1.88112e+08	2.01322e+08	1.85181e+08	2.76434e+08	1.75644e+08	1.88646e+08
P24623	Alpha-crystallin A chain	CRYAA	1	1	3	13.0466	98.2268	82.4289	15.135	56.0313	84.3553	202.627	151.593	196.556	158843	1.19592e+06	1.00358e+06	184270	682187	1.02703e+06	2.46701e+06	1.84566e+06	2.39309e+06
P23928	Alpha-crystallin B chain	CRYAB	4	4	14	10.0306	29.9651	13.0832	98.4921	85.7895	10.3752	281.742	233.8	136.722	1.31411e+06	3.92571e+06	1.71402e+06	1.29034e+07	1.12392e+07	1.35925e+06	3.69109e+07	3.063e+07	1.79119e+07
P60841	Alpha-endosulfine	ENSA	3	3	25	212.574	198.668	205.448	31.1614	74.5486	85.9737	0.703088	51.1541	39.7685	2.66985e+08	2.4952e+08	2.58035e+08	3.91376e+07	9.36304e+07	1.0798e+08	883053	6.42478e+07	4.99478e+07
G3V8Q2	Alpha-internexin	INA	2	42	347	5.07991	5.24279	4.32738	1.00297	0.321042	0.419972	370.587	231.807	281.212	5.30379e+06	5.47384e+06	4.5181e+06	1.04717e+06	335191	438480	3.86919e+08	2.42023e+08	2.93606e+08
P23565	Alpha-internexin	INA	3	43	358	6.54071	5.28	4.99215	0.648231	0.401772	0.319671	315.266	268.734	297.817	4.23797e+08	3.42111e+08	3.2346e+08	4.20013e+07	2.60323e+07	2.07127e+07	2.04273e+10	1.74123e+10	1.92967e+10
Q5XIC8	Alpha-ketoglutarate-dependent dioxygenase alkB homolog 3	ALKBH3	1	1	2	129.332	209.579	249.173	53.9141	37.3883	57.9109	36.6616	48.6537	77.3875	563910	913803	1.08644e+06	235075	163020	252502	159851	212139	337424
A0A0G2K675	Alpha-ketoglutarate-dependent dioxygenase FTO	FTO	7	7	18	197.182	259.064	275.234	41.2679	33.0746	46.5201	21.0091	9.68679	16.9619	2.49714e+07	3.28081e+07	3.48559e+07	5.22621e+06	4.1886e+06	5.89136e+06	2.66061e+06	1.22675e+06	2.14807e+06
A0A0G2JWG1	Alpha-mannosidase	MAN2A2	12	12	30	13.0001	17.6069	10.2196	37.0559	24.3487	29.8029	226.144	258.872	282.95	2.40301e+06	3.25455e+06	1.88905e+06	6.84961e+06	4.50075e+06	5.50894e+06	4.18017e+07	4.78513e+07	5.23019e+07
Q6P762	Alpha-mannosidase	MAN2B1	1	1	1	72.4427	35.8272	21.0074	90.1056	16.6611	35.4584	489.83	65.3787	73.2886	300734	148731	87208.9	374058	69165.8	147200	2.03345e+06	271409	304246
Q5M9I2	Alpha-mannosidase 2C1	MAN2C1	23	23	57	170.497	204.005	155.553	107.989	127.577	112.168	6.94872	8.82932	6.43307	1.29637e+08	1.55114e+08	1.18274e+08	8.21087e+07	9.70026e+07	8.52865e+07	5.28343e+06	6.71333e+06	4.89136e+06
P70473	Alpha-methylacyl-CoA racemase	AMACR	5	5	10	13.3076	17.7015	25.4121	239.875	287.091	261.449	7.08074	44.2991	3.78387	1.69488e+06	2.2545e+06	3.23654e+06	3.0551e+07	3.65645e+07	3.32987e+07	901817	5.64202e+06	481921
Q66H12	Alpha-N-acetylgalactosaminidase	NAGA	8	8	33	53.523	47.5907	44.9622	254.117	234.43	249.273	4.17883	3.78195	8.14326	1.98832e+07	1.76794e+07	1.6703e+07	9.44015e+07	8.70882e+07	9.26021e+07	1.55239e+06	1.40495e+06	3.02513e+06
G3V818	Alpha-parvin	PARVA	2	2	12	150.22	190.784	166.927	73.9679	120.417	115.485	29.8591	38.1585	14.1806	1.98722e+06	2.52383e+06	2.20823e+06	978501	1.59297e+06	1.52772e+06	394997	504788	187591
P54921	Alpha-soluble NSF attachment protein	NAPA	18	21	285	62.1347	67.9858	72.6242	144.416	172.674	157.839	74.0104	75.0543	73.2619	4.72513e+08	5.17008e+08	5.52281e+08	1.09823e+09	1.31312e+09	1.20031e+09	5.62823e+08	5.70761e+08	5.57131e+08
P37377	Alpha-synuclein	SNCA	7	10	114	182.285	177.258	187.635	102.485	136.498	113.222	0.152131	0.198116	0.26723	2.76608e+09	2.6898e+09	2.84725e+09	1.55515e+09	2.07128e+09	1.71808e+09	2.30851e+06	3.00631e+06	4.05508e+06
Q6MG11	Alpha-tubulin N-acetyltransferase 1	ATAT1	11	11	45	56.287	62.3723	56.6261	40.3803	35.5324	36.3617	200.864	184.328	227.249	6.77823e+07	7.51103e+07	6.81906e+07	4.8627e+07	4.27891e+07	4.37877e+07	2.41885e+08	2.21972e+08	2.73659e+08
P0C5Y8	Alsin	ALS2	7	7	12	122.168	97.4796	87.3405	118.38	123.445	97.2305	99.2983	89.5341	65.1238	1.03819e+07	8.28386e+06	7.42223e+06	1.006e+07	1.04904e+07	8.26269e+06	8.4384e+06	7.60864e+06	5.53425e+06
D3ZXH7	Aly/REF export factor	ALYREF	4	4	15	49.5594	69.0622	76.8885	22.829	21.8202	20.2917	207.714	204.667	227.167	1.28432e+07	1.78974e+07	1.99255e+07	5.91611e+06	5.65466e+06	5.25855e+06	5.38289e+07	5.30392e+07	5.88701e+07
Q62840	Ameloblastin	AMBN	1	1	1	202.317	220.223	181.332	73.3941	87.7359	75.3724	12.1556	22.4093	25.0596	2.84987e+06	3.1021e+06	2.55427e+06	1.03384e+06	1.23586e+06	1.06171e+06	171226	315661	352994
G3V9Z3	Amine oxidase	MAOA	25	29	247	7.1085	9.17904	8.94956	151.647	105.73	100.449	157.173	183.212	176.553	7.19339e+07	9.28866e+07	9.05644e+07	1.53458e+09	1.06992e+09	1.01649e+09	1.5905e+09	1.854e+09	1.78661e+09
P19643	Amine oxidase [flavin-containing] B	MAOB	24	28	191	3.75762	5.18617	3.78412	297.188	218.492	179.392	49.6976	81.7684	60.734	1.61836e+07	2.23361e+07	1.62977e+07	1.27995e+09	9.41017e+08	7.72618e+08	2.14041e+08	3.52166e+08	2.61573e+08
G3V6R0	Amino acid transporter	SLC1A2	1	11	164	0.984351	1.49696	59.8322	1.24114	0.30494	803.602	1.55024	3.05358	27.9349	132823	201993	8.07346e+06	167473	41147.1	1.08434e+08	209182	412035	3.7694e+06
G3V846	Amino acid transporter	SLC1A3	11	11	286	18.3534	18.8053	21.8894	193.291	218.908	246.69	68.521	50.828	62.7133	5.62963e+08	5.76826e+08	6.71424e+08	5.9289e+09	6.71469e+09	7.56686e+09	2.10178e+09	1.55907e+09	1.92364e+09
Q32PX2	Aminoacyl tRNA synthase complex-interacting multifunctional protein 2	AIMP2	2	6	41	149.367	167.043	162.853	50.5251	63.8491	56.6384	109.611	69.2709	70.8428	6.59451e+07	7.37488e+07	7.18991e+07	2.23067e+07	2.81892e+07	2.50057e+07	4.83929e+07	3.05829e+07	3.12769e+07
A0A0U1RRR6	Aminoacyl tRNA synthase complex-interacting multifunctional protein 2 (Fragment)	AIMP2	1	5	24	#VALUE!	#VALUE!	#VALUE!	#VALUE!	#VALUE!	#VALUE!	#VALUE!	#VALUE!	#VALUE!
Q4G079	Aminoacyl tRNA synthetase complex-interacting multifunctional protein 1	AIMP1	10	10	31	148.262	143.596	142.447	75.4361	66.5035	65.4917	108.883	76.2329	73.1486	1.18327e+08	1.14603e+08	1.13686e+08	6.0205e+07	5.30759e+07	5.22684e+07	8.68984e+07	6.08409e+07	5.83793e+07
Q6AYS7	Aminoacylase-1A	ACY1A	12	12	83	178.729	208.848	186.08	102.417	114.934	103.059	1.36673	3.39057	1.17517	3.36796e+08	3.93552e+08	3.50649e+08	1.92994e+08	2.16581e+08	1.94203e+08	2.57546e+06	6.38917e+06	2.21448e+06
M0R9I6	Aminomethyltransferase	AMT	9	9	25	57.5889	64.8662	50.5234	162.716	149.822	161.675	72.0917	91.2897	89.427	4.86414e+07	5.4788e+07	4.26736e+07	1.37435e+08	1.26544e+08	1.36555e+08	6.08908e+07	7.71061e+07	7.55328e+07
Q4KMA8	Aminopeptidase	ERAP1	6	6	7	26.4212	29.8441	17.7089	92.3245	510.015	182.077	10.2876	22.3334	8.98924	2.00371e+06	2.26329e+06	1.34299e+06	7.00163e+06	3.8678e+07	1.38082e+07	780183	1.6937e+06	681718
F1M9V7	Aminopeptidase	NPEPPS	45	45	312	183.841	197.215	178.686	102.657	118.661	111.382	2.42922	2.7252	2.40427	5.42723e+09	5.82205e+09	5.27506e+09	3.03057e+09	3.50303e+09	3.28813e+09	7.17138e+07	8.04517e+07	7.09773e+07
G3V6V1	Aminopeptidase B	RNPEP	20	20	115	210.352	205.39	206.492	84.0729	94.2312	95.9034	1.57327	1.1065	0.878369	9.71209e+08	9.48301e+08	9.53389e+08	3.8817e+08	4.35072e+08	4.42793e+08	7.26389e+06	5.10881e+06	4.05549e+06
P63003	Amino-terminal enhancer of split	AES	2	2	6	275.661	245.528	260.866	6.38255	27.2139	51.5602	20.4345	3.69941	8.65432	4.23935e+06	3.77593e+06	4.01181e+06	98156.1	418517	792935	314258	56892.6	133093
G3V9I8	Ammonium transporter Rh type A	RHAG	1	1	1	#VALUE!	#VALUE!	#VALUE!	#VALUE!	#VALUE!	#VALUE!	#VALUE!	#VALUE!	#VALUE!
F1M7Q5	AMP deaminase	AMPD3	14	14	57	153.574	186.785	177.044	48.2626	48.4228	59.6507	82.7828	67.0321	76.4458	8.01179e+07	9.74435e+07	9.23619e+07	2.51781e+07	2.52617e+07	3.11191e+07	4.31868e+07	3.49699e+07	3.98809e+07
P10759	AMP deaminase 1	AMPD1	1	1	1	#VALUE!	#VALUE!	#VALUE!	#VALUE!	#VALUE!	#VALUE!	#VALUE!	#VALUE!	#VALUE!
Q02356	AMP deaminase 2	AMPD2	18	18	89	186.671	204.247	180.361	53.3176	61.1754	52.9952	64.1264	48.5156	48.5916	2.45108e+08	2.68186e+08	2.36823e+08	7.00086e+07	8.03262e+07	6.95853e+07	8.4201e+07	6.37034e+07	6.38032e+07
O08838	Amphiphysin	AMPH	23	25	194	104.949	96.0832	97.2227	165.478	195.483	191.897	17.1211	15.2883	16.4775	1.06479e+09	9.74833e+08	9.86394e+08	1.67889e+09	1.98332e+09	1.94693e+09	1.73706e+08	1.55111e+08	1.67176e+08
D4AEH9	Amylo-1, 6-glucosidase, 4-alpha-glucanotransferase (Glycogen debranching enzyme, glycogen storage disease type III) (Predicted), isoform CRA_a	AGL	41	41	174	158.263	185.946	204.426	83.7481	113.028	131.26	5.75491	9.3869	8.18683	6.13995e+08	7.21391e+08	7.93086e+08	3.24907e+08	4.38503e+08	5.09231e+08	2.23266e+07	3.64172e+07	3.17614e+07
F1LR60	Amyloid beta (A4) protein-binding, family A, member 1, isoform CRA_a	APBA1	3	5	12	246.852	228.339	197.761	12.1182	97.5999	93.1671	2.48085	11.0161	10.6666	8.95287e+06	8.28143e+06	7.17242e+06	439506	3.53977e+06	3.379e+06	89976	399532	386856
D3ZDZ1	Amyloid beta (A4) protein-binding, family B, member 1 interacting protein	APBB1IP	1	2	3	#VALUE!	#VALUE!	#VALUE!	#VALUE!	#VALUE!	#VALUE!	#VALUE!	#VALUE!	#VALUE!
F1LRS5	Amyloid beta precursor-like protein 1	APLP1	3	3	7	131.045	141.706	138.048	71.7753	77.4603	79.3325	83.1826	77.3838	100.068	1.75284e+07	18954457	1.84652e+07	9.60062e+06	1.0361e+07	1.06115e+07	1.11264e+07	1.03508e+07	1.3385e+07
O35431	Amyloid-beta A4 precursor protein-binding family A member 2	APBA2	8	10	32	66.6856	70.3986	63.5132	14.9145	19.3043	15.3876	238.248	207.475	204.073	2.67288e+07	2.8217e+07	2.54572e+07	5.978e+06	7.73749e+06	6.1676e+06	9.54941e+07	8.31596e+07	8.17959e+07
P46933	Amyloid-beta A4 precursor protein-binding family B member 1	APBB1	9	9	42	82.0658	87.0076	85.8949	99.2319	113.31	102.971	133.623	98.6266	97.2684	3.06108e+07	3.24541e+07	3.2039e+07	3.70138e+07	4.2265e+07	3.84085e+07	4.98418e+07	3.6788e+07	3.62814e+07
P08592	Amyloid-beta A4 protein	APP	11	11	54	96.6979	104.867	113.889	115.07	121.539	124.2	121.261	48.3055	54.1692	5.48526e+07	5.94868e+07	6.46045e+07	6.52742e+07	6.89441e+07	7.04534e+07	6.87864e+07	2.74016e+07	3.07279e+07
P15943	Amyloid-like protein 2	APLP2	8	8	19	72.9594	70.2536	82.5411	92.5949	100.823	84.3595	128.129	122.241	146.099	8.19065e+06	7.8869e+06	9.26633e+06	1.0395e+07	1.13187e+07	9.47046e+06	1.43841e+07	1.37231e+07	1.64015e+07
Q4KLG9	AN1-type zinc finger protein 2B	ZFAND2B	2	2	18	192.028	209.886	198.651	62.4136	86.108	111.717	23.4691	1.71966	14.0082	2.66136e+07	2.90886e+07	2.75315e+07	8.65005e+06	1.19339e+07	1.54831e+07	3.25264e+06	238331	1.94144e+06
Q5XID1	Anamorsin	CIAPIN1	6	6	23	151.547	135.609	133.855	66.9349	68.4534	65.4136	73.1911	106.426	98.5699	1.38833e+08	1.24232e+08	1.22625e+08	6.13193e+07	6.27104e+07	5.99257e+07	6.70506e+07	9.74977e+07	9.03003e+07
B2RYJ1	Anapc2 protein	ANAPC2	6	6	10	66.678	66.0617	77.75	78.8132	106.325	127.584	201.677	91.125	83.9864	5.74164e+06	5.68857e+06	6.69505e+06	6.7866e+06	9.15566e+06	1.09862e+07	1.73664e+07	7.84677e+06	7.23206e+06
F1M801	Anaphase promoting complex subunit 1 (Predicted)	ANAPC1	8	8	16	163.894	172.288	147.558	19.7745	33.4881	31.0715	152.738	79.8412	99.3466	8.71114e+06	9.15729e+06	7.84291e+06	1.05104e+06	1.77993e+06	1.65149e+06	8.11823e+06	4.24366e+06	5.28039e+06
D3ZUB7	Anaphase promoting complex subunit 4, isoform CRA_a	ANAPC4	3	3	6	149.674	141.173	110.358	57.7122	24.5316	38.8163	137.46	122.201	118.074	5.81553e+06	5485216	4.28794e+06	2.24239e+06	953167	1.5082e+06	5.34097e+06	4.74807e+06	4.58773e+06
D3ZIT4	Anaphase promoting complex subunit 7 (Predicted)	ANAPC7	1	1	1	#VALUE!	#VALUE!	#VALUE!	#VALUE!	#VALUE!	#VALUE!	#VALUE!	#VALUE!	#VALUE!
D3ZXH8	Anaphase-promoting complex subunit 11	ANAPC11	1	1	1	#VALUE!	#VALUE!	#VALUE!	#VALUE!	#VALUE!	#VALUE!	#VALUE!	#VALUE!	#VALUE!
A0A0H2UH97	Anaphase-promoting complex subunit 5	ANAPC5	1	1	1	94.5561	98.1802	93.9772	53.7902	4.58412	40.0649	120.177	211.386	183.283	2.17972e+06	2.26326e+06	2.16637e+06	1.23998e+06	105674	923581	2.77034e+06	4.8729e+06	4.22507e+06
A1L134	Ancient ubiquitous protein 1	AUP1	3	3	7	9.3428	2.58632	3.3093	111.079	121.722	165.055	156.191	172.059	158.656	246464	68227.4	87299.8	2.93027e+06	3.21104e+06	4.35417e+06	4.12033e+06	4.53895e+06	4.18536e+06
F1LT13	Angel homolog 2	ANGEL2	4	4	14	110.427	95.2612	104.487	115.992	148.979	173.558	46.8537	44.3183	60.1249	7.55115e+06	6514106	7.14495e+06	7.93172e+06	1.01874e+07	1.18681e+07	3.20392e+06	3.03055e+06	4.11143e+06
G3V7V2	Angio-associated migratory protein (Predicted)	AAMP	2	2	7	190.506	149.314	203.789	60.1793	78.2872	73.5931	63.4975	33.2002	47.6336	1.01919e+07	7.98816e+06	1.09025e+07	3.21953e+06	4.18828e+06	3.93715e+06	3.39705e+06	1.77618e+06	2.54835e+06
A0A0G2JX94	Angiomotin	AMOT	2	2	3	47.7533	10.1601	57.9609	56.4832	29.0835	45.3561	217.415	237.186	198.602	294501	62658.7	357453	348340	179362	279717	1.34083e+06	1.46276e+06	1.22481e+06
P47820	Angiotensin-converting enzyme	ACE	2	2	5	69.6133	152.631	235.563	38.4369	87.2424	277.624	13.5836	7.20373	18.1023	1.07515e+06	2.35732e+06	3.63816e+06	593642	1.34742e+06	4.28779e+06	209793	111258	279583
P01015	Angiotensinogen	AGT	7	7	26	205.144	210.385	245.545	63.276	60.4757	106.484	3.16853	1.93871	3.58343	1.091e+08	1.11888e+08	1.30587e+08	3.36517e+07	3.21624e+07	5.66306e+07	1.6851e+06	1.03105e+06	1.90575e+06
D4A0V6	Anillin, actin-binding protein	ANLN	1	15	38	88.0461	68.5336	180.18	72.5626	192.686	8.92712	38.0024	64.1535	186.909	148493	115585	303880	122380	324973	15055.9	64092.6	108197	315229
M0R9N8	Anillin, actin-binding protein-like 1	ANLNL1	4	18	48	24.9134	27.2654	28.7094	110.024	114.556	106.468	172.278	147.457	168.328	2.0161e+07	2.20643e+07	2.32328e+07	8.9036e+07	9.27039e+07	8.61587e+07	1.39415e+08	1.19329e+08	1.36218e+08
F8WFT7	Anion exchange protein	SLC4A1	20	20	123	2.37797	3.26626	4.20715	228.676	147.091	91.0962	148.504	158.363	116.419	4.31111e+06	5.92154e+06	7.62731e+06	4.14575e+08	2.66667e+08	1.65152e+08	2.69229e+08	2.87102e+08	2.1106e+08
A0A0G2JYF0	Anion exchange protein	SLC4A10	16	24	130	12.916	14.391	10.6824	220.475	171.395	161.319	110.664	99.9821	98.1754	2.28341e+07	2.54418e+07	1.88854e+07	3.89777e+08	3.03009e+08	2.85194e+08	1.95642e+08	1.76758e+08	1.73564e+08
G3V8P8	Anion exchange protein	SLC4A3	5	5	13	16.001	12.6606	15.7138	267.252	231.627	243.879	40.5917	36.0598	36.2157	1.33866e+06	1.0592e+06	1.31463e+06	2.23585e+07	1.93781e+07	2.04031e+07	3.39593e+06	3.01679e+06	3.02983e+06
A0A0H2UHB7	Anion exchange protein	SLC4A4	2	26	228	18.8155	22.1461	24.0587	285.998	199.021	201.82	42.9052	47.6113	57.6239	1.20081e+08	1.41337e+08	1.53543e+08	1.82525e+09	1.27016e+09	1.28803e+09	2.73823e+08	3.03858e+08	3.67758e+08
F1LUB7	Anion exchange protein	SLC4A8	10	16	74	11.2511	10.4335	13.3385	302.264	202.916	195.913	52.0252	50.6261	61.2327	2.05052e+06	1.9015e+06	2.43094e+06	5.50877e+07	3.69816e+07	3.57052e+07	9.48162e+06	9.22663e+06	1.11597e+07
P23347	Anion exchange protein 2	SLC4A2	1	1	1	#VALUE!	#VALUE!	#VALUE!	#VALUE!	#VALUE!	#VALUE!	#VALUE!	#VALUE!	#VALUE!
P00762	Anionic trypsin-1	PRSS1	1	1	2	#VALUE!	#VALUE!	#VALUE!	#VALUE!	#VALUE!	#VALUE!	#VALUE!	#VALUE!	#VALUE!
D3Z9Z0	Ankyrin 1	ANK1	45	52	183	4.87602	5.00565	5.2263	8.59739	8.80548	7.92822	335.733	301.596	222.231	1.0072e+07	1.03397e+07	1.07955e+07	1.77589e+07	1.81887e+07	1.63766e+07	6.93494e+08	6.22981e+08	4.59044e+08
A0A0G2KBB9	Ankyrin 2	ANK2	65	154	1105	26.71	27.4463	29.6113	28.4938	31.1106	30.0761	234.044	243.011	249.496	1.20415e+09	1.23734e+09	1.33495e+09	1.28457e+09	1.40254e+09	1.3559e+09	1.05512e+10	1.09555e+10	1.12479e+10
A0A0G2JZ56	Ankyrin 2	ANK2	6	95	871	20.9528	20.0472	16.6263	15.4616	17.2984	23.408	229.302	282.335	274.569	1.39072e+08	1.33061e+08	1.10355e+08	1.02625e+08	1.14816e+08	1.55368e+08	1.52196e+09	1.87396e+09	1.82242e+09
A0A0G2JUJ7	Ankyrin repeat and BTB (POZ) domain containing 2, isoform CRA_a	ABTB2	1	1	2	#VALUE!	#VALUE!	#VALUE!	#VALUE!	#VALUE!	#VALUE!	#VALUE!	#VALUE!	#VALUE!
M0R3S6	Ankyrin repeat and death domain-containing 1A	ANKDD1A	1	1	1	#VALUE!	#VALUE!	#VALUE!	#VALUE!	#VALUE!	#VALUE!	#VALUE!	#VALUE!	#VALUE!
D4A1J6	Ankyrin repeat and FYVE domain-containing 1	ANKFY1	23	23	63	119.584	125.495	109.192	62.3023	67.6998	58.2048	137.237	121.164	99.1199	9.91912e+07	1.04094e+08	9.05708e+07	5.16776e+07	5.61547e+07	4.82789e+07	1.13834e+08	1.00502e+08	8.22166e+07
A0A0G2JXE5	Ankyrin repeat and LEM domain-containing protein 2	ANKLE2	1	1	1	38.006	2.27406	20.7266	16.936	10.654	17.2866	173.608	322.333	298.176	247992	14838.4	135243	110509	69518.1	112797	1.1328e+06	2.10325e+06	1.94563e+06
A0A0G2K8N6	Ankyrin repeat and MYND domain-containing 2	ANKMY2	10	10	42	138.128	138.722	142.18	41.3118	134.792	30.3333	85.4366	93.507	95.5899	5.61438e+07	5.63854e+07	5.77909e+07	1.67917e+07	5.47879e+07	1.23294e+07	3.47268e+07	3.80071e+07	3.88538e+07
D4AC12	Ankyrin repeat and SAM domain containing 1 (Predicted)	ANKS1A	3	3	3	52.249	25.3382	43.2127	22.3897	30.9196	30.1734	221.721	199.401	274.595	660716	320415	546447	283130	390995	381558	2.80378e+06	2.52154e+06	3.4724e+06
D3ZSF1	Ankyrin repeat and SOCS box-containing 11	ASB11	1	1	1	110.662	15.0747	112.17	87.2125	51.5029	120.118	117.915	72.8063	212.539	319538	43528.1	323890	251826	148715	346840	340478	210228	613705
P0C6S7	Ankyrin repeat and sterile alpha motif domain-containing protein 1B	ANKS1B	5	27	97	6.68472	6.10629	6.04259	3.67224	3.50836	3.90404	257.336	306.262	306.483	5.45312e+07	4.98126e+07	4.9293e+07	2.99566e+07	2.86197e+07	3.18475e+07	2.09924e+09	2.49836e+09	2.50016e+09
D3ZUJ7	Ankyrin repeat domain 13 family, member D (Predicted)	ANKRD13D	7	7	22	191.607	229.479	173.815	79.4945	86.1915	96.7628	18.7259	12.8681	11.0559	6.90442e+07	8.26913e+07	6.26331e+07	2.86453e+07	3.10585e+07	3.48678e+07	6.74776e+06	4.63693e+06	3.98391e+06
A0A0G2JVW3	Ankyrin repeat domain 17	ANKRD17	10	10	14	56.2758	65.0218	72.9687	11.4438	12.1527	12.9565	216.213	248.37	204.598	6.52625e+06	7.54051e+06	8.46211e+06	1.32712e+06	1.40933e+06	1.50255e+06	2.50739e+07	2.88032e+07	2.3727e+07
A0A0G2JVS9	Ankyrin repeat domain 27	ANKRD27	1	1	1	27.4503	83.115	2.94791	21.2814	20.9558	29.0908	181.069	243.265	290.826	346495	1.04913e+06	37210.4	268628	264517	367202	2.28556e+06	3.07064e+06	3.67098e+06
F1M400	Ankyrin repeat domain 28	ANKRD28	7	7	26	83.4388	100.598	106.366	33.6136	48.7997	59.6445	157.64	161.602	148.297	1.79361e+07	2.16247e+07	2.28645e+07	7.22562e+06	1.049e+07	1.28212e+07	3.38865e+07	3.47382e+07	3.1878e+07
M0RAA5	Ankyrin repeat domain 29	ANKRD29	1	1	1	23.817	16.8522	29.6628	2.42937	17.987	16.3741	373.033	207.32	212.524	276608	195719	344499	28214.4	208898	190167	4.33236e+06	2.40779e+06	2.46823e+06
D3ZKP1	Ankyrin repeat domain 34B	ANKRD34B	4	4	6	32.3261	27.2446	30.2015	78.0924	107.313	129.587	150.886	187.067	157.282	4.30309e+06	3.62666e+06	4.02028e+06	1.03953e+07	1.42849e+07	1.725e+07	2.00852e+07	2.49015e+07	2.09366e+07
F1LWB9	Ankyrin repeat domain 50	ANKRD50	3	3	3	80.5571	11.6233	10.4066	42.7905	66.1082	14.4223	364.372	134.674	175.046	296347	42759.1	38282.9	157414	243194	53055.5	1.34042e+06	495429	643944
D3ZKY6	Ankyrin repeat domain 63	ANKRD63	2	2	4	28.2811	25.8033	23.7971	13.2971	3.17124	2.21728	248.291	312.145	242.997	2.5542e+06	2.33042e+06	2.14923e+06	1.20093e+06	286410	200253	2.24243e+07	2.81913e+07	2.19463e+07
F1M3B1	Ankyrin repeat domain-containing protein 29-like	LOC108348154	3	3	17	10.7806	16.4472	13.9209	44.5067	42.5703	62.9381	213.603	252.426	242.807	970011	1.47989e+06	1.25257e+06	4.00461e+06	3.83038e+06	5.66303e+06	1.92195e+07	2.27127e+07	2.18472e+07
Q5BJT1	Ankyrin repeat domain-containing protein 34A	ANKRD34A	9	9	24	150.484	176.798	164.498	43.4032	56.8772	103.758	85.1848	54.2276	64.7684	3.21064e+07	3.77206e+07	3.50963e+07	9.26026e+06	1.2135e+07	2.21372e+07	1.81745e+07	1.15697e+07	1.38186e+07
Q76K24	Ankyrin repeat domain-containing protein 46	ANKRD46	3	3	7	34.5599	37.5392	45.527	199.684	213.682	224.104	72.572	54.4207	17.9105	4.59405e+06	4.99009e+06	6.05191e+06	2.65441e+07	2.84048e+07	2.97902e+07	9.64701e+06	7.23415e+06	2.38085e+06
A0A0G2K0J3	Ankyrin-3	ANK3	1	104	473	11.4478	14.2704	1.46668	7.24606	14.8393	5.93007	417.936	194.275	232.588	263167	328054	33716.6	166575	341131	136323	9.6077e+06	4.46609e+06	5.34683e+06
A0A0G2K4D0	Ankyrin-3	ANK3	2	78	420	14.3744	10.4818	7.06745	8.48707	9.80621	12.3811	172.283	117.675	547.444	685127	499594	336856	404519	467394	590118	8.21155e+06	5.60874e+06	2.60928e+07
O70511	Ankyrin-3	ANK3	1	104	475	4.8639	6.44777	7.38769	7.55706	9.22486	8.99218	289.192	279.474	286.861	4.65671e+07	6.17312e+07	7.07299e+07	7.23515e+07	8.83191e+07	8.60914e+07	2.76873e+09	2.67569e+09	2.74641e+09
D4A9Q9	Ankyrin-repeat and fibronectin type III domain containing 1	ANKFN1	1	1	2	50.0496	55.6705	62.7405	169.878	168.039	139.155	236.488	10.9274	7.05136	1.17255e+06	1.30424e+06	1.46987e+06	3.97987e+06	3.93679e+06	3.26009e+06	5.5404e+06	256005	165198
Q5XI77	Annexin	ANXA11	14	15	90	156.572	178.785	172.349	115.19	129.997	144.445	0.919957	0.806653	0.934124	5.27894e+08	6.02786e+08	5.81088e+08	3.88373e+08	4.38294e+08	4.87007e+08	3.1017e+06	2.71968e+06	3.14946e+06
Q5U362	Annexin	ANXA4	8	8	37	176.96	155.636	163.453	118.022	129.942	129.582	9.63177	7.88547	8.88751	6.8767e+07	6.04801e+07	6.35182e+07	4.58634e+07	5.04958e+07	5.03555e+07	3.74291e+06	3.0643e+06	3.4537e+06
Q6IMZ3	Annexin	ANXA6	40	40	212	176.956	164.523	158.379	134.355	127.362	131.488	2.16935	3.09379	1.67432	2.62081e+09	2.43666e+09	2.34567e+09	1.98987e+09	1.88629e+09	1.9474e+09	3.21292e+07	4.58206e+07	2.47976e+07
Q6IRJ7	Annexin	ANXA7	10	10	51	158.38	179.762	168.043	121.524	130.983	135.796	1.85519	2.06768	1.58859	3.71449e+08	4.21595e+08	3.94111e+08	2.85012e+08	3.07196e+08	3.18484e+08	4.35099e+06	4.84934e+06	3.72573e+06
P07150	Annexin A1	ANXA1	3	3	9	212.12	195.884	216.475	72.3129	97.5832	64.082	10.7232	14.8473	15.9732	9.85485e+06	9.10054e+06	1.00572e+07	3.35958e+06	4.53361e+06	2.97718e+06	498190	689791	742096
Q07936	Annexin A2	ANXA2	6	6	22	129.092	154.656	193.052	71.8737	75.9753	140.162	15.9385	90.6153	28.635	2.47726e+07	2.96784e+07	3.70466e+07	1.37925e+07	1.45796e+07	2.6897e+07	3.0586e+06	1.7389e+07	5.49504e+06
P14669	Annexin A3	ANXA3	19	20	108	129.786	126.799	152.479	146.535	166.222	175.666	0.972026	0.831548	0.709956	6.02851e+08	5.88976e+08	7.08262e+08	6.80649e+08	7.72094e+08	8.15964e+08	4.51503e+06	3.86251e+06	3.29772e+06
P14668	Annexin A5	ANXA5	21	21	100	203.832	219.5	199.441	78.6203	99.532	96.4678	1.28736	0.8307	0.488787	1.69566e+09	1.826e+09	1.65913e+09	6.54034e+08	8.27997e+08	8.02507e+08	1.07094e+07	6.91051e+06	4.06617e+06
D3ZF54	Anoctamin	ANO10	6	6	16	18.364	19.4074	18.4099	186.918	155.446	138.933	89.4527	132.138	140.93	3.15828e+06	3.33772e+06	3.16616e+06	3.21466e+07	2.67338e+07	2.38939e+07	1.53842e+07	2.27254e+07	2.42374e+07
F1M0A0	Anoctamin	ANO3	1	1	1	20.9033	38.0582	29.0962	82.7485	62.5122	98.3137	32.5982	248.805	286.965	187666	341679	261220	742899	561222	882641	292660	2.23372e+06	2.57631e+06
O88321	Antisecretory factor	PSMD4	13	13	59	156.57	174.6	182.386	110.478	119.089	106.35	16.9388	17.163	16.4261	1.86993e+08	2.08527e+08	2.17825e+08	1.31945e+08	1.42229e+08	1.27015e+08	2.02302e+07	2.0498e+07	1.96179e+07
G3V9N8	AP complex subunit beta	AP1B1	8	61	580	121.573	107.007	117.978	77.7215	88.0508	92.9633	103.344	90.7186	100.645	7.10236e+08	6.25138e+08	6.89232e+08	4.54052e+08	5.14397e+08	5.43096e+08	6.03739e+08	5.29982e+08	5.87971e+08
B5DFI3	AP complex subunit sigma	AP1S1	5	7	36	119.747	136.167	136.121	147.648	124.301	113.302	37.364	45.1976	40.1528	4.02765e+07	4.57992e+07	4.57838e+07	4.96606e+07	4.18079e+07	3.81085e+07	1.25672e+07	1.5202e+07	1.35052e+07
B2GV08	AP complex subunit sigma	AP1S2	1	3	14	10.0408	5.49108	13.3669	326.142	326.973	201.185	7.61381	8.07309	1.11396	235940	129031	314098	7.66376e+06	7.6833e+06	4.7275e+06	178911	189703	26176.1
G3V9Y9	AP complex subunit sigma	AP3S1	3	3	24	150.362	138.287	148.086	44.8057	55.0521	49.6276	138.302	73.2054	102.271	1.91256e+07	17589752	1.88361e+07	5.69915e+06	7.00246e+06	6.31248e+06	1.75916e+07	9.3115e+06	1.30086e+07
A0A0G2K302	AP complex subunit sigma	AP3S2	4	4	15	164.546	150.709	166.745	30.4674	23.9799	35.2016	127.382	99.3953	101.574	3.99451e+07	3.65859e+07	4.04789e+07	7.39625e+06	5.82134e+06	8.54553e+06	3.09232e+07	2.41292e+07	2.46581e+07
P52303	AP-1 complex subunit beta-1	AP1B1	1	54	528	#VALUE!	#VALUE!	#VALUE!	#VALUE!	#VALUE!	#VALUE!	#VALUE!	#VALUE!	#VALUE!
Q32Q06	AP-1 complex subunit mu-1	AP1M1	15	15	83	138.905	149.437	151.783	125.703	133.895	137.875	24.2953	18.4034	19.7046	1.95366e+08	2.1018e+08	2.13479e+08	1.76798e+08	1.8832e+08	1.93918e+08	3.41708e+07	2.58839e+07	2.77141e+07
D3ZUY8	AP-2 complex subunit alpha	AP2A1	45	56	598	57.484	54.1289	56.8482	46.7915	47.3792	45.555	196.442	198.966	196.405	2.72066e+09	2.56186e+09	2.69057e+09	2.21459e+09	2.24241e+09	2.15607e+09	9.29739e+09	9.41686e+09	9.29563e+09
Q66HM2	AP-2 complex subunit alpha	AP2A2	1	55	724	84.3255	70.9516	83.1604	45.4718	48.2229	60.7492	177.622	163.901	165.596	2.84486e+07	23936688	2.80555e+07	1.53407e+07	1.62688e+07	2.04947e+07	5.99236e+07	5.52945e+07	5.58666e+07
P18484	AP-2 complex subunit alpha-2	AP2A2	1	55	729	65.5944	59.0758	61.861	51.0478	47.7962	45.2414	186.607	185.872	196.904	2.46245e+09	2.21773e+09	2.32229e+09	1.91636e+09	1.79429e+09	1.69838e+09	7.00531e+09	6.97772e+09	7.39189e+09
P84092	AP-2 complex subunit mu	AP2M1	34	34	431	42.9931	38.7809	42.7237	41.7138	34.7436	38.4081	212.102	220.999	227.536	1.23567e+09	1.11461e+09	1.22793e+09	1.1989e+09	9.98572e+08	1.10389e+09	6.09605e+09	6.35176e+09	6.53966e+09
P62744	AP-2 complex subunit sigma	AP2S1	7	7	77	49.9207	64.7974	65.7011	61.8897	56.8325	43.3901	209.721	175.287	172.461	4.20864e+08	5.46286e+08	5.53904e+08	5.21771e+08	4.79136e+08	3.65808e+08	1.76809e+09	1.47778e+09	1.45396e+09
F1LRI7	AP2-associated protein kinase 1	AAK1	42	43	375	73.475	73.0981	78.8194	66.6942	62.3547	53.4598	172.83	159.837	159.431	6.6136e+08	6.57968e+08	7.09466e+08	6.00325e+08	5.61265e+08	4.812e+08	1.55567e+09	1.43872e+09	1.43507e+09
A0A0G2JWD6	AP-3 complex subunit beta	AP3B1	4	10	42	98.812	164.703	118.021	16.2768	24.0141	18.6995	137.216	151.086	171.172	5.5313e+06	9.21977e+06	6.60659e+06	911141	1.34426e+06	1.04676e+06	7.68106e+06	8.45747e+06	9.58188e+06
D4AE00	AP-3 complex subunit beta	AP3B2	35	41	292	119.302	117.145	113.433	41.2444	49.4355	43.7601	136.291	138.463	140.926	6.2208e+08	6.10833e+08	5.91479e+08	2.15062e+08	2.57773e+08	2.28179e+08	7.10664e+08	7.21993e+08	7.34833e+08
Q6IRG9	AP-3 complex subunit mu-1	AP3M1	11	14	85	107.051	122.381	136.291	47.2505	44.1895	48.4381	125.53	122.332	146.538	3.18998e+07	3.6468e+07	4.06129e+07	1.40801e+07	1.31679e+07	1.4434e+07	3.74065e+07	3.64536e+07	4.36665e+07
P53678	AP-3 complex subunit mu-2	AP3M2	18	21	133	120.748	136.848	118.928	42.9831	44.3844	44.5795	131.744	133.969	125.816	3.96778e+08	4.4968e+08	3.90794e+08	1.41242e+08	1.45847e+08	1.46488e+08	4.3291e+08	4.40219e+08	4.1343e+08
A0A0G2JWK6	APC membrane recruitment protein 2	AMER2	4	4	14	95.7976	118.976	116.175	118.15	109.853	107.251	68.5403	95.5738	69.6838	1.42445e+07	1.7691e+07	1.72745e+07	1.75681e+07	1.63344e+07	1.59475e+07	1.01915e+07	1.42112e+07	1.03615e+07
A0A0G2JZW4	APC2, WNT-signaling pathway regulator	APC2	6	6	11	59.3668	22.3517	18.0229	27.835	33.0029	24.0105	318.811	198.573	198.026	2.57871e+06	970888	782859	1.20907e+06	1.43354e+06	1.04294e+06	1.38482e+07	8.62537e+06	8.60164e+06
B1WC49	Api5 protein	API5	10	10	31	178.618	216.827	197.864	49.876	64.1175	60.7335	59.0223	34.8294	38.1126	6.41945e+07	7.79266e+07	7.11115e+07	1.79252e+07	2.30436e+07	2.18274e+07	2.12123e+07	1.25175e+07	1.36975e+07
P04639	Apolipoprotein A-I	APOA1	8	8	28	265.364	275.814	246.19	26.778	39.7178	36.7991	3.83208	2.66613	2.83862	1.60075e+08	166378865	1.48509e+08	1.61532e+07	2.39589e+07	2.21983e+07	2.31161e+06	1.60828e+06	1.71233e+06
P02651	Apolipoprotein A-IV	APOA4	3	3	6	215.682	318.889	306.34	7.71364	19.2366	9.81499	11.0768	7.84596	3.4012	1.06821e+07	1.57936e+07	1.51721e+07	382033	952729	486106	548602	388586	168451
A0A0G2K8Q1	Apolipoprotein C-III	APOC3	1	1	3	#VALUE!	#VALUE!	#VALUE!	#VALUE!	#VALUE!	#VALUE!	#VALUE!	#VALUE!	#VALUE!
M0R4S2	Apolipoprotein D	APOD	4	4	10	15.5602	22.6611	25.9698	279.589	340.667	204.744	3.11474	3.67358	4.02032	2.2158e+06	3.22698e+06	3.69815e+06	3.98141e+07	4.85117e+07	2.91559e+07	443545	523125	572502
A0A0G2K151	Apolipoprotein E	APOE	20	20	98	191.538	197.56	199.978	102.269	105.713	90.9597	3.39413	4.85802	3.7311	1.33831e+09	1.38039e+09	1.39728e+09	7.14571e+08	7.38638e+08	6.35553e+08	2.37155e+07	3.3944e+07	2.60699e+07
Q5I0M1	Apolipoprotein H	APOH	3	3	8	96.8015	90.5943	83.3442	197.352	238.529	178.169	2.67478	5.57761	6.958	6.66938e+06	6.24172e+06	5.74221e+06	1.35971e+07	1.6434e+07	1.22754e+07	184286	384284	479389
Q32Q90	Apoptogenic protein 1, mitochondrial	APOPT1	1	1	1	41.6336	23.3495	66.5501	35.9672	67.0874	58.635	240.728	51.3707	314.678	205321	115151	328199	177377	330849	289165	1.18718e+06	253341	1.55187e+06
D3Z853	Apoptosis and caspase activation inhibitor	AVEN	2	2	9	49.5884	65.806	61.5264	16.2376	7.54138	1.90386	176.811	250.504	270.082	1.96483e+06	2.60742e+06	2.43785e+06	643381	298811	75436.1	7.00574e+06	9.92567e+06	1.07014e+07
G3V8T9	Apoptosis regulator BAX	BAX	4	4	8	266.835	256.737	247.145	90.4129	16.4365	6.48308	4.158	6.69289	5.09998	2.67918e+07	2.57779e+07	2.48147e+07	9.07798e+06	1.65032e+06	650939	417488	672005	512068
D4ABZ3	Apoptosis-associated tyrosine kinase	AATK	2	2	4	146.618	208.706	146.854	3.86085	67.551	101.389	69.4755	82.274	73.2709	4.83333e+06	6880100	4.84112e+06	127275	2.22685e+06	3.34234e+06	2.29029e+06	2.7122e+06	2.41541e+06
Q9JM53	Apoptosis-inducing factor 1, mitochondrial	AIFM1	19	19	151	1.30693	1.6258	1.56834	219.665	190.275	173.982	104.379	108.216	98.9836	3.44374e+06	4.28396e+06	4.13255e+06	5.78813e+08	5.01371e+08	4.58439e+08	2.75037e+08	2.85147e+08	2.6082e+08
D3ZF03	Apoptosis-inducing factor, mitochondria-associated 3	AIFM3	13	13	37	2.19268	2.93115	2.65884	3.30186	4.91542	4.46968	267.951	325.22	286.36	1.95056e+06	2.60748e+06	2.36524e+06	2.93725e+06	4.37264e+06	3.97612e+06	2.38362e+08	2.89307e+08	2.54738e+08
D3ZVC4	Apoptosis-resistant E3 ubiquitin protein ligase 1	AREL1	3	3	3	17.5292	16.9484	13.9543	11.8506	7.83386	13.3346	278.164	246.204	294.181	468038	452530	372585	316416	209167	356039	7.42709e+06	6.57374e+06	7.85476e+06
E9PST5	Apoptotic chromatin condensation inducer 1	ACIN1	2	2	5	241.153	308.953	249.673	21.6445	7.09458	11.9421	13.9047	14.9407	30.6951	5.25654e+06	6.73442e+06	5.44225e+06	471798	154645	260308	303089	325670	669079
P29975	Aquaporin-1	AQP1	1	1	2	#VALUE!	#VALUE!	#VALUE!	#VALUE!	#VALUE!	#VALUE!	#VALUE!	#VALUE!	#VALUE!
P47863	Aquaporin-4	AQP4	1	8	52	0.820067	2.68468	2.79788	1.17833	17.9475	0.664388	287.331	200.395	386.181	259656	850044	885886	373093	5.68266e+06	210364	9.09771e+07	6.34505e+07	1.22276e+08
A0A0G2K336	Aquaporin-4	AQP4	2	9	52	20.4524	22.9603	25.7584	165.75	134.218	128.166	166.952	85.0954	150.648	4.903e+07	5.50423e+07	6.175e+07	3.97349e+08	3.21759e+08	3.07249e+08	4.0023e+08	2.03997e+08	3.61144e+08
Q400C7	Archaemetzincin-2	AMZ2	4	4	8	134.614	143.757	124.884	99.9528	135.976	113.881	56.901	47.0145	43.0203	6.65471e+06	7.1067e+06	6.1737e+06	4.94123e+06	6.72207e+06	5.62978e+06	2.81293e+06	2.32419e+06	2.12674e+06
Q9Z272	ARF GTPase-activating protein GIT1	GIT1	34	36	159	28.3398	26.5331	28.7318	6.68963	7.62343	5.27201	246.276	271.438	279.096	1.3097e+08	1.2262e+08	1.32782e+08	3.09156e+07	3.52311e+07	2.43642e+07	1.13815e+09	1.25443e+09	1.28982e+09
Q6AY65	Arfaptin-2	ARFIP2	4	4	16	79.3272	97.3591	85.3175	202.814	242.735	168.914	9.1818	4.80391	9.547	1.01935e+07	1.25105e+07	1.09632e+07	2.60615e+07	3.11912e+07	2.17053e+07	1.17985e+06	617298	1.22678e+06
Q4KLH5	Arf-GAP domain and FG repeat-containing protein 1	AGFG1	7	7	47	98.007	106.842	85.9068	93.5545	97.5337	93.1249	111.767	102.891	110.373	3.16534e+07	3.4507e+07	2.77454e+07	3.02154e+07	3.15006e+07	3.00766e+07	3.60975e+07	3.32307e+07	3.56473e+07
A0A0G2K4T3	Arf-GAP with coiled-coil, ANK repeat and PH domain-containing protein 2	ACAP2	12	13	37	114.605	137.804	160.196	84.3268	89.7414	92.348	78.86	68.902	73.2167	3.15762e+07	3.79679e+07	4.41373e+07	2.32338e+07	2.47257e+07	2.54438e+07	2.17276e+07	1.8984e+07	2.01727e+07
A0A0G2K5N8	ArfGAP with coiled-coil, ankyrin repeat and PH domains 3	ACAP3	10	11	19	12.9321	11.5614	16.2244	11.1948	9.53027	10.93	348.188	204.609	274.831	1.67772e+06	1.4999e+06	2.10485e+06	1.45233e+06	1.23639e+06	1.41798e+06	4.51715e+07	2.65445e+07	3.56546e+07
A0A0G2K7U5	ArfGAP with dual PH domains 1	ADAP1	14	14	125	155.374	165.183	147.227	105.338	106.365	87.2172	45.4032	42.5851	45.308	3.69764e+08	3.93109e+08	3.50375e+08	2.50686e+08	2.53132e+08	2.07563e+08	1.08052e+08	1.01346e+08	1.07825e+08
A0A0G2K7G2	ArfGAP with FG repeats 2	AGFG2	4	4	20	107.316	109.589	99.9657	146.942	128.566	148.702	95.2472	38.3198	25.353	1.24331e+07	1.26964e+07	1.15815e+07	1.70239e+07	1.4895e+07	1.72278e+07	1.10348e+07	4.43953e+06	2.93727e+06
A0A0G2K847	ArfGAP with GTPase domain, ankyrin repeat and PH domain 1	AGAP1	8	10	53	36.4685	35.2669	38.3729	37.3875	9.57308	20.1277	213.512	267.273	242.018	1.29203e+07	1.24945e+07	1.3595e+07	1.32459e+07	3.3916e+06	7.13094e+06	7.56442e+07	9.4691e+07	8.57436e+07
A0A0G2JZ83	ArfGAP with GTPase domain, ankyrin repeat and PH domain 3	AGAP3	15	17	105	65.8466	70.7049	64.3175	51.5723	47.4391	45.8146	185.357	183.675	185.273	1.787e+08	1.91884e+08	1.7455e+08	1.39961e+08	1.28744e+08	1.24335e+08	5.03036e+08	4.98473e+08	5.02808e+08
Q8CGU4	Arf-GAP with GTPase, ANK repeat and PH domain-containing protein 2	AGAP2	35	35	133	21.9629	22.6486	20.7883	11.2332	8.32505	9.93944	269.795	267.641	267.667	1.04521e+08	1.07784e+08	9.89309e+07	5.34583e+07	3.96187e+07	4.73015e+07	1.28395e+09	1.2737e+09	1.27382e+09
F1LM60	ArfGAP with RhoGAP domain, ankyrin repeat and PH domain 1	ARAP1	1	1	1	83.0982	71.8103	69.2408	276.795	63.9356	215.611	36.5153	56.0853	26.9084	422387	365011	351950	1.40695e+06	324984	1.09595e+06	185607	285081	136775
A0A0G2K7I9	ArfGAP with RhoGAP domain, ankyrin repeat and PH domain 2	ARAP2	6	6	12	15.6499	15.9218	10.6578	12.1461	13.2334	13.4193	236.049	287.833	295.09	997657	1.01499e+06	679416	774293	843610	855461	1.50477e+07	1.83489e+07	1.88115e+07
Q1AAU6	Arf-GAP with SH3 domain, ANK repeat and PH domain-containing protein 1	ASAP1	17	19	55	80.3642	82.9316	82.0631	48.3508	54.9119	66.3113	177.81	161.533	145.724	5.53279e+07	5.70955e+07	5.64975e+07	3.32878e+07	3.78049e+07	4.5653e+07	1.22416e+08	1.11209e+08	1.00326e+08
A0A0G2K808	ArfGAP with SH3 domain, ankyrin repeat and PH domain 2	ASAP2	7	9	32	105.508	124.685	127.365	146.802	165.205	170.759	8.70543	24.2932	26.6775	1.38556e+07	1.6374e+07	1.67259e+07	1.92784e+07	2.16952e+07	2.24246e+07	1.14322e+06	3.19026e+06	3.50337e+06
D3ZF86	ARFGEF family member 3	ARFGEF3	23	23	75	132.028	135.918	122.825	77.0539	89.3276	97.916	100.935	73.5337	70.4624	7.32212e+07	7.53788e+07	6.81172e+07	4.27332e+07	4.954e+07	5.43031e+07	5.59774e+07	4.07809e+07	3.90776e+07
G3V7H6	Arginase	ARG2	1	1	2	#VALUE!	#VALUE!	#VALUE!	#VALUE!	#VALUE!	#VALUE!	#VALUE!	#VALUE!	#VALUE!
Q5U2S0	Arginine/serine-rich protein 1	RSRP1	1	1	1	247.296	216.482	243.147	22.3787	26.5766	43.4767	12.9953	38.3817	49.2657	1.64154e+06	1.437e+06	1.614e+06	148549	176414	288597	86262.1	254776	327024
B2GV71	Arginine-hydroxylase NDUFAF5, mitochondrial	NDUFAF5	5	5	7	126.092	132.259	126.981	146.988	203.292	148.633	2.71105	7.14424	5.89934	1.88772e+07	1.98004e+07	1.90103e+07	2.20056e+07	3.04349e+07	2.22519e+07	405871	1.06956e+06	883189
P40329	Arginine--tRNA ligase, cytoplasmic	RARS	27	27	151	164.001	166.114	147.06	65.7957	67.2805	69.8705	80.8044	69.4426	69.6314	5.37766e+08	5.44694e+08	4.82214e+08	2.15747e+08	2.20615e+08	2.29108e+08	2.64961e+08	2.27705e+08	2.28324e+08
P20673	Argininosuccinate lyase	ASL	5	5	8	231.935	144.374	136.038	115.941	114.677	136.933	9.20279	7.64811	3.25057	5.54237e+07	3.44999e+07	3.25079e+07	2.77054e+07	2.74035e+07	3.27217e+07	2.19912e+06	1.82761e+06	776762
P09034	Argininosuccinate synthase	ASS1	5	5	16	142.632	181.522	173.5	100.325	149.08	135.364	4.99031	7.37808	5.2078	2.10677e+07	2.68121e+07	2.56272e+07	1.48187e+07	2.20202e+07	1.99942e+07	737103	1.08979e+06	769227
F7FFR1	Arginyl-tRNA synthetase 2, mitochondrial	RARS2	2	2	11	16.2066	12.3507	17.5176	119.098	176.824	71.8748	154.265	182.229	149.635	533426	406512	576576	3.92001e+06	5.81999e+06	2.36569e+06	5.07747e+06	5.99788e+06	4.92509e+06
A0A0G2JX45	Arginyl-tRNA--protein transferase 1	ATE1	2	2	9	250.517	235.676	225.543	35.6299	60.4132	68.9088	18.0403	3.61947	1.65199	2.67109e+07	2.51285e+07	2.40481e+07	3.79897e+06	6.44145e+06	7.34727e+06	1.92351e+06	385919	176141
D4AC38	Argonaute 1, RISC catalytic component	AGO1	8	13	41	92.9638	106.572	90.1925	87.1426	40.6158	23.3504	191.372	137.269	130.522	1.28645e+07	1.47476e+07	1.2481e+07	1.20589e+07	5.62047e+06	3.23126e+06	2.64824e+07	1.89955e+07	1.80618e+07
B2RYL4	Armadillo repeat-containing 6	ARMC6	11	11	30	88.3695	57.1361	57.3331	26.0762	22.403	30.3126	224.876	195.74	197.754	3.32589e+07	2.15038e+07	2.1578e+07	9.81408e+06	8.43164e+06	1.14085e+07	8.46347e+07	7.36689e+07	7.44271e+07
F1M943	Armadillo repeat-containing 8	ARMC8	8	8	26	109.251	140.793	134.566	62.3295	78.551	94.4491	94.0222	97.5592	88.4779	2.89453e+07	3.7302e+07	3.56523e+07	1.65137e+07	2.08115e+07	2.50235e+07	2.49104e+07	2.58475e+07	2.34415e+07
B0BN83	Armadillo repeat-containing protein 1	ARMC1	12	12	48	31.052	24.5031	21.5553	204.151	175.704	142.46	83.0869	111.6	105.887	1.95187e+07	1.54022e+07	1.35493e+07	1.28326e+08	1.10444e+08	8.95478e+07	5.22269e+07	7.01494e+07	6.65588e+07
B1WBW4	Armadillo repeat-containing protein 10	ARMC10	10	10	69	1.69144	1.98612	1.97368	242.866	232.477	244.189	60.9354	52.2284	61.6524	2.11478e+06	2.4832e+06	2.46765e+06	3.03651e+08	2.90662e+08	3.05305e+08	7.61863e+07	6.53001e+07	7.70828e+07
A0A0G2KAU2	Armadillo repeat-containing X-linked protein 3	ARMCX3	8	8	24	44.6464	46.5226	45.3721	79.248	77.849	117.35	172.442	157.946	158.625	1.64568e+07	1.71483e+07	1.67243e+07	2.9211e+07	2.86953e+07	4.32554e+07	6.35625e+07	5.82193e+07	5.84694e+07
Q642B5	Armadillo repeat-containing, X-linked 2	ARMCX2	2	2	4	20.6041	13.7366	33.2948	15.3241	6.77672	20.5843	324.761	178.314	286.605	180717	120483	292025	134406	59437.9	180543	2.84845e+06	1.56397e+06	2.51378e+06
D3ZV39	Armadillo repeat-containing, X-linked 4	ARMCX4	1	1	1	14.669	70.4127	45.1592	89.2803	4.16772	41.4029	219.186	171.323	244.399	59902.2	287536	184411	364584	17019.3	169072	895065	699612	998024
P14173	Aromatic-L-amino-acid decarboxylase	DDC	5	5	16	196.041	222.729	211.211	70.5928	82.2153	90.9157	4.82913	9.386	12.0797	1.49308e+07	1.69635e+07	1.60862e+07	5.37648e+06	6.26167e+06	6.92431e+06	367796	714855	920016
B2RYJ7	ARP1 actin-related protein 1 homolog B	ACTR1B	9	19	235	86.5845	80.9464	88.9375	83.7933	75.2257	73.2188	132.301	142.39	136.602	7.34384e+08	6.86563e+08	7.54341e+08	7.10709e+08	6.38041e+08	6.2102e+08	1.12214e+09	1.20771e+09	1.15862e+09
Q5M9F7	ARP10 actin-related protein 10 homolog (S. cerevisiae)	ACTR10	18	18	105	110.724	101.747	112.662	86.6892	77.6588	83.4339	134.626	94.5725	97.8869	1.29006e+08	1.18547e+08	1.31265e+08	1.01003e+08	9.04816e+07	9.72102e+07	1.56855e+08	1.10188e+08	1.1405e+08
A0A0G2K9A2	Arp2/3 complex 34 kDa subunit	ARPC2	24	24	231	102.722	130.455	119.789	123.525	121.773	111.007	68.4598	60.4549	61.8139	1.53463e+09	1.94893e+09	1.7896e+09	1.84541e+09	1.81924e+09	1.6584e+09	1.02276e+09	9.03169e+08	9.23472e+08
F1LY09	ARP3 actin-related protein 3 homolog B	ACTR3B	11	14	133	62.2063	70.9666	69.4337	65.1421	61.5517	61.1157	149.035	175.127	185.422	1.03003e+08	1.17509e+08	1.14971e+08	1.07865e+08	1.0192e+08	1.01198e+08	2.46778e+08	2.89981e+08	3.07028e+08
Q5FVI0	Arpp-21 protein	ARPP21	2	2	5	76.6302	153.712	312.504	136.968	177.522	24.7592	1.07314	7.7691	9.06165	3.9437e+06	7910667	1.60827e+07	7.04895e+06	9.13601e+06	1.27421e+06	55228.1	399830	466350
M0R521	Arrestin domain-containing 5	ARRDC5	1	1	1	#VALUE!	#VALUE!	#VALUE!	#VALUE!	#VALUE!	#VALUE!	#VALUE!	#VALUE!	#VALUE!
G3V8P2	Arsenic (+3 oxidation state) methyltransferase, isoform CRA_a	AS3MT	4	4	6	138.188	245.118	298.479	18.8232	54.9921	78.4687	13.1425	28.1846	24.604	3.96026e+06	7.02474e+06	8.55399e+06	539446	1.576e+06	2.2488e+06	376646	807732	705116
B4F7F3	ARVCF, delta catenin family member	ARVCF	18	18	41	11.383	11.7824	8.36367	18.1508	15.6873	25.8089	262.991	263.633	282.199	3.53745e+06	3.66157e+06	2.59914e+06	5.64064e+06	4.87507e+06	8.0205e+06	8.17285e+07	8.19279e+07	8.76977e+07
P50297	Arylamine N-acetyltransferase 1	NAT1	4	4	6	254.805	245.753	249.365	55.3852	23.7356	53.4087	5.02305	4.8213	7.70263	2.34378e+07	22605223	2.29375e+07	5.09452e+06	2.18328e+06	4.91271e+06	462037	443480	708514
Q32KK2	Arylsulfatase A	ARSA	3	3	14	134.162	156.857	167.807	86.0368	101.331	245.833	2.4832	2.37453	3.11507	4.01991e+07	46999091	5.028e+07	2.57792e+07	3.03618e+07	7.36591e+07	744041	711480	933369
P50430	Arylsulfatase B	ARSB	5	5	22	108.884	118.688	116.793	144.518	165.696	194.114	14.4998	17.9148	18.8928	5.42704e+07	5.91571e+07	5.82125e+07	7.20314e+07	8.25873e+07	9.67517e+07	7.22706e+06	8.92922e+06	9.41669e+06
P63116	Asc-type amino acid transporter 1	SLC7A10	1	1	3	5.52923	9.95906	4.14374	388.491	207.412	268.527	5.75796	2.51124	7.66909	205240	369671	153812	1.44204e+07	7.69893e+06	9.96749e+06	213730	93215	284669
A0A0G2JT90	ASH2-like histone lysine methyltransferase complex subunit	ASH2L	1	1	2	210.554	269.785	200.483	56.4926	73.5702	11.2471	23.7142	42.645	11.5082	1.01687e+06	1302930	968233	272831	355308	54318	114528	205954	55579.1
P49088	Asparagine synthetase [glutamine-hydrolyzing]	ASNS	13	13	57	197.899	232.286	217.973	74.1671	77.3693	75.4169	9.5866	7.74174	7.5603	2.64231e+08	3.10143e+08	2.91033e+08	9.90263e+07	1.03302e+08	1.00695e+08	1.27998e+07	1.03366e+07	1.00944e+07
F1LML0	Asparaginyl-tRNA synthetase	NARS	2	18	127	215.873	200.275	171.472	83.752	92.5146	65.5691	13.1587	28.9002	28.4851	9.15316e+06	8.4918e+06	7.2705e+06	3.55114e+06	3.92268e+06	2.78017e+06	557938	1.22539e+06	1.20778e+06
F1LPV0	Asparaginyl-tRNA synthetase	NARS	4	20	141	181.585	186.587	193.904	80.0143	98.4074	115.011	16.8454	13.2046	14.4412	7.25496e+08	7.45481e+08	7.74713e+08	3.19685e+08	3.93172e+08	4.5951e+08	6.73031e+07	5.27568e+07	5.76975e+07
A0A0G2K7D7	Asparaginyl-tRNA synthetase 2, mitochondrial	NARS2	3	3	8	13.5619	20.0474	10.702	227.909	321.018	234.051	24.982	10.9791	36.7497	616315	911045	486347	1.03572e+07	1.45885e+07	1.06364e+07	1.1353e+06	498940	1.67008e+06
P13221	Aspartate aminotransferase, cytoplasmic	GOT1	27	27	376	191.934	204.942	201.365	98.7517	102.999	96.588	1.22591	1.06039	1.13466	1.0151e+10	1.0839e+10	1.06498e+10	5.22278e+09	5.44739e+09	5.10834e+09	6.48358e+07	5.60819e+07	6.001e+07
P00507	Aspartate aminotransferase, mitochondrial	GOT2	34	34	459	21.0561	23.0218	20.0106	291.917	281.356	257.064	2.04934	1.83877	1.68685	1.44231e+09	1.57695e+09	1.37069e+09	1.99958e+10	1.92724e+10	1.76084e+10	1.40376e+08	1.25952e+08	1.15546e+08
D3ZWE1	Aspartate beta-hydroxylase domain-containing 1	ASPHD1	4	4	8	6.78749	11.0331	3.36407	7.92263	19.2352	5.23191	203.568	284.586	358.271	80958.6	131598	40125.3	94498.2	229430	62404.2	2.42808e+06	3.39444e+06	4.27332e+06
Q5HZW3	Aspartate beta-hydroxylase domain-containing protein 2	ASPHD2	8	8	27	16.3155	21.427	17.3894	4.05409	4.71743	4.37752	278.875	264.619	288.226	8.03829e+06	1.05567e+07	8.56741e+06	1.99737e+06	2.32418e+06	2.15672e+06	1.37396e+08	1.30372e+08	1.42003e+08
A0A0G2K2B5	Aspartate-beta-hydroxylase	ASPH	4	4	5	25.5215	18.8034	38.3809	66.3151	75.3599	108.162	130.889	220.096	216.472	304042	224008	457237	790022	897774	1.28855e+06	1.5593e+06	2.62204e+06	2.57887e+06
P15178	Aspartate--tRNA ligase, cytoplasmic	DARS	18	18	111	153.375	135.48	141.848	66.746	70.5789	58.0443	99.101	83.296	91.5308	4.81196e+08	4.2505e+08	4.4503e+08	2.09407e+08	2.21432e+08	1.82107e+08	3.10917e+08	2.61331e+08	2.87166e+08
Q3KRD0	Aspartate--tRNA ligase, mitochondrial	DARS2	3	3	11	14.5265	21.5875	16.8532	214.198	287.323	208.772	56.5669	37.6204	42.5521	379491	563953	440274	5.59573e+06	7.50605e+06	5.45396e+06	1.47776e+06	982796	1.11163e+06
A0A0H2UHY8	Aspartoacylase	ASPA	7	7	23	139.123	110.844	148.479	188.152	115.322	188.08	6.23378	1.6089	2.15792	1.05438e+08	8.40053e+07	1.12528e+08	1.42595e+08	8.73991e+07	1.4254e+08	4.72441e+06	1.21934e+06	1.63543e+06
Q4V8H5	Aspartyl aminopeptidase	DNPEP	17	17	97	147.207	171.028	137.861	131.986	131.954	127.339	14.3813	18.6285	19.6152	4.13225e+08	4.80095e+08	3.8699e+08	3.70499e+08	3.7041e+08	3.57454e+08	4.03698e+07	5.22921e+07	5.50621e+07
F1LR71	ASPSCR1, UBX domain-containing tether for SLC2A4	ASPSCR1	5	5	26	226.27	209.885	213.526	29.5879	25.9609	19.129	45.5429	73.2351	56.8635	2.6964e+07	2.50114e+07	2.54453e+07	3.52591e+06	3.09368e+06	2.27955e+06	5.42722e+06	8.72722e+06	6.77626e+06
Q5U318	Astrocytic phosphoprotein PEA-15	PEA15	7	7	91	250.197	234.145	214.463	40.3929	85.9877	70.5882	1.46168	1.41362	1.35134	2.14772e+09	2.00993e+09	1.84097e+09	3.46737e+08	7.38128e+08	6.05937e+08	1.25472e+07	1.21347e+07	1.16001e+07
A0A0G2JYU3	Astrotactin 2	ASTN2	11	11	28	11.093	72.9846	16.4358	17.5557	16.4044	26.0688	243.539	255.508	240.41	1.2826e+06	8.43866e+06	1.90034e+06	2.02983e+06	1.89672e+06	3.01414e+06	2.81586e+07	2.95425e+07	2.77968e+07
D3ZGC2	AT rich interactive domain 3B (Bright like) (Predicted)	ARID3B	1	1	4	115.594	148.154	141.155	140.526	189.657	154.541	2.12909	3.18538	5.05945	7.5084e+06	9623336	9.16875e+06	9.12785e+06	1.23192e+07	1.00382e+07	138295	206907	328637
F1M049	Ataxin 2	ATXN2	8	8	20	52.0385	55.0149	49.0905	21.1287	17.2168	9.85888	263.625	224.336	207.69	8.98174e+06	9.49546e+06	8.47293e+06	3.64677e+06	2.97159e+06	1.70162e+06	4.55012e+07	3.872e+07	3.58469e+07
A0A0G2JYE0	Ataxin 2-like	ATXN2L	8	8	39	81.0965	108.937	107.876	48.0713	43.565	39.1131	175.621	151.14	144.58	2.8544e+07	3.83432e+07	3.79696e+07	1.69199e+07	1.53338e+07	1.37669e+07	6.18144e+07	5.31974e+07	5.08886e+07
D3ZFQ1	Ataxin 7-like 3B	ATXN7L3B	1	1	2	587.749	75.5646	23.4706	20.9003	10.9276	58.767	20.0846	33.0169	69.5191	2.51954e+06	323928	100613	89594.7	46844	251921	86098.2	141536	298012
Q9ER24	Ataxin-10	ATXN10	17	17	74	198.848	238.443	234.426	59.3369	66.0097	76.0228	9.12229	8.71454	9.07688	3.06427e+08	3.67443e+08	3.61254e+08	9.14389e+07	1.01722e+08	1.17152e+08	1.40576e+07	1.34292e+07	1.39876e+07
F1LQ09	Atlastin GTPase 2	ATL2	9	11	47	28.6227	25.7897	28.3372	228.47	232.242	270.634	32.8076	22.9881	30.1081	7.07367e+06	6.37354e+06	7.00311e+06	5.64629e+07	5.7395e+07	6.68832e+07	8.1079e+06	5.68115e+06	7.44075e+06
Q6PST4	Atlastin-1	ATL1	21	23	163	38.8013	39.1928	40.3469	250.576	222.398	254.979	24.9012	13.5821	15.2216	2.14952e+08	2.17121e+08	2.23514e+08	1.38815e+09	1.23205e+09	1.41254e+09	1.37948e+08	7.52425e+07	8.43248e+07
A0A0G2JSS9	Atlastin-3	ATL3	4	6	25	14.1148	9.81921	18.093	247.765	228.802	337.457	15.2449	15.9631	12.7407	864263	601241	1.10785e+06	1.5171e+07	1.40098e+07	2.06629e+07	933465	977441	780125
D4AA26	Atonal bHLH transcription factor 8	ATOH8	1	1	1	58.7294	46.585	18.5109	15.1923	19.3306	33.7834	215.413	209.874	282.582	383319	304054	120818	99158.1	126168	220500	1.40597e+06	1.36982e+06	1.84437e+06
P19511	ATP synthase F(0) complex subunit B1, mitochondrial	ATP5F1	20	20	189	2.90221	2.83138	2.37816	299.489	243.491	226.557	26.0759	49.8108	46.465	5.85874e+07	5.71574e+07	4.80082e+07	6.04582e+09	4.91539e+09	4.57353e+09	5.26398e+08	1.00554e+09	9.37996e+08
Q71S46	ATP synthase F(0) complex subunit C3, mitochondrial	ATP5G3	1	1	15	6.37167	0.298491	1.1009	166.496	152.269	553.897	0.625453	4.94247	13.9993	256169	12000.6	44260.8	6.69387e+06	6.12187e+06	2.2269e+07	25145.9	198709	562833
D3ZY50	ATP synthase mitochondrial F1 complex assembly factor 1	ATPAF1	7	7	18	132.534	126.223	107.656	150.02	177.65	146.062	21.6362	23.0117	15.2086	3.29351e+07	3.13667e+07	2.67529e+07	3.72804e+07	4.41466e+07	3.6297e+07	5.37666e+06	5.71849e+06	3.77939e+06
D3ZTW7	ATP synthase mitochondrial F1 complex assembly factor 2	ATPAF2	8	8	15	11.1157	17.123	18.8522	184.19	311.004	327.925	10.0785	10.1147	9.59684	1.2355e+06	1.9032e+06	2.0954e+06	2.04726e+07	3.45678e+07	3.64485e+07	1.12022e+06	1.12424e+06	1.06668e+06
P11608	ATP synthase protein 8	MT-ATP8	2	2	6	2.81335	3.55568	1.7584	131.37	191.155	251.546	59.5727	137.4	120.828	343074	433598	214429	1.602e+07	2.33105e+07	3.06748e+07	7.26461e+06	1.67553e+07	1.47344e+07
P15999	ATP synthase subunit alpha, mitochondrial	ATP5A1	14	45	1201	2.29213	2.23859	1.91331	317.751	244.804	227.897	19.5619	44.8759	38.6657	6.70538e+08	6.54876e+08	5.59718e+08	9.29549e+10	7.16148e+10	6.6669e+10	5.72264e+09	1.3128e+10	1.13113e+10
G3V6D3	ATP synthase subunit beta	ATP5F1B	35	35	2226	7.20613	8.08435	6.26054	252.164	269.115	256.683	20.491	41.716	38.2806	2.5112e+09	2.81725e+09	2.18168e+09	8.78744e+10	9.37815e+10	8.94493e+10	7.14074e+09	1.45372e+10	1.33401e+10
P31399	ATP synthase subunit d, mitochondrial	ATP5H	15	15	240	1.30091	1.88278	1.59021	233.261	302.646	285.359	17.7026	29.0298	27.2281	1.85958e+07	2.69132e+07	2.27311e+07	3.33432e+09	4.32614e+09	4.07904e+09	2.53048e+08	4.14963e+08	3.89209e+08
P29419	ATP synthase subunit e, mitochondrial	ATP5I	6	7	80	1.97709	2.32047	1.95539	251.98	266.879	270.684	24.673	43.0835	36.4473	2.57624e+07	3.02368e+07	2.54797e+07	3.28341e+09	3.47756e+09	3.52714e+09	3.21501e+08	5.61398e+08	4.74924e+08
P29418	ATP synthase subunit epsilon, mitochondrial	ATP5E	3	3	18	1.08779	0.903215	0.346281	282.754	241.539	290.078	19.687	34.2179	29.3862	847910	704035	269918	2.204e+08	1.88274e+08	2.26109e+08	1.53456e+07	2.6672e+07	2.29059e+07
D3ZAF6	ATP synthase subunit f, mitochondrial	ATP5J2	4	4	133	2.35578	2.29406	2.20833	218.897	219.389	272.416	51.6126	70.8713	59.9557	4.22175e+07	4.11114e+07	3.9575e+07	3.92281e+09	3.93164e+09	4.88193e+09	9.24941e+08	1.27007e+09	1.07446e+09
Q6PDU7	ATP synthase subunit g, mitochondrial	ATP5L	4	4	165	3.69288	4.41196	2.64851	329.093	237.397	227.004	16.602	41.7447	37.406	5.4637e+07	6.5276e+07	3.91852e+07	4.869e+09	3.51234e+09	3.35858e+09	2.45631e+08	6.17622e+08	5.5343e+08
P35435	ATP synthase subunit gamma, mitochondrial	ATP5C1	17	17	204	2.43219	4.49133	4.34142	321.944	256.343	191.729	28.5567	45.2	44.9618	5.65266e+07	1.04383e+08	1.00899e+08	7.4823e+09	5.95767e+09	4.45598e+09	6.63685e+08	1.05049e+09	1.04496e+09
Q06647	ATP synthase subunit O, mitochondrial	ATP5O	15	15	223	4.44824	4.91388	4.01178	273.318	250.848	244.043	21.9745	53.0252	43.4172	2.11526e+08	2.33669e+08	1.90771e+08	1.29971e+10	1.19285e+10	1.1605e+10	1.04495e+09	2.5215e+09	2.06461e+09
Q5XIM4	ATP synthase subunit s, mitochondrial	ATP5S	3	3	11	9.0271	9.69364	8.08185	231.579	308.494	313.482	8.91217	8.39102	2.33886	2.23317e+06	2.39806e+06	1.99933e+06	5.72893e+07	7.63169e+07	7.75507e+07	2.20474e+06	2.07581e+06	578599
G3V7Y3	ATP synthase, H+ transporting, mitochondrial F1 complex, delta subunit	ATP5F1D	3	3	13	6.31799	7.56862	7.81985	320.634	254.407	269.298	9.01819	11.8409	13.0958	5.23589e+06	6.27232e+06	6.48052e+06	2.65718e+08	2.10834e+08	2.23175e+08	7.47362e+06	9.81287e+06	1.08528e+07
P21571	ATP synthase-coupling factor 6, mitochondrial	ATP5J	9	9	59	2.0781	1.23254	1.54687	188.194	288.896	276.156	26.9554	63.0878	51.8535	4.94048e+06	2.93025e+06	3.67753e+06	4.47413e+08	6.8682e+08	6.56533e+08	6.40837e+07	1.49985e+08	1.23276e+08
G3V8G1	ATP/GTP binding protein 1 (Predicted), isoform CRA_a	AGTPBP1	5	5	12	174.889	137.815	148.271	34.2562	33.4421	24.6238	107.584	126.361	112.757	1.34331e+07	1.05854e+07	1.13886e+07	2.63119e+06	2.56866e+06	1.89134e+06	8.26346e+06	9.70572e+06	8.66078e+06
F1LYK5	ATP/GTP binding protein-like 4	AGBL4	1	1	3	#VALUE!	#VALUE!	#VALUE!	#VALUE!	#VALUE!	#VALUE!	#VALUE!	#VALUE!	#VALUE!
G3V9T7	ATPase Asna1	ASNA1	13	13	68	116.206	112.188	112.694	145.802	195.336	210.068	2.44549	3.4099	1.85073	3.10261e+08	2.99533e+08	3.00885e+08	3.89281e+08	5.21532e+08	5.60865e+08	6.52927e+06	9.10418e+06	4.94131e+06
A0A0H2UHI7	ATPase family AAA domain-containing protein 1	ATAD1	14	14	79	7.96829	2.89196	16.1821	88.3683	85.2585	80.0112	213.072	206.062	200.185	1.33236e+07	4.8356e+06	2.70577e+07	1.47759e+08	1.42559e+08	1.33785e+08	3.56274e+08	3.44553e+08	3.34725e+08
Q3KRE0	ATPase family AAA domain-containing protein 3	ATAD3	37	37	110	1.63325	1.79494	1.75672	3.76333	2.68751	2.62397	275.567	311.102	299.071	8.48361e+06	9.32345e+06	9.12494e+06	1.95479e+07	1.39597e+07	1.36297e+07	1.43138e+09	1.61596e+09	1.55347e+09
Q7TP16	ATPase H+-transporting V0 subunit a2	TCTN2	2	4	24	34.9526	49.2705	19.7797	44.8978	34.807	36.077	143.785	257.63	278.8	513560	723934	290623	659685	511420	530082	2.11264e+06	3.78537e+06	4.09642e+06
D4A133	ATPase H+-transporting V1 subunit A	ATP6V1A	57	57	1024	73.1561	68.4455	70.6766	86.3439	74.272	74.7667	122.001	154.939	175.399	5.47723e+09	5.12455e+09	5.29159e+09	6.46461e+09	5.56078e+09	5.59782e+09	9.13427e+09	1.16004e+10	1.31322e+10
Q6P503	ATPase H+-transporting V1 subunit D	ATP6V1D	16	16	144	48.5969	63.961	57.0461	99.7988	74.8581	53.0138	127.921	178.894	195.911	3.89414e+08	5.1253e+08	4.57119e+08	7.99704e+08	5.9985e+08	4.24808e+08	1.02505e+09	1.4335e+09	1.56986e+09
A0A0G2K9J2	ATPase H+-transporting V1 subunit H	ATP6V1H	33	33	299	77.8087	75.1909	74.2767	101.572	79.255	72.9022	111.731	146.7	160.563	1.2893e+09	1.24592e+09	1.23078e+09	1.68307e+09	1.31327e+09	1.208e+09	1.8514e+09	2.43084e+09	2.66056e+09
Q03344	ATPase inhibitor, mitochondrial	ATPIF1	1	1	6	73.6968	71.7875	89.0661	133.032	171.194	231.313	77.1083	23.766	29.0356	2.21922e+07	2.16172e+07	2.68203e+07	4.00596e+07	5.15514e+07	6.9655e+07	2.32195e+07	7.15662e+06	8.74345e+06
D3ZJK8	ATPase phospholipid transporting 8A1	ATP8A1	3	3	18	43.6561	35.9556	36.3308	209.304	217.292	257.345	31.7504	34.781	33.5852	5.50966e+07	45378083	4.58516e+07	2.64155e+08	2.74235e+08	3.24785e+08	4.00709e+07	4.38958e+07	4.23865e+07
Q8CG07	ATPase WRNIP1	WRNIP1	3	3	5	248.667	251.646	187.262	45.4397	22.196	49.8531	56.2936	6.73422	31.9082	1.62908e+06	1648593	1.2268e+06	297686	145412	326600	368793	44117.5	209038
Q6IRF8	ATPase, H+ transporting, lysosomal accessory protein 1	ATP6AP1	5	5	36	46.6654	43.7499	48.5117	111.265	108.079	110.824	189.333	96.5289	145.043	6.20757e+07	5.81974e+07	6.45317e+07	1.48008e+08	1.43771e+08	1.47421e+08	2.51857e+08	1.28406e+08	1.92941e+08
G3V7L8	ATPase, H+ transporting, V1 subunit E isoform 1, isoform CRA_a	ATP6V1E1	26	26	300	69.5049	64.1101	70.4126	81.6466	73.6804	78.3193	113.244	181.843	167.24	1.28422e+09	1.18454e+09	1.30099e+09	1.50855e+09	1.36136e+09	1.44708e+09	2.09236e+09	3.35984e+09	3.09003e+09
F1LNL3	ATP-binding cassette subfamily A member 1	ABCA1	13	14	25	13.393	17.8466	18.4013	179.749	184.625	216.899	143.055	36.998	89.0333	1.61132e+06	2.14714e+06	2.21387e+06	2.16257e+07	2.22124e+07	2.60952e+07	1.72111e+07	4.45125e+06	1.07117e+07
G3V7X4	ATP-binding cassette sub-family A member 2	ABCA2	17	17	36	31.393	41.6548	37.5391	225.995	219.024	248.909	33.7585	32.1154	29.6119	1.81473e+07	2.40793e+07	2.17001e+07	1.3064e+08	1.2661e+08	1.43886e+08	1.95146e+07	1.85648e+07	1.71177e+07
A0A0G2K1Q8	ATP-binding cassette subfamily A member 3	ABCA3	6	6	14	13.2112	11.9762	12.4716	53.0872	45.7457	53.9094	254.268	230.344	224.987	1.53487e+06	1.39139e+06	1.44894e+06	6.16765e+06	5.31472e+06	6.26317e+06	2.95407e+07	2.67612e+07	2.61388e+07
M0RA83	ATP-binding cassette sub-family A member 5	ABCA5	1	1	3	#VALUE!	#VALUE!	#VALUE!	#VALUE!	#VALUE!	#VALUE!	#VALUE!	#VALUE!	#VALUE!
F1LR67	ATP-binding cassette sub-family A member 7	ABCA7	2	3	5	11.1376	7.45036	6.68888	223.794	289.47	256.61	24.2072	24.8559	55.7867	73729.2	49320.2	44279.3	1.48148e+06	1.91624e+06	1.69872e+06	160248	164542	369299
Q5FVL8	ATP-binding cassette subfamily B member 10	ABCB10	10	10	31	7.8231	5.4923	3.00668	270.126	284.081	297.343	9.92133	9.4042	12.8015	2.19657e+06	1.54213e+06	844213	7.5846e+07	7.97642e+07	8.34879e+07	2.78571e+06	2.64051e+06	3.59439e+06
O70595	ATP-binding cassette sub-family B member 6, mitochondrial	ABCB6	7	7	17	7.01801	19.0181	16.2324	195.954	188.195	239.371	63.376	80.5553	90.2804	403812	1.09429e+06	934002	1.12751e+07	1.08286e+07	1.37733e+07	3.64662e+06	4.6351e+06	5.19468e+06
A0A0G2K866	ATP-binding cassette sub-family B member 7, mitochondrial	ABCB7	14	14	60	5.63311	5.73285	5.34294	265.978	303.624	188.771	38.1201	47.0549	39.7429	3.35671e+06	3.41614e+06	3.1838e+06	1.58494e+08	1.80926e+08	1.12487e+08	2.27153e+07	2.80395e+07	2.36823e+07
Q5RKI8	ATP-binding cassette sub-family B member 8, mitochondrial	ABCB8	21	21	75	5.25182	5.00553	4.68667	101.494	62.9537	68.1795	217.55	213.968	220.912	5.24061e+06	4.99485e+06	4.67667e+06	1.01277e+08	6.28194e+07	6.80341e+07	2.17086e+08	2.13511e+08	2.2044e+08
Q9QYJ4	ATP-binding cassette sub-family B member 9	ABCB9	4	5	12	11.6698	22.1778	20.784	179.492	142.059	125.099	121.16	141.723	135.836	347413	660235	618742	5.34349e+06	4.22912e+06	3.7242e+06	3.60694e+06	4.21912e+06	4.04386e+06
F1M3J4	ATP-binding cassette subfamily C member 4	ABCC4	3	3	4	100.228	61.3959	121.217	153.135	63.1144	250.485	30.8884	42.1733	77.363	1.01983e+06	624712	1.23341e+06	1.55817e+06	642198	2.54872e+06	314294	429120	787180
Q09429	ATP-binding cassette sub-family C member 8	ABCC8	4	4	6	44.8194	33.2148	42.4071	17.9945	29.8754	17.6761	168.693	270.471	274.848	1.40721e+06	1.04286e+06	1.33147e+06	564979	938010	554984	5.29653e+06	8.49209e+06	8.62952e+06
D3ZHR2	ATP-binding cassette subfamily D member 1	ABCD1	1	1	6	55.9666	49.8938	54.6919	207.024	231.408	262.125	13.565	15.2676	10.0587	1.01681e+07	9064754	9.93648e+06	3.76124e+07	4.20424e+07	4.76231e+07	2.4645e+06	2.77383e+06	1.82747e+06
G3V7Z6	ATP-binding cassette sub-family D member 2	ABCD2	4	4	10	10.6189	25.5568	15.8871	9.28192	6.74462	6.77796	251.192	262.749	311.191	897453	2.15992e+06	1.34269e+06	784456	570017	572835	2.12293e+07	2.22061e+07	2.63001e+07
P16970	ATP-binding cassette sub-family D member 3	ABCD3	19	19	59	7.38702	6.36233	9.76994	7.54768	4.91977	4.83724	263.26	284.633	311.283	1.06767e+07	9.19568e+06	1.41208e+07	1.09089e+07	7.1107e+06	6.99142e+06	3.80498e+08	4.11388e+08	4.49908e+08
D4A576	ATP-binding cassette subfamily D member 4	ABCD4	1	1	2	#VALUE!	#VALUE!	#VALUE!	#VALUE!	#VALUE!	#VALUE!	#VALUE!	#VALUE!	#VALUE!
D3ZD23	ATP-binding cassette subfamily E member 1	ABCE1	16	16	62	101.781	125.332	123.349	76.2975	67.5734	85.8187	126.31	96.8687	96.6694	1.08592e+08	1.33718e+08	1.31603e+08	8.14027e+07	7.20949e+07	9.1561e+07	1.34761e+08	1.0335e+08	1.03138e+08
Q6MG08	ATP-binding cassette sub-family F member 1	ABCF1	7	7	18	147.912	141.554	154.894	3.96951	4.38858	7.44229	144.582	153.956	141.301	3.67534e+07	3.51736e+07	3.84882e+07	986348	1.09048e+06	1.84927e+06	3.5926e+07	3.82553e+07	3.51106e+07
A0A096MIV5	ATP-binding cassette subfamily F member 2	ABCF2	15	15	35	21.0464	36.5839	28.5192	9.79082	18.3838	21.0745	284.286	245.156	235.16	1.5916e+07	2.76659e+07	2.15672e+07	7.40414e+06	1.39025e+07	1.59373e+07	2.14986e+08	1.85395e+08	1.77835e+08
Q66H39	ATP-binding cassette sub-family F member 3	ABCF3	10	10	21	28.7738	24.0005	29.1204	7.31744	4.98568	5.20392	279.735	242.148	278.715	7.16328e+06	5.97495e+06	7.24957e+06	1.82169e+06	1.24119e+06	1.29552e+06	6.96405e+07	6.02831e+07	6.93864e+07
G3V642	ATP-binding cassette subfamily G member 1	ABCG1	1	1	1	7.99427	72.5089	55.0364	61.6381	69.9494	41.6319	142.722	177.582	270.937	25913.9	235042	178403	199803	226745	134952	462640	575642	878258
D3ZCM3	ATP-binding cassette subfamily G member 4	ABCG4	2	2	3	3.19936	11.2526	19.0817	92.9356	47.3022	71.6913	185.294	198.441	270.802	95084.3	334424	567104	2.76202e+06	1.40581e+06	2.13065e+06	5.50689e+06	5.89762e+06	8.04819e+06
D3ZCF8	ATP-binding cassette, subfamily A (ABC1), member 8a	ABCA8A	16	16	39	11.8023	14.7304	12.8419	269.781	230.052	245.506	54.3853	29.223	31.6778	6.46736e+06	8.07193e+06	7.03704e+06	1.47834e+08	1.26063e+08	1.34532e+08	2.98019e+07	1.60135e+07	1.73587e+07
G3V888	ATP-citrate synthase	ACLY	46	46	356	132.729	140.422	131.444	95.0291	98.7909	108.095	56.574	74.1366	62.7799	1.66698e+09	1.7636e+09	1.65085e+09	1.1935e+09	1.24074e+09	1.35759e+09	7.10529e+08	9.31103e+08	7.88471e+08
D3ZLK9	ATP-dependent (S)-NAD(P)H-hydrate dehydratase	NAXD	10	10	71	127.095	153.645	125.684	164.284	164.33	143.093	7.62259	8.05197	6.19504	1.31906e+08	1.5946e+08	1.30442e+08	1.70502e+08	1.7055e+08	1.48509e+08	7.91111e+06	8.35675e+06	6.42953e+06
A0A0G2KBC7	ATP-dependent 6-phosphofructokinase	PFKM	41	45	570	136.503	145.329	142.509	30.7751	32.0161	28.9382	121.604	125.886	136.441	4.92153e+09	5.23974e+09	5.13807e+09	1.10958e+09	1.15432e+09	1.04335e+09	4.38434e+09	4.53874e+09	4.91929e+09
P30835	ATP-dependent 6-phosphofructokinase, liver type	PFKL	27	32	334	131.289	158.405	155.938	40.9137	39.2771	36.4344	93.5019	117.503	126.739	1.2691e+09	1.53122e+09	1.50737e+09	3.95492e+08	3.79672e+08	3.52193e+08	9.03834e+08	1.13584e+09	1.22512e+09
P47860	ATP-dependent 6-phosphofructokinase, platelet type	PFKP	49	52	547	137.114	132.638	131.407	24.0121	23.4514	21.7866	149.249	137.761	142.581	4.79054e+09	4.63416e+09	4.59115e+09	8.38942e+08	8.19353e+08	7.61189e+08	5.21451e+09	4.81313e+09	4.98154e+09
Q5U2U0	ATP-dependent Clp protease ATP-binding subunit clpX-like, mitochondrial	CLPX	9	9	30	4.42503	6.12117	4.51916	37.8374	36.5366	57.5735	231.885	271.083	250.019	2.12002e+06	2.93263e+06	2.16512e+06	1.81278e+07	1.75046e+07	2.75833e+07	1.11096e+08	1.29875e+08	1.19783e+08
M0RAD5	ATP-dependent Clp protease proteolytic subunit	CLPP	5	5	19	60.4022	45.851	54.628	158.863	214.573	320.223	17.8538	11.9229	15.6826	4.8685e+07	3.69565e+07	4.40309e+07	1.28046e+08	1.72949e+08	2.58104e+08	1.43904e+07	9.61001e+06	1.26404e+07
Q1HG60	ATP-dependent DNA helicase PIF1	PIF1	1	1	1	#VALUE!	#VALUE!	#VALUE!	#VALUE!	#VALUE!	#VALUE!	#VALUE!	#VALUE!	#VALUE!
Q6AYJ1	ATP-dependent DNA helicase Q1	RECQL	1	1	1	51.0301	61.8265	94.7202	57.9706	35.4708	174.269	82.2548	178.562	163.896	188225	228048	349377	213826	130835	642796	303398	658628	604533
Q641Y8	ATP-dependent RNA helicase DDX1	DDX1	31	31	165	126.409	140.644	143.761	24.5812	26.6696	23.5092	151.629	135.171	127.625	5.0804e+08	5.65252e+08	5.77779e+08	9.87924e+07	1.07186e+08	9.44838e+07	6.094e+08	5.43256e+08	5.12927e+08
Q68G14	ATP-dependent RNA helicase DDX25	DDX25	1	3	4	#VALUE!	#VALUE!	#VALUE!	#VALUE!	#VALUE!	#VALUE!	#VALUE!	#VALUE!	#VALUE!
D3ZHW0	ATP-dependent RNA helicase DHX29	DHX29	9	10	21	57.7994	39.7245	57.6585	9.86442	5.02284	30.4474	232.705	239.445	227.333	3.56209e+06	2.44816e+06	3.5534e+06	607929	309550	1.87643e+06	1.43413e+07	1.47566e+07	1.40102e+07
A0A0G2K9R3	ATP-dependent RNA helicase SUPV3L1, mitochondrial	SUPV3L1	15	15	38	74.0163	63.7017	65.4431	112.579	142.884	113.75	138.014	96.2856	93.3256	2.32125e+07	1.99777e+07	2.05238e+07	3.53063e+07	4.48104e+07	3.56734e+07	4.3283e+07	3.01964e+07	2.92681e+07
G3V886	ATP-dependent zinc metalloprotease YME1L1	LOC108348078	10	10	31	7.79282	4.48726	3.94666	134.265	147.589	141.61	176.323	150.815	133.171	1.94632e+06	1.12073e+06	985709	3.35338e+07	3.68616e+07	3.53682e+07	4.4038e+07	3.76674e+07	3.32605e+07
P49655	ATP-sensitive inward rectifier potassium channel 10	KCNJ10	5	5	12	3.83805	6.87368	6.66889	190.453	207.462	207.715	96.5447	86.2467	94.1988	863906	1.5472e+06	1.5011e+06	4.2869e+07	4.66975e+07	4.67545e+07	2.17313e+07	1.94133e+07	2.12032e+07
P70673	ATP-sensitive inward rectifier potassium channel 11	KCNJ11	1	1	3	16.8791	30.0124	16.6429	119.618	31.0859	8.68885	322.956	197.968	156.149	159534	283664	157301	1.13057e+06	293810	82123.2	3.05244e+06	1.87111e+06	1.47585e+06
Q99J86	Attractin	ATRN	8	8	15	26.797	25.0611	29.8742	267.891	254.231	274.09	8.0083	6.41735	7.6302	4.82322e+06	4.51077e+06	5.37708e+06	4.8218e+07	4.57592e+07	4.93337e+07	1.44142e+06	1.15506e+06	1.37337e+06
Q5BJQ0	Atypical kinase COQ8A, mitochondrial	COQ8A	14	14	36	8.45424	5.35736	7.1598	71.7388	81.3168	67.4651	219.663	225.596	213.249	4.49357e+06	2.84753e+06	3.80556e+06	3.81304e+07	4.32212e+07	3.58589e+07	1.16755e+08	1.19908e+08	1.13345e+08
Q6AY19	Atypical kinase COQ8B, mitochondrial	COQ8B	7	7	13	16.4029	23.3901	10.5349	200.904	227.332	198.987	86.7355	73.9015	61.8126	2.65043e+06	3.77944e+06	1.70226e+06	3.24626e+07	3.67329e+07	3.21529e+07	1.4015e+07	1.19412e+07	9.98784e+06
A0A0G2K437	Autocrine motility factor receptor	AMFR	3	3	5	59.2912	17.2785	7.73347	166.55	165.064	160.483	94.2548	108.539	120.806	2.16538e+06	631028	282434	6.0826e+06	6.02831e+06	5.86101e+06	3.44229e+06	3.96396e+06	4.41196e+06
Q3MQ06	Autophagy protein 5	ATG5	3	3	9	169.477	166.043	174.667	110.835	123.637	137.206	10.4913	1.2887	6.35481	1.01938e+07	9.98722e+06	1.0506e+07	6.66653e+06	7.43658e+06	8.25271e+06	631032	77513.5	382231
F1MAF8	Autophagy related 2B	ATG2B	28	28	69	122.903	145.969	123.441	52.1447	26.348	39.1929	146.632	127.043	116.326	1.14411e+08	1.35883e+08	1.14911e+08	4.85415e+07	2.45273e+07	3.64846e+07	1.36499e+08	1.18265e+08	1.08288e+08
A0A0G2K9U6	Autophagy-related 16-like 1	ATG16L1	3	3	5	142.554	102.594	116.64	102.817	268.682	102.562	20.1392	17.3504	26.6596	2.13343e+06	1.53539e+06	1.74561e+06	1.53873e+06	4.02102e+06	1.53491e+06	301397	259661	398980
D3ZT64	Autophagy-related 2A	ATG2A	15	15	34	75.7767	89.3519	93.5615	15.3905	27.4152	34.4112	193.062	191.774	179.257	1.41558e+07	1.66918e+07	1.74782e+07	2.87509e+06	5.12142e+06	6.42833e+06	3.60657e+07	3.58251e+07	3.34869e+07
Q6AY69	Autophagy-related protein 101	ATG101	4	4	7	51.3972	47.5649	34.7056	41.6597	36.8625	32.0444	71.5926	317.6	266.573	532427	492729	359519	431556	381861	331951	741634	3.29004e+06	2.76146e+06
D3ZA45	Autophagy-related protein 13	ATG13	5	5	9	22.238	12.9049	43.3257	25.6449	32.4836	43.0674	195.299	261.973	263.063	984712	571437	1.91848e+06	1.13557e+06	1.43839e+06	1.90705e+06	8.64796e+06	1.16003e+07	1.16485e+07
Q5FWU3	Autophagy-related protein 9A	ATG9A	8	8	29	18.4135	54.6027	48.5961	194.943	161.406	178.219	83.833	62.2747	97.7121	3.49489e+06	1.03637e+07	9.22359e+06	3.70005e+07	3.0635e+07	3.38261e+07	1.59116e+07	1.18198e+07	1.85459e+07
D3ZVU6	AVL9 cell migration-associated	AVL9	8	8	26	112.367	99.4919	69.6684	209.141	192.466	160.21	17.0196	21.2942	18.3424	5.35739e+07	4.74353e+07	3.32162e+07	9.97133e+07	9.1763e+07	7.63842e+07	8.11452e+06	1.01526e+07	8.7452e+06
B1WBV1	Axin interactor, dorsalization-associated	AIDA	6	6	17	68.0862	54.4677	56.1063	372.064	143.275	161.65	14.7559	13.5718	16.0227	1.34112e+07	1.07288e+07	1.10515e+07	7.32872e+07	2.82215e+07	3.1841e+07	2.90654e+06	2.67329e+06	3.15607e+06
Q6P6S3	B box and SPRY domain-containing protein	BSPRY	2	2	3	30.2011	20.0128	25.9422	23.8139	10.564	23.8947	203.94	284.636	276.995	695504	460876	597426	548414	243280	550273	4.69656e+06	6.55492e+06	6.37895e+06
A0A0G2JZ53	Baculoviral IAP repeat-containing 6	BIRC6	15	15	35	151.762	161.555	152.867	89.2341	103.682	109.855	50.1713	42.6597	38.2143	3.04236e+07	3.2387e+07	3.06453e+07	1.78887e+07	2.0785e+07	2.20225e+07	1.00578e+07	8.55198e+06	7.66081e+06
Q5QJC9	BAG family molecular chaperone regulator 5	BAG5	19	19	70	51.3896	45.6561	58.6837	37.8862	38.996	43.6452	224.311	228.096	171.337	4.29409e+07	3.815e+07	4.90358e+07	3.16575e+07	3.25849e+07	3.64697e+07	1.87433e+08	1.90596e+08	1.43168e+08
F1LVS1	BAI1-associated protein 3	BAIAP3	1	1	1	43.9175	85.5415	70.7229	44.0331	35.3979	30.0287	51.167	148.282	390.909	125986	245393	202883	126318	101546	86143.4	146783	425377	1.1214e+06
Q9JK59	BAK protein	BAK1	1	1	1	49.0976	6.48832	46.6684	206.655	264.194	193.735	68.7948	42.0393	22.3283	263125	34772.4	250107	1.10751e+06	1.41587e+06	1.03827e+06	368687	225298	119662
A0A0G2K0F3	Band 4.1-like protein 1	EPB41L1	44	49	287	64.8112	63.7814	71.4616	66.5265	65.5141	68.5621	177.199	161.878	160.266	9.15562e+08	9.01015e+08	1.00951e+09	9.39794e+08	9.25492e+08	9.6855e+08	2.50322e+09	2.28679e+09	2.26402e+09
A0A0G2K3H4	Band 4.1-like protein 4B	EPB41L4B	3	4	8	29.2192	27.8397	28.7667	20.2976	17.0796	25.4404	219.357	309.879	222.121	2.06278e+06	1.96539e+06	2.03083e+06	1.43294e+06	1.20576e+06	1.79601e+06	1.54859e+07	2.18764e+07	1.5681e+07
Q5FVG2	Band 4.1-like protein 5	EPB41L5	1	2	5	188.639	170.691	167.06	38.4339	20.8823	46.2701	93.3144	83.0564	91.6528	1.79833e+06	1.62723e+06	1.59261e+06	366398	199074	441101	889583	791792	873742
D4A4U2	Bardet-Biedl syndrome 1	BBS1	1	1	4	104.369	93.5849	120.068	51.8772	9.78225	21.3866	351.725	68.1169	79.0894	640365	574198	736687	318296	60019.8	131219	2.15804e+06	417937	485259
Q99MH9	Bardet-Biedl syndrome 2 protein homolog	BBS2	1	1	1	18.7951	13.9673	32.3204	8.84502	6.89644	44.45	225.872	265.027	283.827	145475	108108	250161	68460.8	53378.7	344045	1.74826e+06	2.05132e+06	2.19683e+06
D4A8B1	Bardet-Biedl syndrome 4	BBS4	4	4	4	0	0	0	0	0	0	266.672	344.244	289.085	0	0	0	0	0	0	1213000	1565850	1314950
B2RZ48	Bardet-Biedl syndrome 5	BBS5	1	1	2	17.1081	44.0844	44.2653	13.8307	35.1575	4.36781	245.399	245.504	250.283	111380	287007	288184	90043.3	228889	28436.1	1.59764e+06	1.59833e+06	1.62944e+06
Q66H90	Bardet-Biedl syndrome 7 protein homolog	BBS7	1	1	1	84.3713	176.561	71.6626	135.058	148.12	122.325	47.4711	64.4784	49.9532	8.85886e+06	18538632	7.52447e+06	1.41808e+07	1.55524e+07	1.28439e+07	4.98439e+06	6.77014e+06	5.24501e+06
F1M285	Bardet-Biedl syndrome 9	BBS9	2	2	3	52.1812	61.1616	44.5819	9.40616	16.7033	11.3492	212.933	254.258	237.426	1.6347e+06	1.91603e+06	1.39663e+06	294670	523271	355541	6.67064e+06	7.96522e+06	7.43793e+06
Q9R1T1	Barrier-to-autointegration factor	BANF1	4	4	11	91.9422	76.3717	87.0051	2.67597	9.7096	1.73565	207.923	247.974	174.663	1.5088e+07	1.25329e+07	1.42778e+07	439136	1.59338e+06	284826	3.41209e+07	4.06934e+07	2.86629e+07
Q6P7P5	Basic leucine zipper and W2 domain-containing protein 1	BZW1	7	8	29	121.799	135.613	118.753	158.698	151.579	168.455	22.0104	11.6638	11.4298	7.69955e+07	8.57281e+07	7.50702e+07	1.00322e+08	9.58211e+07	1.0649e+08	1.39139e+07	7.37333e+06	7.2254e+06
Q9WTT7	Basic leucine zipper and W2 domain-containing protein 2	BZW2	3	4	21	164.154	175.97	150.091	106.317	124.924	157.96	9.9713	4.59256	6.02103	2.6148e+07	28030166	2.3908e+07	1.69351e+07	1.98991e+07	2.51614e+07	1.58833e+06	731549	959088
G3V6G9	Basic leucine zipper transcriptional factor ATF-like 3	BATF3	1	1	1	#VALUE!	#VALUE!	#VALUE!	#VALUE!	#VALUE!	#VALUE!	#VALUE!	#VALUE!	#VALUE!
P26453	Basigin	BSG	9	9	34	15.1619	14.963	14.9474	255.81	293.77	289.298	5.92017	4.5727	5.55694	1.5552e+07	1.5348e+07	1.5332e+07	2.62392e+08	3.01328e+08	2.96741e+08	6.07249e+06	4.69035e+06	5.69992e+06
Q6AY58	B-cell receptor-associated protein 31	BCAP31	4	4	12	38.9042	36.0389	47.2272	255.013	269.459	206.209	19.5206	9.94798	17.6801	6.85314e+06	6.34839e+06	8.31926e+06	4.49215e+07	4.74664e+07	3.63245e+07	3.43863e+06	1.75238e+06	3.11442e+06
F1LQH9	Bcl2-associated athanogene 2	BAG2	8	8	17	6.86292	7.4378	6.98481	10.0821	6.44195	5.29534	335.984	285.893	235.018	1.63433e+06	1.77123e+06	1.66335e+06	2.40093e+06	1.53408e+06	1.26103e+06	8.00109e+07	6.80823e+07	5.59668e+07
Q5U2U8	Bcl2-associated athanogene 3	BAG3	2	2	5	163.93	159.803	103.917	8.33877	34.5676	87.4048	71.2092	128.34	142.489	4.24121e+06	4.13445e+06	2.68855e+06	215741	894336	2.26135e+06	1.84233e+06	3.32043e+06	3.6865e+06
F1M3K6	BCL2-associated athanogene 4	BAG4	1	1	7	265.748	249.136	220.465	20.0935	45.8267	77.9838	9.8513	1.75109	9.14459	6.98536e+06	6548688	5.79507e+06	528170	1.20459e+06	2.04985e+06	258948	46028.6	240371
A0A0G2K1G0	BCL2-associated transcription factor 1	BCLAF1	2	2	6	204.178	313.67	214.608	5.41414	7.81347	4.86437	50.5872	58.6325	40.2317	1.99248e+07	3.06095e+07	2.09426e+07	528340	762479	474691	4.93656e+06	5.72166e+06	3.92601e+06
Q9ET45	BCL2-interacting protein 3	BNIP3	1	1	3	15.6191	46.1997	31.8391	32.457	28.8002	2.50094	258.79	190.253	293.541	124253	367525	253284	258201	229110	19895.3	2.05872e+06	1.51349e+06	2.33516e+06
Q4G086	BCL2-interacting protein 3-like	BNIP3L	1	1	2	47.2189	23.2611	56.151	39.6625	29.3469	51.0634	448.372	100.076	104.848	270308	133160	321440	227051	167998	292316	2.56674e+06	572893	600212
D3ZT71	BCL2-like 13	BCL2L13	8	8	38	14.028	16.6096	11.1845	303.227	268.418	231.845	19.6122	16.9762	18.1004	6.17104e+06	7.30671e+06	4.92018e+06	1.33392e+08	1.18079e+08	1.01991e+08	8.62759e+06	7.46799e+06	7.96253e+06
Q7TS62	Bcl-2-like protein 1	BCL2L1	1	1	2	116.524	130.138	97.2044	159.447	195.533	186.332	4.04437	6.4326	4.34568	1.03328e+07	11540077	8.61967e+06	1.41391e+07	1.7339e+07	1.65231e+07	358638	570416	385356
Q792S6	Bcl-2-related ovarian killer protein	BOK	5	5	11	23.6029	30.688	21.6763	28.5681	23.7481	22.8269	168.303	415.962	164.624	2.44143e+06	3.1743e+06	2.24214e+06	2.95502e+06	2.45645e+06	2.36116e+06	1.74089e+07	4.30262e+07	1.70284e+07
O88996	Bcl-W	BCL2L2	4	4	9	215.439	157.969	185.367	84.1675	120.876	90.9372	17.5684	14.0267	13.6486	4.11576e+06	3.01785e+06	3.54125e+06	1.60794e+06	2.30921e+06	1.73727e+06	335627	267965	260743
F1LXF1	BCR, RhoGEF and GTPase-activating protein	BCR	21	23	72	30.2902	29.0849	28.5803	12.0145	12.7234	11.358	257.426	261.404	257.119	2.18879e+07	2.1017e+07	2.06523e+07	8.6818e+06	9.19402e+06	8.20741e+06	1.86018e+08	1.88893e+08	1.85796e+08
Q5XIM0	BCS1 homolog, ubiquinol-cytochrome c reductase complex chaperone	BCS1L	18	18	69	3.2406	6.51769	2.94717	286.459	281.976	282.462	13.1331	18.0055	5.25939	3.22046e+06	6.47719e+06	2.92886e+06	2.84679e+08	2.80223e+08	2.80707e+08	1.30515e+07	1.78936e+07	5.22671e+06
Q91XJ1	Beclin-1	BECN1	4	4	10	60.3026	80.623	66.0778	18.7536	8.59741	7.15897	218.814	211.606	228.067	4.33166e+06	5.79132e+06	4.7465e+06	1.34711e+06	617569	514244	1.57178e+07	1.52001e+07	1.63825e+07
Q6AYG9	Bestrophin	BEST1	1	1	4	15.7324	2.54706	13.62	3.84751	65.4175	52.1865	240.85	261.289	244.51	1.36915e+06	221664	1.18531e+06	334838	5.6931e+06	4.54164e+06	2.09605e+07	2.27393e+07	2.1279e+07
Q62896	BET1 homolog	BET1	1	1	4	17.97	2.0771	16.8281	202.552	176.211	4.3787	219.258	126.045	134.681	98751	11414.4	92476.1	1.11309e+06	968337	24062.4	1.20489e+06	692658	740116
A0A0G2JSM4	BET1-like protein	BET1L	1	1	2	#VALUE!	#VALUE!	#VALUE!	#VALUE!	#VALUE!	#VALUE!	#VALUE!	#VALUE!	#VALUE!
Q10468	Beta-1,4 N-acetylgalactosaminyltransferase 1	B4GALNT1	4	4	4	79.1737	8.96569	10.7764	47.5579	64.4786	87.6142	228.09	196.267	177.076	3.97522e+06	450157	541072	2.38783e+06	3.2374e+06	4.39901e+06	1.14522e+07	9.85436e+06	8.8908e+06
D3ZHA1	Beta-1,4-glucuronyltransferase 1	B4GAT1	4	4	8	14.1497	12.1542	21.5818	156.148	213.626	156.61	161.194	72.0584	92.4787	636122	546412	970245	7.01988e+06	9.60392e+06	7.04066e+06	7.24674e+06	3.23951e+06	4.15754e+06
Q02527	Beta-1,4-mannosyl-glycoprotein 4-beta-N-acetylglucosaminyltransferase	MGAT3	1	1	1	#VALUE!	#VALUE!	#VALUE!	#VALUE!	#VALUE!	#VALUE!	#VALUE!	#VALUE!	#VALUE!
P07151	Beta-2-microglobulin	B2M	1	1	1	#VALUE!	#VALUE!	#VALUE!	#VALUE!	#VALUE!	#VALUE!	#VALUE!	#VALUE!	#VALUE!
F8WFS9	Beta-adducin	ADD2	34	36	288	85.8009	104.338	95.6056	45.1891	60.4681	58.0616	146.572	155.931	148.033	7.09777e+08	8.63124e+08	7.90884e+08	3.73821e+08	5.00215e+08	4.80307e+08	1.2125e+09	1.28992e+09	1.22459e+09
P26819	Beta-adrenergic receptor kinase 2	GRK3	1	12	51	97.8104	104.22	110.184	17.8492	13.963	44.6237	226.712	136.749	147.889	1.65226e+07	1.76053e+07	1.86128e+07	3.01518e+06	2.35871e+06	7.53807e+06	3.82974e+07	2.31003e+07	2.49822e+07
Q66HG3	Beta-Ala-His dipeptidase	CNDP1	1	1	3	143.011	182.755	206.752	49.5436	96.812	128.738	46.4223	16.7346	29.2323	1.06176e+06	1.35684e+06	1.535e+06	367828	718766	955792	344655	124243	217030
P29066	Beta-arrestin-1	ARRB1	13	14	66	188.157	212.6	196.296	99.3167	100.564	74.9384	10.8117	9.24142	8.07393	2.40907e+08	272201699	2.51327e+08	1.2716e+08	1.28757e+08	9.59471e+07	1.38427e+07	1.18322e+07	1.03374e+07
P29067	Beta-arrestin-2	ARRB2	5	6	14	103.782	102.372	93.2385	6.62967	12.9708	25.1446	319.031	83.4966	153.334	3.51367e+06	3.46596e+06	3.15671e+06	224456	439143	851303	1.08012e+07	2.82689e+06	5.19133e+06
Q4V8K2	Beta-catenin-like protein 1	CTNNBL1	1	1	1	247.224	290.961	237.254	10.5449	29.3623	29.9837	32.6216	17.6191	4.43024	2.26101e+06	2661013	2.16983e+06	96439.2	268536	274219	298344	161138	40517.3
D3ZUM4	Beta-galactosidase	GLB1	9	9	34	51.8778	67.8016	63.0329	153.805	138.876	122.31	109.015	93.4589	99.8233	1.46768e+07	1.91818e+07	1.78327e+07	4.35131e+07	3.92894e+07	3.46028e+07	3.08414e+07	2.64405e+07	2.82411e+07
Q7TPJ3	Beta-glucuronidase	GUSB	1	1	2	10.2651	75.7727	111.404	177.94	162.857	297.201	11.4773	24.7257	28.3568	124334	917782	1.34936e+06	2.15526e+06	1.97257e+06	3.59979e+06	139016	299485	343466
F1LR87	Beta-hexosaminidase	HEXB	13	13	53	42.3993	45.5047	57.3134	65.7001	59.7954	69.3437	184.154	167.447	208.343	3.98329e+07	4.27504e+07	5.38443e+07	6.17235e+07	5.61761e+07	6.51465e+07	1.73007e+08	1.57312e+08	1.95732e+08
Q641X3	Beta-hexosaminidase subunit alpha	HEXA	10	10	36	61.9355	38.8453	62.7411	28.371	21.5009	18.762	210.694	210.432	246.718	2.15303e+07	1.35036e+07	2.18103e+07	9.86245e+06	7.47425e+06	6.52214e+06	7.32424e+07	7.31513e+07	8.57651e+07
Q4FZV0	Beta-mannosidase	MANBA	2	2	2	91.9131	90.355	71.8871	126.767	195.414	206.911	54.9154	25.2622	36.5743	1.39999e+06	1.37626e+06	1.09496e+06	1.93089e+06	2.97649e+06	3.15162e+06	836457	384787	557090
P56819	Beta-secretase 1	BACE1	1	1	3	37.5591	11.6242	15.4166	282.088	309.921	207.349	18.8038	6.6877	10.5494	304477	94233.3	124977	2.28678e+06	2.51242e+06	1.6809e+06	152435	54214.6	85519.7
F8WFM2	Beta-soluble NSF attachment protein	NAPB	22	25	354	66.1642	64.172	69.487	167.699	178.343	178.013	55.9841	56.8232	63.3135	1.02141e+09	9.90655e+08	1.0727e+09	2.58886e+09	2.75317e+09	2.74808e+09	8.64253e+08	8.77207e+08	9.77401e+08
Q63754	Beta-synuclein	SNCB	4	8	99	166.361	216.307	193.515	117.104	117.73	76.6296	0.0573568	6.07644	6.22022	2.35099e+09	3.05682e+09	2.73472e+09	1.65489e+09	1.66374e+09	1.08292e+09	810558	8.58714e+07	8.79033e+07
Q9JLT6	BH3-interacting domain death agonist	BID	1	1	3	271.432	272.122	233.802	16.4924	25.1575	33.6944	20.1055	20.7765	6.41788	4.53193e+06	4.54346e+06	3.90365e+06	275363	420039	562576	335689	346893	107155
D4ADZ2	BICD cargo adaptor 1	BICD1	1	1	2	90.5514	47.7537	42.6114	85.7298	37.9994	266.565	227.199	49.3206	52.2696	611162	322306	287598	578619	256471	1.79914e+06	1.53344e+06	332881	352785
P80299	Bifunctional epoxide hydrolase 2	EPHX2	10	10	21	34.0142	103.954	120.373	9.9583	48.8737	85.8227	150.379	173.957	172.668	2.68637e+07	8.21008e+07	9.50682e+07	7.86486e+06	3.85995e+07	6.7781e+07	1.18766e+08	1.37387e+08	1.3637e+08
O35567	Bifunctional purine biosynthesis protein PURH	ATIC	28	28	156	182.521	189.585	192.607	98.6413	109.863	120.085	1.27713	3.37133	2.04854	9.48684e+08	9.85401e+08	1.0011e+09	5.12704e+08	5.71029e+08	6.24163e+08	6.63807e+06	1.7523e+07	1.06476e+07
A0A0G2K7T2	Bifunctional UDP-N-acetylglucosamine 2-epimerase/N-acetylmannosamine kinase	GNE	2	2	3	230.975	220.116	248.918	13.4955	31.8043	28.7047	4.17293	48.4351	73.3796	1.63667e+06	1.55972e+06	1.76381e+06	95627.9	225363	203399	29569	343207	519961
P46844	Biliverdin reductase A	BLVRA	1	13	82	223.957	229.232	208.762	100.831	72.526	61.5903	0.899571	1.27217	0.929829	7.02533e+08	7.19077e+08	6.54866e+08	3.16297e+08	2.27507e+08	1.93203e+08	2.82187e+06	3.99066e+06	2.91678e+06
Q6AZ33	Biliverdin reductase A	BLVRA	1	13	80	2.69412	428.319	356.884	0.390731	2.36819	102.699	3.03219	1.71833	1.89383	284898	45293864	3.77398e+07	41319	250431	1.08602e+07	320647	181710	200269
B5DF65	Biliverdin reductase B	BLVRB	6	6	61	261.002	240.026	234.039	36.266	55.4594	63.5967	2.01935	1.67009	5.92164	5.57428e+08	5.12629e+08	4.99841e+08	7.74541e+07	1.18446e+08	1.35825e+08	4.31276e+06	3.56686e+06	1.2647e+07
D3ZKU7	Biogenesis of lysosome-related organelles complex 1 subunit 1	BLOC1S1	1	1	1	#VALUE!	#VALUE!	#VALUE!	#VALUE!	#VALUE!	#VALUE!	#VALUE!	#VALUE!	#VALUE!
Q32WR5	Biogenesis of lysosome-related organelles complex-1 subunit 2	BLOC1S2	1	1	3	#VALUE!	#VALUE!	#VALUE!	#VALUE!	#VALUE!	#VALUE!	#VALUE!	#VALUE!	#VALUE!
A0A0H2UHS5	Biorientation of chromosomes in cell division protein 1	BOD1	1	1	2	107.008	166.073	274.99	35.9086	64.6335	203.934	22.8342	14.0852	10.5331	1.61265e+06	2502770	4.14418e+06	541153	974047	3.07336e+06	344119	212268	158738
Q3B8N9	Biphenyl hydrolase-like	BPHL	4	4	10	17.0763	20.8582	4.79899	280.548	292.669	269.709	7.62423	2.20547	4.51091	2.6404e+06	3.22517e+06	742037	4.33793e+07	4.52535e+07	4.17033e+07	1.17888e+06	341017	697492
Q9JIX3	Bis(5'-adenosyl)-triphosphatase	FHIT	6	6	16	175.719	177.053	167.378	104.365	144.664	124.259	1.73388	2.7304	2.09834	1.03008e+08	1.0379e+08	9.81183e+07	6.11794e+07	8.48032e+07	7.28417e+07	1.01642e+06	1.60058e+06	1.23006e+06
Q6PEC0	Bis(5'-nucleosyl)-tetraphosphatase [asymmetrical]	NUDT2	6	6	35	197.095	224.003	219.247	73.519	89.0651	93.7133	0.723892	1.27086	1.36241	2.29086e+08	260361771	2.54834e+08	8.5452e+07	1.03521e+08	1.08924e+08	841388	1.47713e+06	1.58355e+06
P70645	Bleomycin hydrolase	BLMH	17	17	75	203.529	211.957	198.214	75.9916	93.6788	108.658	2.65397	2.66668	2.65155	3.71882e+08	3.87281e+08	3.6217e+08	1.38849e+08	1.71167e+08	1.98537e+08	4.84925e+06	4.87247e+06	4.84482e+06
B1H257	BLOC-1-related complex subunit 5	BORCS5	3	3	6	140.213	32.6512	102.291	168.684	177.755	235.803	30.0415	5.05442	7.50711	1.1109e+07	2.58694e+06	8.10447e+06	1.33647e+07	1.40835e+07	1.86825e+07	2.38018e+06	400460	594785
Q66H43	BLOC-1-related complex subunit 6	BORCS6	3	3	8	20.6794	44.2272	46.468	136.832	279.89	271.716	29.5404	40.6392	30.0065	280532	599976	630375	1.85624e+06	3.79693e+06	3.68604e+06	400738	551302	407062
O88298	Blood group Rh(D) polypeptide	RHD	1	1	2	18.9889	170.84	158.771	94.7253	153.403	20.6779	77.7296	9.67785	195.186	32676.7	293988	273218	163007	263981	35583.2	133760	16654	335883
G3V6Q9	BMP/retinoic acid-inducible neural-specific protein 1	BRINP1	16	16	39	10.3789	12.0149	8.50303	24.4049	35.5053	34.2175	206.796	305.529	262.651	4.93902e+06	5.71752e+06	4.04633e+06	1.16135e+07	1.68959e+07	1.62831e+07	9.84079e+07	1.45392e+08	1.24987e+08
Q8K1M8	BMP/retinoic acid-inducible neural-specific protein 2	BRINP2	4	4	19	28.6081	24.7116	28.7204	75.3003	92.2135	96.2288	163.38	212.001	178.836	2.75225e+06	2.37739e+06	2.76306e+06	7.24429e+06	8.87143e+06	9.25773e+06	1.57181e+07	2.03957e+07	1.7205e+07
F1M7M4	BMP2 inducible kinase	BMP2K	1	2	13	2.44186	42.2578	45.2838	48.5109	64.1558	16.5374	227.849	181.406	271.557	12639.4	218732	234395	251099	332079	85600	1.17938e+06	938983	1.40561e+06
Q06C60	BolA family member 1	BOLA1	2	2	4	112.763	356.591	134.63	47.0353	84.1879	128.733	10.4412	13.9375	11.6814	3.39055e+06	10721972	4.04804e+06	1.41426e+06	2.53136e+06	3.87076e+06	313945	419072	351235
D4A9P7	BolA family member 2	BOLA2	3	3	14	254.945	216.092	231.07	46.4174	76.007	53.9233	7.41688	3.64842	10.48	1.76052e+08	1.49222e+08	1.59565e+08	3.20535e+07	5.24865e+07	3.72367e+07	5.12172e+06	2.51941e+06	7.23696e+06
D3ZT98	BolA family member 3	BOLA3	1	1	1	#VALUE!	#VALUE!	#VALUE!	#VALUE!	#VALUE!	#VALUE!	#VALUE!	#VALUE!	#VALUE!
Q6AY24	Bone marrow stromal cell-derived ubiquitin-like protein	UBL7	3	3	8	271.465	187.232	254.749	48.6564	45.7109	44.1226	2.31526	23.7227	22.026	1.0291e+07	7.09782e+06	9.65735e+06	1.84453e+06	1.73287e+06	1.67266e+06	87769.6	899309	834991
G3V903	Bone morphogenetic protein 3	BMP3	2	2	3	438.901	30.3716	44.17	12.1121	20.0241	53.5627	76.0039	100.244	124.61	6.76698e+06	468269	681013	186744	308732	825830	1.17183e+06	1.54556e+06	1.92124e+06
Q78EA7	Bone morphogenetic protein receptor type-1A	BMPR1A	1	1	1	#VALUE!	#VALUE!	#VALUE!	#VALUE!	#VALUE!	#VALUE!	#VALUE!	#VALUE!	#VALUE!
F1M9C3	B-Raf proto-oncogene, serine/threonine kinase	BRAF	12	15	54	150.822	146.956	153.799	71.2566	81.7691	84.5955	72.373	72.6557	65.7728	1.75405e+08	1.7091e+08	1.78868e+08	8.28711e+07	9.50971e+07	9.83841e+07	8.41695e+07	8.44982e+07	7.64935e+07
A0A0G2K1L8	Brain acid soluble protein 1	BASP1	2	23	234	25.1006	18.0125	22.8171	73.3644	73.8137	96.1788	234.959	178.08	177.674	2.09931e+08	1.50649e+08	1.90832e+08	6.13589e+08	6.17347e+08	8.044e+08	1.9651e+09	1.48939e+09	1.48599e+09
Q05175	Brain acid soluble protein 1	BASP1	2	23	225	3.58104	3.65275	4.86358	15.3762	13.0408	13.6694	73.2613	425.696	346.859	1.94497e+06	1.98392e+06	2.64156e+06	8.3513e+06	7.08287e+06	7.4243e+06	3.97905e+07	2.31208e+08	1.8839e+08
D4ABL7	Brain and reproductive organ-expressed protein, isoform CRA_c	MRPL33	1	1	1	13.3431	6.73037	13.6684	28.8538	20.2869	4.15233	223.245	272.918	316.802	324355	163607	332263	701402	493152	100938	5.42683e+06	6.63431e+06	7.70107e+06
Q9EP88	Brain mitochondrial carrier protein BMCP1	SLC25A14	3	3	9	8.25985	22.1757	13.1021	230.506	72.1674	58.5404	200.913	149.558	144.778	238837	641220	378854	6.66517e+06	2.08675e+06	1.69272e+06	5.80949e+06	4.32453e+06	4.18631e+06
A0A0H2UI28	Brain-derived neurotrophic factor	BDNF	2	2	5	19.3709	13.2505	7.26409	23.478	3.93316	10.5802	283.627	261.383	277.113	319843	218786	119941	387657	64942.2	174695	4.68309e+06	4.31582e+06	4.57554e+06
A0A0G2K0E5	Brain-enriched guanylate kinase-associated protein	BEGAIN	19	19	31	9.27977	3.50295	12.7113	6.28268	6.98974	5.22728	296.388	276.461	283.158	5.44106e+06	2.05391e+06	7.45312e+06	3.68376e+06	4.09833e+06	3.06494e+06	1.73783e+08	1.62099e+08	1.66025e+08
Q6GMN2	Brain-specific angiogenesis inhibitor 1-associated protein 2	BAIAP2	36	36	160	10.087	10.7321	10.7647	3.24504	3.10285	3.54628	306.686	274.757	277.079	1.51554e+08	1.61246e+08	1.61736e+08	4.87555e+07	4.66191e+07	5.32814e+07	4.60783e+09	4.12812e+09	4.16301e+09
G3V8U8	Branched-chain-amino-acid aminotransferase	BCAT2	4	4	6	11.2244	45.0394	43.126	214.817	329.787	224.745	11.6505	7.32047	12.2895	890283	3.57239e+06	3.42062e+06	1.70387e+07	2.61578e+07	1.78261e+07	924084	580638	974771
P54690	Branched-chain-amino-acid aminotransferase, cytosolic	BCAT1	12	12	88	217.995	197.571	165.507	76.5881	113.19	96.5662	11.7702	9.94332	10.868	4.24402e+08	3.8464e+08	3.22216e+08	1.49105e+08	2.20364e+08	1.87999e+08	2.29148e+07	1.93581e+07	2.11583e+07
D3ZB65	BRCA2 and CDKN1A-interacting protein	BCCIP	1	1	1	209.33	249.42	178.149	68.7165	47.0045	99.8755	17.2173	20.7398	9.54695	2.80099e+06	3.33742e+06	2.38377e+06	919477	628955	1.33641e+06	230380	277513	127745
D3ZE30	Breast cancer anti-estrogen resistance protein 1	BCAR1	9	9	19	34.428	38.7408	35.7712	121.199	186.412	255.119	83.8365	60.7212	83.773	8.44153e+06	9.499e+06	8.77086e+06	2.97171e+07	4.57069e+07	6.25535e+07	2.05561e+07	1.48884e+07	2.05406e+07
D4A631	Brefeldin A-inhibited guanine nucleotide-exchange protein 1	ARFGEF1	17	25	91	142.36	139.267	136.485	62.1231	68.7717	78.3087	113.269	79.3828	80.032	1.77062e+08	1.73215e+08	1.69754e+08	7.72663e+07	8.55356e+07	9.73973e+07	1.4088e+08	9.87332e+07	9.95407e+07
Q7TSU1	Brefeldin A-inhibited guanine nucleotide-exchange protein 2	ARFGEF2	15	23	90	81.8659	89.2586	81.0816	44.5389	42.8061	36.8356	184.386	161.971	177.256	3.44905e+07	3.76051e+07	3.41601e+07	1.87645e+07	1.80344e+07	1.5519e+07	7.76826e+07	6.82393e+07	7.4679e+07
G3V8G4	Brevican core protein	BCAN	34	34	268	122.363	130.137	139.89	24.4087	18.6439	19.1644	140.139	162.002	143.251	1.796e+09	1.91009e+09	2.05325e+09	3.5826e+08	2.73648e+08	2.81288e+08	2.05691e+09	2.3778e+09	2.10259e+09
Q5U3Z5	BRI3-binding protein	BRI3BP	3	3	24	9.18936	6.56867	13.3184	37.1064	181.589	25.7639	223.97	179.095	223.399	3.99674e+06	2.85692e+06	5.7926e+06	1.61387e+07	7.89788e+07	1.12055e+07	9.74115e+07	7.78942e+07	9.71633e+07
D3ZUP5	BRICK1, SCAR/WAVE actin-nucleating complex subunit	BRK1	7	7	28	92.7952	86.1627	84.2291	19.6599	25.8543	25.0304	196.853	178.288	191.127	8.94278e+07	8.30361e+07	8.11726e+07	1.89465e+07	2.49162e+07	2.41221e+07	1.8971e+08	1.71818e+08	1.84192e+08
Q68FR2	Bridging integrator 2	BIN2	4	6	19	37.4903	35.0564	51.8519	93.5408	146.552	157.343	135.293	118.961	123.911	527581	493328	729683	1.31635e+06	2.06235e+06	2.2142e+06	1.90391e+06	1.67407e+06	1.74373e+06
Q68FW8	Bridging integrator 3	BIN3	1	1	1	103.064	65.726	105.469	58.5689	27.5538	29.0238	143.035	167.616	199.944	1.23471e+06	787397	1.26352e+06	701656	330094	347705	1.71356e+06	2.00804e+06	2.39533e+06
Q5XIJ6	BRISC and BRCA1-A complex member 1	BABAM1	4	4	12	27.1193	65.9213	42.1215	137.399	167.083	49.2304	80.0529	195.329	135.744	145469	353604	225941	737015	896238	264073	429407	1.04775e+06	728135
Q6P7Q1	BRISC and BRCA1-A complex member 2	BABAM2	4	4	15	199.586	167.252	158.411	82.3201	79.8903	95.1207	60.1226	26.0131	31.2847	2.24411e+07	1.88055e+07	1.78114e+07	9.25593e+06	8.98272e+06	1.06952e+07	6.76008e+06	2.92486e+06	3.51759e+06
Q4V8K5	BRO1 domain-containing protein BROX	BROX	3	3	15	167.594	170.095	144.085	161.231	120.115	130.696	1.88953	2.21934	2.0737	4.17119e+07	42334587	3.5861e+07	4.01284e+07	2.98952e+07	3.25286e+07	470280	552365	516116
D4A3M7	BSD domain-containing 1	BSDC1	4	4	15	107.805	85.9236	94.3256	152.54	196.496	234.711	7.11434	8.95267	12.132	1.29835e+07	1.03482e+07	1.13601e+07	1.83711e+07	2.36649e+07	2.82673e+07	856813	1.07821e+06	1.46111e+06
Q5RKI2	BTB (POZ) domain containing 1	BTBD1	1	1	2	0.995499	2.45537	6.52967	19.6056	32.1098	27.8205	325.313	274.359	210.811	19558.4	48240.2	128287	385188	630856	546584	6.39137e+06	5.39028e+06	4.14177e+06
D4A0X3	BTB (POZ) domain-containing 8	BTBD8	11	11	40	25.3568	41.1338	41.7125	28.5577	22.3923	20.1665	275.692	212.114	232.875	1.03321e+07	1.67607e+07	1.69965e+07	1.16363e+07	9.12414e+06	8.2172e+06	1.12335e+08	8.64297e+07	9.48888e+07
A0A0G2JZA0	BTB domain-containing 10	BTBD10	1	1	1	32.6046	65.5116	3.28056	13.8238	10.8171	2.64785	106.945	346.984	317.385	171718	345029	17277.6	72805.5	56970.4	13945.4	563242	1.82745e+06	1.67157e+06
D4AC89	BTB domain-containing 11	BTBD11	3	3	3	81.542	81.0028	94.2775	55.9781	52.3581	46.1622	174.477	153.939	160.264	4.53018e+06	4.50022e+06	5.23771e+06	3.10994e+06	2.90882e+06	2.5646e+06	9.69329e+06	8.55227e+06	8.90367e+06
D4A8L9	BTB domain-containing 17	BTBD17	15	15	50	12.8842	22.1624	19.2568	7.43842	5.98391	6.80917	210.555	314.503	300.408	1.98725e+07	3.41833e+07	2.97016e+07	1.1473e+07	9.22958e+06	1.05025e+07	3.24759e+08	4.85089e+08	4.63348e+08
Q5PQR3	BTB/POZ domain-containing protein 9	BTBD9	6	6	9	30.029	25.8017	31.4934	35.0218	23.1346	13.1794	267.364	201.195	272.782	1.10435e+06	948891	1.15821e+06	1.28797e+06	850805	484689	9.83263e+06	7.39919e+06	1.00319e+07
A0A140TAI7	BTB/POZ domain-containing protein KCTD1	KCTD1	1	1	2	130.623	144.646	122.49	65.1634	78.6797	91.8092	86.4876	106.515	73.5857	3.67026e+06	4.06429e+06	3.44173e+06	1.83097e+06	2.21075e+06	2.57966e+06	2.43014e+06	2.99287e+06	2.06762e+06
B5DEL1	BTB/POZ domain-containing protein KCTD5	KCTD5	1	1	3	95.6987	107.48	99.6927	244.09	150.717	143.844	0.819831	30.9929	26.6663	1.09311e+06	1.22767e+06	1.13873e+06	2.78808e+06	1.72154e+06	1.64304e+06	9364.42	354012	304592
B1WC97	BTB/POZ domain-containing protein KCTD7	KCTD7	1	1	1	165.215	77.4741	109.282	101.76	75.0146	151.137	105.023	18.2382	96.855	286806	134491	189709	176651	130222	262367	182315	31660.7	168136
Q4FZS2	BUB3 mitotic checkpoint protein	BUB3	4	4	13	112.23	141.737	146.641	43.9933	52.0489	67.6176	104.907	130.039	100.787	1.36432e+07	17230087	1.78263e+07	5.34801e+06	6.32728e+06	8.21987e+06	1.2753e+07	1.5808e+07	1.22521e+07
Q6YDN8	BWK-1	GID8	6	6	31	132.141	124.126	144.263	76.3536	98.4498	114.372	101.112	51.4888	57.6935	2.95347e+07	2.77432e+07	3.2244e+07	1.70657e+07	2.20043e+07	2.55631e+07	2.25993e+07	1.15082e+07	1.2895e+07
Q5VLR5	BWK4	ERP44	10	10	37	54.4953	60.9718	59.8222	219.517	265.175	218.562	3.46275	12.7803	5.21316	6.8108e+07	7.62023e+07	7.47656e+07	2.74352e+08	3.31415e+08	2.73158e+08	4.32773e+06	1.59728e+07	6.51539e+06
F7EUJ8	C1q and tumor necrosis factor related protein 4	C1QTNF4	4	4	8	16.2883	9.44036	23.4436	18.6235	27.4155	295.158	141.657	82.1559	285.817	1.36236e+06	789595	1.96083e+06	1.55767e+06	2.29304e+06	2.46871e+07	1.18483e+07	6.87155e+06	2.39059e+07
G3V6S5	C-1-tetrahydrofolate synthase, cytoplasmic	MTHFD1	30	30	126	64.7295	82.2454	72.4433	87.6061	78.4108	94.2255	150.826	138.666	130.847	1.95779e+08	2.48757e+08	2.1911e+08	2.64971e+08	2.37159e+08	2.84992e+08	4.56184e+08	4.19406e+08	3.95757e+08
D3ZLU0	C2 calcium-dependent domain-containing 4C	C2CD4C	7	7	20	28.0417	17.2543	27.3662	12.5472	8.26734	16.366	298.207	234.396	257.554	8.23643e+06	5.06795e+06	8.03803e+06	3.68536e+06	2.42829e+06	4.80702e+06	8.75895e+07	6.88468e+07	7.5649e+07
A0A0G2K543	C2 calcium-dependent domain-containing 5	C2CD5	19	19	51	20.1068	23.5911	34.1771	55.2978	34.9843	51.6075	222.332	229.355	228.549	7.70172e+06	9.03634e+06	1.30912e+07	2.11813e+07	1.34004e+07	1.97677e+07	8.5162e+07	8.78522e+07	8.75433e+07
Q5U2P5	C2CD2-like	C2CD2L	17	17	78	18.3956	17.6426	19.9978	224.057	153.839	151.071	102.768	107.542	104.688	2.08726e+07	2.00183e+07	2.26906e+07	2.54226e+08	1.74553e+08	1.71413e+08	1.16606e+08	1.22022e+08	1.18784e+08
Q5M891	C4b-binding protein alpha chain	C4BPA	1	1	1	53.5173	11.475	144.234	47.2991	109.489	64.4576	191.881	123.855	153.792	249893	53581.2	673482	220858	511244	300977	895969	578327	718115
F1LR98	Cadherin 10	CDH10	8	9	19	4.60062	4.66012	4.43637	38.3045	44.2934	49.8919	247.579	248.766	257.468	1.65562e+06	1.67703e+06	1.59651e+06	1.37846e+07	1.59398e+07	1.79545e+07	8.90962e+07	8.95231e+07	9.26548e+07
F1MAH6	Cadherin 11	CDH11	5	5	12	11.3543	7.97899	4.15755	13.0192	18.0614	49.5761	453.131	150.169	192.552	729003	512290	266935	835897	1.15963e+06	3.18303e+06	2.90932e+07	9.6416e+06	1.23628e+07
Q8R490	Cadherin 13	CDH13	7	7	34	30.9362	38.3492	37.5926	245.598	212.162	254.851	24.2369	28.214	28.0606	1.32234e+07	1.6392e+07	1.60686e+07	1.04979e+08	9.06866e+07	1.08934e+08	1.03598e+07	1.20598e+07	1.19942e+07
F1LMI3	Cadherin 3	CDH3	1	1	4	3.19447	2.47424	24.1614	153.897	14.1513	9.44065	223.542	238.74	230.4	271862	210568	2.05623e+06	1.30972e+07	1.20433e+06	803436	1.90243e+07	2.03177e+07	1.9608e+07
D3ZFQ5	Cadherin 9	CDH9	6	7	12	8.49601	50.0615	48.2555	11.744	18.127	10.9224	253.045	251.901	247.447	1.07633e+06	6.34214e+06	6.11334e+06	1.48781e+06	2.29646e+06	1.38372e+06	3.20575e+07	3.19126e+07	3.13483e+07
G3V8P3	Cadherin EGF LAG seven-pass G-type receptor 2	CELSR2	14	14	35	55.4917	53.6607	53.1981	52.4829	45.2386	37.3958	206.693	177.854	217.985	6.73541e+06	6.51317e+06	6.45702e+06	6.37022e+06	5.49092e+06	4.53899e+06	2.50878e+07	2.15873e+07	2.64584e+07
G3V803	Cadherin-2	CDH2	19	19	95	3.76783	5.43957	4.46618	37.3756	45.9872	50.6235	267.093	237.558	247.689	1.1317e+07	1.63383e+07	1.34146e+07	1.12261e+08	1.38127e+08	1.52053e+08	8.02239e+08	7.13528e+08	7.43958e+08
G3V7W5	Cadherin-20	CDH20	1	1	1	27.0737	4.31655	12.912	4.9985	16.0992	24.4185	193.142	349.422	267.617	327750	52255.5	156311	60511.1	194895	295607	2.33815e+06	4.23006e+06	3.23974e+06
O54800	Cadherin-8	CDH8	3	3	9	20.4592	24.9954	16.1846	63.4768	149.507	145.321	335.217	45.8628	98.9757	634207	774824	501701	1.96769e+06	4.63451e+06	4.50475e+06	1.03913e+07	1.42168e+06	3.06811e+06
Q767I6	Cadherin-related neuronal receptor 6	PCDHA6	2	2	4	24.4658	4.29783	12.5833	15.5994	8.59411	3.78525	310.268	254.859	265.547	421822	74100.2	216953	268953	148174	65262.6	5.34942e+06	4.3941e+06	4.57838e+06
Q767H7	Cadherin-related neuronal receptor c2	PCDHAC2	1	1	1	109.459	72.8482	66.8124	12.2245	42.5095	30.6324	244.624	198.642	122.247	354253	235765	216231	39563.3	137577	99138.3	791700	642884	395640
P07171	Calbindin	CALB1	14	15	132	225.967	220.536	221.404	61.3309	79.465	84.7469	2.8078	1.85315	1.88803	2.08239e+09	2.03234e+09	2.04034e+09	5.65192e+08	7.32307e+08	7.80981e+08	2.58752e+07	1.70776e+07	1.73991e+07
P61023	Calcineurin B homologous protein 1	CHP1	7	7	30	42.2898	47.4302	48.8876	205.906	240.185	297.47	7.66082	6.67673	3.49429	1.41952e+07	1.59207e+07	1.64099e+07	6.91154e+07	8.06217e+07	9.98503e+07	2.57147e+06	2.24114e+06	1.17291e+06
Q6IN33	Calcipressin-1	RCAN1	3	3	6	195.725	214.285	204.933	67.9914	96.5335	100.846	9.68335	5.56225	4.43989	2.84726e+07	3.11726e+07	2.98121e+07	9.89087e+06	1.40429e+07	1.46703e+07	1.40866e+06	809154	645881
F1M9X7	Calcium channel, voltage-dependent, alpha 2/delta subunit 2	CACNA2D2	9	10	22	13.039	9.72649	11.0468	212.622	212.995	175.372	69.209	101.052	94.9375	1.24637e+06	929729	1.05593e+06	2.0324e+07	2.03596e+07	1.67634e+07	6.6155e+06	9.65931e+06	9.07482e+06
G3V6K8	Calcium channel, voltage-dependent, beta 1 subunit, isoform CRA_a	CACNB1	10	15	68	6.49364	6.32676	6.21762	23.1754	22.2712	18.241	271.125	269.1	277.05	1.47164e+07	1.43382e+07	1.40909e+07	5.25219e+07	5.04727e+07	4.13391e+07	6.14445e+08	6.09856e+08	6.27872e+08
D3ZAX5	Calcium homeostasis endoplasmic reticulum protein	CHERP	2	2	3	66.5793	70.3585	379.697	80.8925	72.2708	49.1422	53.6616	76.3734	51.0252	558960	590688	3.18771e+06	679125	606742	412568	450511	641186	428377
D4AE44	Calcium homeostasis modulator 1	CALHM1	1	1	1	117.348	131.31	45.6832	130.62	20.8795	15.6464	80.2533	61.0709	297.189	191718	214530	74635.5	213402	34112.1	25562.5	131115	99775.4	485537
Q5I0H4	Calcium load-activated calcium channel	TMCO1	3	3	19	8.34644	7.63283	9.00831	44.9879	32.0644	37.3109	256.608	253.842	250.199	5.12627e+06	4.68799e+06	5.53279e+06	2.7631e+07	1.96935e+07	2.29159e+07	1.57606e+08	1.55906e+08	1.53669e+08
Q6DGG9	Calcium signal-modulating cyclophilin ligand	CAMLG	3	3	12	6.51589	25.3922	32.204	320.905	250.747	253.77	2.50264	3.37685	4.58654	1.09674e+06	4.27398e+06	5.42052e+06	5.40141e+07	4.22054e+07	4.27141e+07	421241	568386	771999
A0A0G2K0T5	Calcium uptake protein 1, mitochondrial	MICU1	16	16	57	3.19215	3.3256	3.69743	27.5789	23.0857	21.7009	236.559	292.467	288.393	3.16524e+06	3.29757e+06	3.66627e+06	2.73464e+07	2.28911e+07	2.15179e+07	2.34565e+08	2.90002e+08	2.85962e+08
F1LMJ8	Calcium uptake protein 2, mitochondrial	MICU2	4	4	11	15.1214	16.1331	9.4154	43.4823	30.395	39.3948	239.243	233.544	273.271	429047	457753	267147	1.23374e+06	862410	1.11777e+06	6.78816e+06	6.62644e+06	7.75364e+06
Q01066	Calcium/calmodulin-dependent 3',5'-cyclic nucleotide phosphodiesterase 1B	PDE1B	12	14	70	199.295	217.343	173.496	101.255	103.662	79.8641	7.29266	9.89514	7.89602	1.8755e+08	2.04535e+08	1.63271e+08	9.52878e+07	9.75529e+07	7.51575e+07	6.86288e+06	9.31199e+06	7.43068e+06
F1LVR4	Calcium/calmodulin-dependent protein kinase ID	CAMK1D	17	22	124	125.964	125.426	141.83	83.6496	88.4199	100.31	84.5946	77.7447	72.0607	4.59025e+08	4.57064e+08	5.16841e+08	3.04827e+08	3.2221e+08	3.65541e+08	3.08271e+08	2.83309e+08	2.62596e+08
Q9JI15	Calcium/calmodulin-dependent protein kinase II inhibitor 1	CAMK2N1	2	2	6	141.903	81.0576	104.235	153.098	225.483	173.825	0.851685	11.3351	8.21266	3.95133e+06	2.25707e+06	2.90244e+06	4.26304e+06	6.27863e+06	4.84019e+06	23715.4	315628	228683
G3V9G3	Calcium/calmodulin-dependent protein kinase II, beta, isoform CRA_a	CAMK2B	1	31	764	0.252244	8.69335	4.0494	4.53217	5.46229	3.83765	154.348	364.756	354.068	10139.6	349452	162776	182183	219571	154264	6.20443e+06	1.46623e+07	1.42327e+07
F1LUE2	Calcium/calmodulin-dependent protein kinase II, beta, isoform CRA_c	CAMK2B	1	32	764	11.5916	10.9734	11.2468	1.64469	1.61566	1.68672	269.825	293.476	297.94	7.88002e+08	7.45972e+08	7.64558e+08	1.11806e+08	1.09833e+08	1.14663e+08	1.83428e+10	1.99505e+10	2.0254e+10
F1LQD2	Calcium/calmodulin-dependent protein kinase kinase 1	CAMKK1	16	16	63	118.721	132.361	116.504	51.0454	56.3411	55.2419	105.17	149.453	115.162	1.81967e+08	2.02874e+08	1.78569e+08	7.82387e+07	8.63557e+07	8.46708e+07	1.61197e+08	2.2907e+08	1.76513e+08
F1LPT4	Calcium/calmodulin-dependent protein kinase kinase 2	CAMKK2	10	10	46	152.557	160.054	151.965	80.9289	78.7545	87.8179	62.7449	65.6329	59.5442	1.86144e+08	1.95291e+08	1.85421e+08	9.87459e+07	9.60928e+07	1.07152e+08	7.65586e+07	8.00824e+07	7.26532e+07
Q63450	Calcium/calmodulin-dependent protein kinase type 1	CAMK1	4	9	44	175.493	165.512	168.607	89.4496	107.984	112.321	38.1605	25.1873	17.2858	5.43268e+07	51236909	5.21952e+07	2.76906e+07	3.34282e+07	3.4771e+07	1.18132e+07	7.79714e+06	5.35111e+06
O70150	Calcium/calmodulin-dependent protein kinase type 1B	PNCK	5	5	18	93.7073	90.2604	93.9063	22.8027	31.7248	23.223	202.867	138.234	203.274	6.32135e+06	6.08883e+06	6.33477e+06	1.53824e+06	2.14011e+06	1.56659e+06	1.36851e+07	9.32508e+06	1.37126e+07
P11275	Calcium/calmodulin-dependent protein kinase type II subunit alpha	CAMK2A	33	42	1388	10.2463	9.78861	10.6848	1.56371	1.53785	1.44006	264.621	300.081	300.037	4.16937e+09	3.98314e+09	4.3478e+09	6.363e+08	6.25776e+08	5.85985e+08	1.07678e+11	1.22108e+11	1.2209e+11
F1LNI8	Calcium/calmodulin-dependent protein kinase type II subunit beta	CAMK2B	1	30	697	#VALUE!	#VALUE!	#VALUE!	#VALUE!	#VALUE!	#VALUE!	#VALUE!	#VALUE!	#VALUE!
P15791	Calcium/calmodulin-dependent protein kinase type II subunit delta	CAMK2D	11	23	301	15.1848	15.3802	15.6051	5.77593	6.40148	5.46034	297.382	249.346	289.464	3.99069e+07	4.04202e+07	4.10115e+07	1.51796e+07	1.68236e+07	1.43502e+07	7.81543e+08	6.553e+08	7.60735e+08
P11730	Calcium/calmodulin-dependent protein kinase type II subunit gamma	CAMK2G	7	22	285	14.654	13.8541	14.0344	2.37343	2.27873	1.55087	269.558	287.843	293.854	9.84094e+07	9.30381e+07	9.42491e+07	1.59389e+07	1.53029e+07	1.0415e+07	1.81023e+09	1.93303e+09	1.97339e+09
F1M3F8	Calcium/calmodulin-dependent protein kinase type II subunit gamma	CAMK2G	3	16	198	4.47335	4.50558	5.78413	4.08046	4.38476	4.12851	304.674	270.968	297.001	594374	598656	768537	542170	582602	548554	4.0482e+07	3.60034e+07	3.94625e+07
P13234	Calcium/calmodulin-dependent protein kinase type IV	CAMK4	9	9	42	129.373	137.85	115.265	38.5297	47.8742	38.0703	118.298	137.274	137.466	1.61387e+08	1.71962e+08	1.43788e+08	4.80641e+07	5.9721e+07	4.74911e+07	1.47572e+08	1.71243e+08	1.71483e+08
A0A0G2K104	Calcium-activated potassium channel subunit alpha-1	KCNMA1	1	27	83	9.49149	15.8617	6.98234	15.9842	0.686643	17.9876	303.07	261.37	268.567	171425	286476	126107	288688	12401.4	324872	5.47371e+06	4.72058e+06	4.85055e+06
A0A0G2K0S1	Calcium-binding and coiled-coil domain-containing protein 1	CALCOCO1	11	11	31	40.2269	48.6458	32.6487	10.4762	9.23221	8.56671	237.625	285.901	226.677	1.87584e+07	2.26842e+07	1.52245e+07	4.88519e+06	4.30511e+06	3.99477e+06	1.10808e+08	1.3332e+08	1.05702e+08
Q8K3P6	Calcium-binding mitochondrial carrier protein SCaMC-2	SLC25A25	8	9	36	24.1718	47.3583	27.478	264.514	204.728	157.721	50.99	68.7501	54.2885	8.25406e+06	1.61717e+07	9.38306e+06	9.0325e+07	6.99095e+07	5.38579e+07	1.74118e+07	2.34765e+07	1.85382e+07
A0A0G2JZH0	Calcium-binding protein 39	CAB39	8	9	60	172.624	187.785	181.792	80.9223	113.25	136.109	10.3956	6.71786	10.4045	4.3657e+08	4.74912e+08	4.59756e+08	2.04654e+08	2.86411e+08	3.44221e+08	2.62907e+07	1.69896e+07	2.63131e+07
Q5XIJ7	Calcium-binding protein 39-like	CAB39L	4	5	19	146.864	127.272	161.272	100.249	205.324	122.271	9.27355	16.9257	10.5487	5.31994e+06	4.61024e+06	5.84184e+06	3.63136e+06	7.43758e+06	4.4291e+06	335921	613108	382113
Q62717	Calcium-dependent secretion activator 1	CADPS	6	47	351	139.652	151.003	142.773	139.082	146.325	150.667	12.013	8.55082	9.93335	2.27628e+09	2.46129e+09	2.32716e+09	2.26699e+09	2.38505e+09	2.45582e+09	1.95808e+08	1.39375e+08	1.6191e+08
F1LLX6	Calcium-dependent secretion activator 1	CADPS	2	43	319	135.005	127.167	139.252	136.234	147.907	180.524	11.3546	10.2879	12.2679	4.4106e+07	4.15454e+07	4.54935e+07	4.45075e+07	4.83212e+07	5.89769e+07	3.70955e+06	3.36106e+06	4.00792e+06
F1LWT1	Calcium-dependent secretion activator 2	CADPS2	7	15	81	171.146	187.706	165.101	109.246	110.294	109.195	25.9558	12.4065	8.94979	2.80635e+07	30778814	2.70723e+07	1.79135e+07	1.80853e+07	1.79051e+07	4.25608e+06	2.03435e+06	1.46753e+06
Q9WU49	Calcium-regulated heat stable protein 1	CARHSP1	2	2	14	178.452	192.672	186.457	105.205	118.367	100.709	7.1343	4.96319	6.0398	4.96744e+07	5.36328e+07	5.19028e+07	2.92851e+07	3.29491e+07	2.80337e+07	1.98592e+06	1.38157e+06	1.68126e+06
D3ZHJ6	Calcium-transporting ATPase	ATP2A3	1	8	51	#VALUE!	#VALUE!	#VALUE!	#VALUE!	#VALUE!	#VALUE!	#VALUE!	#VALUE!	#VALUE!
A0A0G2K9Q6	Calcium-transporting ATPase	ATP2B3	29	48	303	8.74102	10.0528	11.5889	290.029	258.647	255.312	24.3548	19.0969	22.1784	5.06094e+07	5.82045e+07	6.70984e+07	1.67923e+09	1.49753e+09	1.47822e+09	1.41011e+08	1.10569e+08	1.2841e+08
Q6AYK6	Calcyclin-binding protein	CACYBP	9	9	57	176.261	177.205	143.253	115.68	125.185	138.394	6.42537	8.4805	9.11587	4.22076e+08	4.24337e+08	3.43035e+08	2.77008e+08	2.9977e+08	3.314e+08	1.53863e+07	2.03075e+07	2.1829e+07
D4A626	Calmin	CLMN	9	9	28	13.5343	18.6157	18.2502	125.362	148.071	124.938	267.513	77.761	105.955	3.43733e+06	4.72788e+06	4.63505e+06	3.18387e+07	3.76059e+07	3.17308e+07	6.7941e+07	1.97492e+07	2.69098e+07
Q8CHN7	Calmodulin regulator protein PCP4	PCP4	3	3	14	240.959	236.88	202.796	78.7646	80.4427	58.2548	0.426774	0.849394	0.62599	2.46992e+08	2.4281e+08	2.07873e+08	8.07365e+07	8.24566e+07	5.97132e+07	437458	870659	641661
P0DP30	Calmodulin-2	CALM2	12	12	474	164.288	146.4	158.438	106.069	142.462	141.067	17.0145	10.6313	13.6303	1.14394e+10	1.01938e+10	1.10321e+10	7.38562e+09	9.91962e+09	9.82249e+09	1.18472e+09	7.40256e+08	9.49081e+08
F1M4M6	Calmodulin-binding transcription activator 1	CAMTA1	1	1	1	#VALUE!	#VALUE!	#VALUE!	#VALUE!	#VALUE!	#VALUE!	#VALUE!	#VALUE!	#VALUE!
D3ZLG1	Calmodulin-binding transcription activator 2	CAMTA2	1	1	1	#VALUE!	#VALUE!	#VALUE!	#VALUE!	#VALUE!	#VALUE!	#VALUE!	#VALUE!	#VALUE!
D3Z8E6	Calmodulin-regulated spectrin-associated protein 1	CAMSAP1	15	15	34	98.8254	87.2756	96.7442	23.7969	33.9987	34.3114	212.816	168.472	143.76	2.60362e+07	2.29933e+07	2.54879e+07	6.26944e+06	8.95717e+06	9.03956e+06	5.60677e+07	4.4385e+07	3.78746e+07
D4AEC2	Calmodulin-regulated spectrin-associated protein 2	CAMSAP2	21	21	63	136.485	128.789	138.848	22.8526	28.1187	28.6672	154.976	130.568	130.695	1.12596e+08	1.06247e+08	1.14545e+08	1.88526e+07	2.3197e+07	2.36495e+07	1.2785e+08	1.07714e+08	1.07819e+08
D3ZXQ2	Calmodulin-regulated spectrin-associated protein family, member 3	CAMSAP3	23	23	62	46.2799	42.9288	43.8001	22.1497	10.5321	10.4312	225.872	253.799	244.207	5.42847e+07	5.03541e+07	5.1376e+07	2.59808e+07	1.23538e+07	1.22355e+07	2.6494e+08	2.97698e+08	2.86447e+08
P35565	Calnexin	CANX	23	23	141	22.7932	23.1332	24.058	249.113	252.467	258.274	26.6348	22.5844	20.9422	2.26761e+08	2.30143e+08	2.39343e+08	2.47832e+09	2.51169e+09	2.56946e+09	2.64979e+08	2.24683e+08	2.08346e+08
Q499T5	Calpain 7	CAPN7	1	1	1	86.9032	31.2063	55.6798	32.7959	55.8974	5.12567	11.7705	513.981	106.64	344929	123862	221000	130171	221864	20344.4	46718.4	2.04005e+06	423267
Q64537	Calpain small subunit 1	CAPNS1	7	7	34	172.339	185.434	166.294	110.73	119.718	135.542	3.61592	1.62088	4.70635	1.91406e+08	2.0595e+08	1.84693e+08	1.22981e+08	1.32963e+08	1.50538e+08	4.01598e+06	1.80022e+06	5.22705e+06
F1LS29	Calpain-1 catalytic subunit	CAPN1	1	1	1	126.143	182.292	177.363	106.408	94.1412	180.466	17.5262	6.58977	9.07186	2.49438e+06	3.60469e+06	3.50721e+06	2.10413e+06	1.86157e+06	3.56857e+06	346567	130308	179389
Q07009	Calpain-2 catalytic subunit	CAPN2	29	29	135	187.634	194.067	183.309	101.401	113.666	104.096	6.83764	3.62465	5.36595	6.3735e+08	6.59201e+08	6.22658e+08	3.44436e+08	3.86098e+08	3.5359e+08	2.32259e+07	1.23121e+07	1.82269e+07
G3V7U6	Calpain-5	CAPN5	17	17	50	5.14047	4.93677	10.2052	42.1686	29.8068	8.10422	273.643	272.17	253.825	5.83477e+06	5.60356e+06	1.15836e+07	4.78642e+07	3.38327e+07	9.19882e+06	3.10602e+08	3.0893e+08	2.88109e+08
F1LPH1	Calpastatin	CAST	3	3	4	187.575	151.066	150.453	105.233	171.105	96.0867	11.6293	15.1039	11.749	7.85509e+06	6.3262e+06	6.30052e+06	4.40685e+06	7.16537e+06	4.02383e+06	487002	632508	492014
D3ZRX9	Calponin (Fragment)	CNN2	1	2	5	210.138	162.626	189.453	63.3201	100.857	58.7215	57.5288	24.2073	33.1488	1.22718e+06	949719	1.10639e+06	369784	588996	342928	335963	141368	193586
P37397	Calponin-3	CNN3	11	12	80	105.61	111.504	111.822	139.669	147.305	152.851	45.587	40.8959	44.756	1.93023e+08	2.03796e+08	2.04376e+08	2.55274e+08	2.6923e+08	2.79365e+08	8.33193e+07	7.47454e+07	8.18005e+07
P18418	Calreticulin	CALR	20	20	192	55.6157	59.3832	58.5085	231.989	248.924	236.234	3.84165	3.1145	2.38987	5.8856e+08	6.2843e+08	6.19174e+08	2.45506e+09	2.63427e+09	2.49997e+09	4.06548e+07	3.29596e+07	2.52911e+07
P47728	Calretinin	CALB2	10	11	53	190.577	204.679	209.183	84.3273	102.281	102.319	2.07572	2.40368	2.1546	1.91913e+08	2.06113e+08	2.10648e+08	8.49182e+07	1.02997e+08	1.03036e+08	2.09027e+06	2.42052e+06	2.1697e+06
Q6Q0N0	Calsyntenin-1	CLSTN1	5	5	15	118.61	94.4458	93.8488	125.453	122.054	110.552	76.591	79.0047	79.4409	1.48263e+07	1.18058e+07	1.17312e+07	1.56817e+07	1.52569e+07	1.38191e+07	9.57396e+06	9.87568e+06	9.9302e+06
Q8VDA1	Calsyntenin-2	CLSTN2	2	2	9	86.9865	83.4847	98.0236	105.457	111.319	162.751	98.7545	78.3499	74.8735	2.42756e+06	2329838	2.73558e+06	2.94302e+06	3.10662e+06	4.54196e+06	2.75598e+06	2.18654e+06	2.08952e+06
G3V7J1	Calsyntenin-3	CLSTN3	4	4	13	15.7917	27.6619	33.5724	94.7425	92.7506	119.335	165.803	178.132	172.21	1.42069e+06	2.48859e+06	3.02033e+06	8.52347e+06	8.34427e+06	1.07359e+07	1.49164e+07	1.60256e+07	1.54928e+07
G3V6S3	Calumenin	CALU	11	11	27	82.3934	81.5007	78.0041	91.0271	159.87	116.439	143.074	64.501	83.1908	3.42655e+07	3.38943e+07	3.24401e+07	3.78561e+07	6.64862e+07	4.84244e+07	5.95012e+07	2.68245e+07	3.45972e+07
Q63092	CaM kinase-like vesicle-associated protein	CAMKV	34	34	308	113.254	126.447	122.136	131.014	123.455	113.289	72.989	46.6523	50.7633	1.39133e+09	1.55342e+09	1.50046e+09	1.60952e+09	1.51666e+09	1.39176e+09	8.96677e+08	5.73128e+08	6.23633e+08
P68182	cAMP-dependent protein kinase catalytic subunit beta	PRKACB	4	15	127	82.101	85.9889	78.4053	128.914	154.423	151.695	74.1834	71.7256	72.564	9.46052e+07	9.90852e+07	9.03467e+07	1.48548e+08	1.77942e+08	1.74798e+08	8.54817e+07	8.26496e+07	8.36157e+07
Q8R4R3	cAMP-dependent protein kinase inhibitor	PKIB	1	1	1	#VALUE!	#VALUE!	#VALUE!	#VALUE!	#VALUE!	#VALUE!	#VALUE!	#VALUE!	#VALUE!
Q6YH22	cAMP-dependent protein kinase inhibitor	PKIG	1	1	6	297.415	127.625	134.228	104.443	120.635	79.8819	16.4327	0.779479	18.5595	5.25357e+06	2.25438e+06	2.37102e+06	1.84488e+06	2.13091e+06	1.41104e+06	290269	13768.8	327836
P63249	cAMP-dependent protein kinase inhibitor alpha	PKIA	1	1	4	216.122	57.5887	92.3311	151.135	208.848	163.229	7.04838	1.39809	2.29894	9.35011e+06	2491463	3.99453e+06	6.53858e+06	9.03541e+06	7.06178e+06	304934	60485.9	99459
P09456	cAMP-dependent protein kinase type I-alpha regulatory subunit	PRKAR1A	13	16	84	71.6842	82.0202	79.8913	111.648	145.383	147.023	100.293	82.9109	79.1454	1.70656e+08	1.95262e+08	1.90194e+08	2.65797e+08	3.46109e+08	3.50012e+08	2.38765e+08	1.97383e+08	1.88418e+08
P81377	cAMP-dependent protein kinase type I-beta regulatory subunit	PRKAR1B	10	13	84	50.6195	58.4105	60.4832	55.6596	68.243	68.4189	175.431	189.799	172.936	6.20137e+07	7.15584e+07	7.40975e+07	6.81883e+07	8.36041e+07	8.38195e+07	2.14919e+08	2.32521e+08	2.11863e+08
P12368	cAMP-dependent protein kinase type II-alpha regulatory subunit	PRKAR2A	12	15	122	69.8531	81.6103	83.5126	179.731	184.676	176.193	44.3212	39.1235	40.9795	1.27263e+08	1.48683e+08	1.52149e+08	3.27447e+08	3.36456e+08	3.21e+08	8.07474e+07	7.1278e+07	7.46594e+07
P12369	cAMP-dependent protein kinase type II-beta regulatory subunit	PRKAR2B	14	17	130	71.9467	60.7128	62.9533	185.429	205.496	199.696	27.1178	45.5971	41.051	2.80539e+08	2.36735e+08	2.45472e+08	7.23037e+08	8.01282e+08	7.78669e+08	1.0574e+08	1.77795e+08	1.60069e+08
P54748	cAMP-specific 3',5'-cyclic phosphodiesterase 4A	PDE4A	1	5	17	13.8479	8.04377	19.076	21.0032	256.8	220.604	178.572	115.4	66.6537	92780.6	53893.1	127809	140721	1.72055e+06	1.47804e+06	1.19643e+06	773178	446578
P14270	cAMP-specific 3',5'-cyclic phosphodiesterase 4D	PDE4D	1	14	58	68.4745	60.2153	65.7607	42.7146	56.2034	52.4799	172.229	193.059	188.863	3.73602e+07	3.28539e+07	3.58795e+07	2.33054e+07	3.0665e+07	2.86334e+07	9.39695e+07	1.05334e+08	1.03045e+08
D3ZW58	Cancer susceptibility 4	CASC4	4	4	13	8.40085	8.40515	7.56847	118.928	147.49	188.535	147.492	147.665	125.515	756142	756528	681220	1.07045e+07	1.32753e+07	1.69696e+07	1.32754e+07	1.3291e+07	1.12973e+07
P20272	Cannabinoid receptor 1	CNR1	5	5	18	13.2111	14.7287	4.93094	217.962	276.1	279.022	56.3693	15.7346	21.9417	3.79862e+06	4.23498e+06	1.41781e+06	6.26712e+07	7.93876e+07	8.02278e+07	1.6208e+07	4.52422e+06	6.30896e+06
A0JN30	Canopy 2 homolog (Zebrafish)	CNPY2	2	2	13	78.0098	83.4651	84.5199	159.38	239.937	248.988	1.63086	2.74514	1.3233	1.52015e+07	1.62646e+07	1.64701e+07	3.10579e+07	4.67558e+07	4.85196e+07	317801	534936	257868
B1WC84	Canopy 4 homolog (Zebrafish)	CNPY4	1	1	1	#VALUE!	#VALUE!	#VALUE!	#VALUE!	#VALUE!	#VALUE!	#VALUE!	#VALUE!	#VALUE!
G3V828	Canopy FGF-signaling regulator 3	CNPY3	3	3	10	75.2138	80.023	74.1064	166.526	212.546	274.756	6.73839	2.50117	7.58942	9.43975e+06	1.00433e+07	9.30076e+06	2.09e+07	2.66757e+07	3.44834e+07	845705	313910	952514
A0A0G2JZZ3	Cap-binding complex-dependent translation initiation factor	CTIF	4	4	10	53.2766	66.3037	63.8856	7.10226	5.20505	10.0373	140.504	273.186	280.499	4.42278e+06	5.50423e+06	5.30349e+06	589597	432100	833252	1.1664e+07	2.26786e+07	2.32858e+07
Q9JK25	CAP-Gly domain-containing linker protein 1	CLIP1	18	24	69	104.206	125.938	131.249	74.8262	46.4232	42.1018	120.685	123.013	131.558	3.84639e+07	4.64854e+07	4.84459e+07	2.76194e+07	1.71354e+07	1.55404e+07	4.45463e+07	4.54056e+07	4.85599e+07
O55156	CAP-Gly domain-containing linker protein 2	CLIP2	1	32	112	#VALUE!	#VALUE!	#VALUE!	#VALUE!	#VALUE!	#VALUE!	#VALUE!	#VALUE!	#VALUE!
G3V949	CAP-Gly domain-containing linker protein 2	CLIP2	3	34	120	71.7645	78.458	71.1752	17.2951	17.9185	12.7654	186.689	202.998	240.937	1.34733e+08	1.473e+08	1.33627e+08	3.24704e+07	3.36409e+07	2.39662e+07	3.50497e+08	3.81115e+08	4.52343e+08
D4A507	CAP-GLY domain-containing linker protein 3	CLIP3	9	9	20	14.2	9.01231	17.1905	11.5876	12.424	37.0788	285.776	248.382	264.349	2.81706e+06	1.7879e+06	3.41032e+06	2.29879e+06	2.46473e+06	7.35586e+06	5.66935e+07	4.92752e+07	5.24428e+07
A0A0G2JXG7	Capping protein regulator and myosin 1 linker 1	CARMIL1	9	9	19	55.401	63.4403	58.6758	12.6656	17.1307	23.4469	263.588	196.143	209.508	5.86681e+06	6.71814e+06	6.2136e+06	1.34125e+06	1.8141e+06	2.48296e+06	2.79132e+07	2.0771e+07	2.21863e+07
D3ZC15	Capping protein regulator and myosin 1 linker 2	CARMIL2	8	8	28	141.076	138.466	128.881	114.324	113.255	126.408	49.0444	45.7135	42.8319	5.38802e+07	5.28834e+07	4.92226e+07	4.36629e+07	4.32549e+07	4.82782e+07	1.87312e+07	1.74591e+07	1.63585e+07
A0A0H2UHV1	Capping protein, Arp2/3 and myosin-I linker protein 3	CARMIL3	6	6	12	56.9612	54.7404	54.1202	16.2685	20.1691	27.6852	213.278	236.056	220.721	3.54901e+06	3.41064e+06	3.372e+06	1.01362e+06	1.25665e+06	1.72495e+06	1.32884e+07	1.47077e+07	1.37522e+07
A0A0G2K8H0	Caprin-1	CAPRIN1	11	11	70	64.6387	76.9399	88.5083	53.9473	42.1304	42.4536	179.472	187.472	164.438	8.57569e+07	1.02077e+08	1.17425e+08	7.15725e+07	5.58949e+07	5.63237e+07	2.38108e+08	2.48721e+08	2.18161e+08
D4A8A0	Carbamoyl-phosphate synthetase 2, aspartate transcarbamylase, and dihydroorotase	CAD	23	23	43	66.3646	62.3726	57.9882	20.8952	19.6018	22.0861	216.625	221.684	212.383	3.06916e+07	2.88454e+07	2.68177e+07	9.66337e+06	9.0652e+06	1.02142e+07	1.00182e+08	1.02522e+08	9.82205e+07
Q5RJQ0	Carbohydrate sulfotransferase 1	CHST1	1	1	1	#VALUE!	#VALUE!	#VALUE!	#VALUE!	#VALUE!	#VALUE!	#VALUE!	#VALUE!	#VALUE!
B0BNN3	Carbonic anhydrase 1	CA1	8	8	39	244.897	269.909	243.679	42.4943	49.1948	46.267	1.41311	1.0398	1.10664	3.6061e+08	3.97441e+08	3.58816e+08	6.25727e+07	7.24393e+07	6.81281e+07	2.0808e+06	1.5311e+06	1.62952e+06
A2IBE0	Carbonic anhydrase 14	CAR14	1	1	5	7.3731	15.2041	17.4687	230.75	238.329	369.51	5.451	9.87554	6.03896	241358	497704	571837	7.55356e+06	7.80166e+06	1.20959e+07	178438	323275	197685
A0A0G2JXY4	Carbonic anhydrase 15	LOC103693605	1	1	1	#VALUE!	#VALUE!	#VALUE!	#VALUE!	#VALUE!	#VALUE!	#VALUE!	#VALUE!	#VALUE!
P27139	Carbonic anhydrase 2	CA2	11	11	130	198.046	184.815	178.384	101.892	120.977	112.081	1.32231	1.25486	1.22734	2.80098e+09	2613848847	2.52289e+09	1.44106e+09	1.71099e+09	1.58516e+09	1.87015e+07	1.77475e+07	1.73583e+07
P14141	Carbonic anhydrase 3	CA3	10	10	31	313.503	6.04453	351.161	91.7624	1.70209	130.466	1.11524	2.44017	1.80645	3.33014e+08	6.42071e+06	3.73015e+08	9.74732e+07	1.80802e+06	1.38585e+08	1.18465e+06	2.59203e+06	1.91888e+06
A0A0H2UHB3	Carbonic anhydrase 4	CAR4	2	2	2	4.90195	9.61399	3.83163	5.09814	4.4642	3.62302	276.322	291.733	300.412	254856	499839	199209	265056	232097	188364	1.43662e+07	1.51674e+07	1.56186e+07
B2RZ61	Carbonic anhydrase 7	CAR7	1	1	1	220.417	87.1335	90.3173	49.9605	84.6419	211.44	56.1551	30.0459	69.8887	741932	293295	304011	168169	284908	711716	189020	101135	235248
Q5PPN4	Carbonic anhydrase-related protein	CA8	1	1	1	78.3225	147.72	347.393	40.3246	29.6382	67.4277	76.3335	43.8679	68.9729	370890	699515	1.64505e+06	190954	140349	319298	361471	207733	326616
P47727	Carbonyl reductase [NADPH] 1	CBR1	1	15	105	179.089	167.256	283.039	164.652	73.8978	25.0127	1.12197	3.07827	2.85279	2.10863e+07	19692950	3.33255e+07	1.93864e+07	8.70084e+06	2.94503e+06	132103	362440	335892
A0A0G2K658	Carbonyl reductase [NADPH] 1	LOC102556347	1	15	102	184.677	142.776	237.308	112.897	78.6545	140.624	0.938113	0.660295	1.46565	9.36258e+08	7.23833e+08	1.20308e+09	5.72353e+08	3.98755e+08	7.12922e+08	4.75596e+06	3.3475e+06	7.43043e+06
B2GV72	Carbonyl reductase 3	CBR3	2	3	11	184.749	225.662	98.7635	113.603	93.6439	105.197	35.9239	23.5043	18.954	1.57996e+07	1.92984e+07	8.44618e+06	9.71522e+06	8.00836e+06	8.99634e+06	3.07219e+06	2.01007e+06	1.62093e+06
Q7TS56	Carbonyl reductase family member 4	CBR4	4	4	13	5.07138	11.5341	6.5534	97.1938	117.847	81.174	245.036	202.974	132.615	556261	1.26514e+06	718818	1.06608e+07	1.29262e+07	8.90368e+06	2.68771e+07	2.22635e+07	1.45461e+07
P10959	Carboxylesterase 1C	CES1C	2	7	17	291.389	307.16	155.872	56.5406	32.4725	38.0829	5.0621	6.99882	6.42177	6.44335e+07	6.79208e+07	3.44672e+07	1.25025e+07	7.18048e+06	8.42109e+06	1.11936e+06	1.54761e+06	1.42001e+06
A0A0G2K6V0	Carboxylic ester hydrolase	ACHE	6	6	17	10.4919	9.78285	15.1152	227.247	288.851	307.951	4.48962	29.798	6.27376	2.3684e+06	2.20833e+06	3.41202e+06	5.12975e+07	6.52038e+07	6.95154e+07	1.01347e+06	6.72645e+06	1.41621e+06
D3ZGK7	Carboxylic ester hydrolase	CES1C	1	6	16	205.554	166.061	218.055	35.8114	74.8186	29.6017	84.0425	82.5474	3.50897	742282	599669	787426	129320	270180	106896	303489	298090	12671.4
A0A0G2K455	Carboxylic ester hydrolase	CES2C	1	1	1	9.20554	93.2269	73.9675	101.224	111.925	39.3152	187.919	152.231	130.986	31926.9	323332	256536	351069	388182	136354	651745	527971	454288
Q7TP52	Carboxymethylenebutenolidase homolog	CMBL	3	3	12	211.209	197.062	219.788	82.7851	74.3433	106.195	3.14239	1.82864	3.6468	6.44739e+07	60155291	6.70926e+07	2.5271e+07	2.26941e+07	3.24172e+07	959247	558212	1.11323e+06
Q6AYS3	Carboxypeptidase	CTSA	5	5	23	105.317	138.083	131.469	189.707	142.424	112.607	20.741	32.0475	27.6046	1.3478e+07	1.76713e+07	1.68248e+07	2.42778e+07	1.82267e+07	1.44109e+07	2.65433e+06	4.10129e+06	3.53271e+06
F1LPC6	Carboxypeptidase D	CPD	16	16	39	23.6045	23.0598	25.2498	282.927	261.992	265.796	5.63479	4.95797	6.77792	1.26826e+07	1.23899e+07	1.35665e+07	1.52015e+08	1.40767e+08	1.4281e+08	3.02753e+06	2.66389e+06	3.64173e+06
P15087	Carboxypeptidase E	CPE	4	18	148	86.4083	82.0727	87.6112	173.311	204.476	201.971	22.1916	19.9509	22.0068	3.07281e+08	2.91863e+08	3.11559e+08	6.16322e+08	7.27149e+08	7.18241e+08	7.89167e+07	7.09485e+07	7.82597e+07
D4A8X4	Carboxypeptidase E	CPE	1	15	133	98.8212	83.3516	99.623	212.475	172.159	225.997	1.72805	1.28906	4.5551	6.47856e+06	5464401	6.53113e+06	1.39295e+07	1.12865e+07	1.4816e+07	113288	84508.4	298625
D4A9Q5	Carboxypeptidase M	CPM	10	10	39	13.6691	11.2763	14.3736	5.71749	9.38267	8.12983	311.765	249.529	276.157	9.45633e+06	7.80101e+06	9.94373e+06	3.95538e+06	6.49096e+06	5.62424e+06	2.1568e+08	1.72625e+08	1.91046e+08
Q6IRK9	Carboxypeptidase Q	CPQ	10	10	46	145.31	140.106	152.016	137.876	130.506	172.765	7.66485	7.16631	6.59075	1.50836e+08	1.45434e+08	1.57797e+08	1.43119e+08	1.3547e+08	1.79335e+08	7.95635e+06	7.43885e+06	6.84141e+06
A0A0H2UI21	Carnitine O-acetyltransferase	CRAT	20	20	103	10.1091	12.0491	6.53628	86.7755	76.8735	71.716	186.066	237.683	212.192	3.50836e+07	4.18163e+07	2.26841e+07	3.01154e+08	2.66789e+08	2.4889e+08	6.4574e+08	8.24876e+08	7.3641e+08
F1LN46	Carnitine O-palmitoyltransferase 1, brain isoform	CPT1C	11	11	54	22.2298	21.1805	14.441	163.648	175.615	162.04	136.062	108.444	96.3405	1.4018e+07	1.33563e+07	9.10638e+06	1.03195e+08	1.10742e+08	1.02181e+08	8.57997e+07	6.83837e+07	6.07516e+07
P32198	Carnitine O-palmitoyltransferase 1, liver isoform	CPT1A	22	22	62	4.12753	5.4987	3.54253	65.5607	66.175	46.8289	231.586	266.729	209.952	6.45714e+06	8.60221e+06	5.54197e+06	1.02564e+08	1.03525e+08	7.32595e+07	3.62295e+08	4.17272e+08	3.28451e+08
P18886	Carnitine O-palmitoyltransferase 2, mitochondrial	CPT2	14	14	29	30.0844	17.316	20.9053	204.411	274.874	335.1	4.72416	5.98221	6.60381	1.10564e+07	6.36386e+06	7.68299e+06	7.51236e+07	1.0102e+08	1.23154e+08	1.73619e+06	2.19854e+06	2.42699e+06
A0A096MJG4	Cartilage acidic protein 1	CRTAC1	13	13	34	19.4336	30.714	34.083	95.9586	48.687	28.2209	232.087	187.899	222.917	1.22322e+07	1.93324e+07	2.14531e+07	6.03997e+07	3.06453e+07	1.77632e+07	1.46083e+08	1.1827e+08	1.40312e+08
D3ZGB8	Cartilage intermediate layer protein	CILP	1	1	4	#VALUE!	#VALUE!	#VALUE!	#VALUE!	#VALUE!	#VALUE!	#VALUE!	#VALUE!	#VALUE!
M0R6Q0	CAS1 domain containing 1	CASD1	2	2	3	#VALUE!	#VALUE!	#VALUE!	#VALUE!	#VALUE!	#VALUE!	#VALUE!	#VALUE!	#VALUE!
A0JPL2	Casein kinase 1, alpha 1, isoform CRA_d	CSNK1A1	9	9	32	41.6279	41.1902	44.8447	26.4476	27.892	14.7491	235.905	230.238	237.106	2.35301e+07	2.32827e+07	2.53484e+07	1.49494e+07	1.57659e+07	8.33691e+06	1.33345e+08	1.30141e+08	1.34024e+08
Q99PS2	Casein kinase 1, epsilon	CSNK1E	2	11	39	11.4057	10.6275	6.83769	92.2259	52.8545	34.3354	156.396	185.03	350.287	612847	571033	367400	4.95544e+06	2.83996e+06	1.8449e+06	8.40343e+06	9.94197e+06	1.88215e+07
B4F7A9	Casein kinase 2 alpha 2	CSNK2A2	12	13	70	83.2647	93.0111	99.5031	31.6383	33.6349	36.0241	170.449	172.555	179.92	8.14444e+07	9.09778e+07	9.73279e+07	3.09467e+07	3.28996e+07	3.52366e+07	1.66723e+08	1.68783e+08	1.75986e+08
Q06486	Casein kinase I isoform delta	CSNK1D	5	14	46	10.5752	10.6738	15.057	14.2453	13.8657	12.7013	294.139	264.23	264.513	1.4305e+07	1.44384e+07	2.03675e+07	1.92696e+07	1.87561e+07	1.71811e+07	3.97881e+08	3.57424e+08	3.57806e+08
A0A0G2K7C4	Casein kinase I isoform gamma-1	CSNK1G1	5	12	42	7.4027	10.6659	8.10212	28.3154	41.5794	44.8421	259.848	260.476	238.768	1.56432e+06	2.2539e+06	1.71213e+06	5.98355e+06	8.78648e+06	9.47596e+06	5.49106e+07	5.50433e+07	5.04561e+07
Q62762	Casein kinase I isoform gamma-2	CSNK1G2	2	12	36	7.31466	9.31971	20.8732	13.8733	2.91454	7.23241	338.882	253.976	245.615	98982.1	126114	282456	187734	39439.6	97869	4.58575e+06	3.4368e+06	3.32366e+06
Q62763	Casein kinase I isoform gamma-3	CSNK1G3	6	16	47	13.3492	18.4549	9.80871	32.36	26.7389	22.6296	263.5	270.114	243.045	1.07172e+07	1.48162e+07	7.87477e+06	2.59797e+07	2.14669e+07	1.81678e+07	2.11547e+08	2.16857e+08	1.95124e+08
P19139	Casein kinase II subunit alpha	CSNK2A1	15	16	146	115.899	105.905	109.144	29.8297	34.7201	30.1973	153.453	158.313	162.54	4.32699e+08	3.95387e+08	4.07482e+08	1.11367e+08	1.29625e+08	1.12739e+08	5.72904e+08	5.9105e+08	6.0683e+08
P67874	Casein kinase II subunit beta	CSNK2B	6	6	55	77.098	100.786	83.3478	96.1166	10.102	132.676	123.215	131.168	145.49	9.67046e+07	1.26417e+08	1.04544e+08	1.2056e+08	1.26711e+07	1.66417e+08	1.54549e+08	1.64525e+08	1.8249e+08
Q6IRH7	Caseinolytic peptidase B protein homolog	CLPB	11	11	54	4.1487	4.95176	4.1844	180.899	178.217	160.181	137.668	114.832	114.918	1.80804e+06	2.15802e+06	1.8236e+06	7.88374e+07	7.76685e+07	6.98084e+07	5.99967e+07	5.00449e+07	5.00822e+07
D3ZE17	Caskin-1	CASKIN1	39	41	158	14.7039	15.4691	18.1561	7.54213	7.34454	6.36556	294.832	275.891	259.696	7.34967e+07	7.73217e+07	9.07523e+07	3.7699e+07	3.67113e+07	3.1818e+07	1.4737e+09	1.37903e+09	1.29808e+09
D4A9T0	Cask-interacting protein 2	CASKIN2	6	8	15	28.2713	21.9084	33.9549	27.8005	13.6783	18.4931	333.535	155.344	267.014	608365	471443	730671	598234	294342	397950	7.17728e+06	3.34283e+06	5.74583e+06
Q9EPY0	Caspase recruitment domain-containing protein 9	CARD9	1	1	3	60.7155	64.4544	87.3552	232.432	126.907	75.9892	127.562	43.4996	81.0857	88214.5	93646.8	126920	337704	184385	110406	185336	63201.2	117811
P55213	Caspase-3	CASP3	4	4	9	251.787	254.344	232.769	41.525	44.491	39.7632	13.1677	10.6685	11.4837	1.79903e+07	1.8173e+07	1.66315e+07	2.96697e+06	3.1789e+06	2.84109e+06	940836	762266	820511
D3ZQB6	Cat eye syndrome chromosome region, candidate 5	HDHD5	8	8	27	24.7317	26.7223	21.0026	199.705	251.266	253.307	56.2924	32.3429	34.6296	1.0607e+07	1.14607e+07	9.00761e+06	8.56498e+07	1.07763e+08	1.08639e+08	2.41428e+07	1.38713e+07	1.4852e+07
M0R697	Cat eye syndrome chromosome region, candidate 6	4	4	4	12	3.10509	2.00469	3.2034	1.9871	3.41979	7.45223	398.787	181.741	298.3	708675	457531	731113	453517	780501	1.70083e+06	9.10152e+07	4.14787e+07	6.80812e+07
P04762	Catalase	CAT	9	9	45	112.385	112.838	114.742	151.485	165.843	206.582	8.69556	12.8862	14.5433	6.99448e+07	7.02264e+07	7.14115e+07	9.42794e+07	1.03215e+08	1.28569e+08	5.41183e+06	8.01995e+06	9.05127e+06
P22734	Catechol O-methyltransferase	COMT	10	10	49	154.915	161.34	162.366	112.174	129.907	160.021	7.86848	6.31808	5.08906	1.38128e+08	1.43857e+08	1.44772e+08	1.00018e+08	1.1583e+08	1.42681e+08	7.01582e+06	5.63343e+06	4.53759e+06
D3ZM21	Catechol-O-methyltransferase domain containing 1 (Predicted), isoform CRA_a	COMTD1	11	11	48	3.1412	2.70036	2.51498	238.605	184.172	235.482	69.9163	86.4727	76.9952	2.3226e+06	1.99664e+06	1.85957e+06	1.76424e+08	1.36176e+08	1.74115e+08	5.1696e+07	6.39377e+07	5.693e+07
Q5U302	Catenin (Cadherin associated protein), alpha 1	CTNNA1	27	37	151	7.20245	7.26498	11.8741	51.4677	53.8256	40.6595	281.115	221.159	225.431	2.28926e+07	2.30914e+07	3.77412e+07	1.63587e+08	1.71082e+08	1.29234e+08	8.93512e+08	7.02943e+08	7.16523e+08
A0A0G2JT93	Catenin (Cadherin associated protein), beta 1, isoform CRA_a	CTNNB1	27	33	178	4.48222	4.91019	4.13972	32.7512	31.9448	31.9713	269.473	257.342	262.985	4.70001e+07	5.14878e+07	4.34088e+07	3.43426e+08	3.3497e+08	3.35248e+08	2.82567e+09	2.69847e+09	2.75764e+09
D3ZZZ9	Catenin (Cadherin associated protein), delta 1 (Predicted), isoform CRA_a	CTNND1	26	26	103	13.9072	12.2002	17.5666	25.8957	22.2829	34.7276	251.725	257.344	264.351	2.05369e+07	1.80161e+07	2.59408e+07	3.82405e+07	3.29055e+07	5.12827e+07	3.71725e+08	3.80023e+08	3.9037e+08
D4A6H8	Catenin alpha 2	CTNNA2	22	27	122	2.64948	3.62464	2.50269	19.4286	18.9177	17.8892	255.759	290.547	288.682	8.32277e+06	1.1386e+07	7.86168e+06	6.10307e+07	5.94259e+07	5.6195e+07	8.0341e+08	9.12692e+08	9.06831e+08
F1M4I1	Catenin alpha 3	CTNNA3	4	5	7	29.1864	64.0198	65.8379	73.4881	59.8107	70.6263	78.7791	61.5564	396.695	139149	305219	313887	350360	285152	336716	375586	293475	1.89127e+06
B2RYN9	Catenin alpha 3	CTNNA3	2	2	4	30.3684	14.7598	19.7079	25.3287	6.75325	8.38478	260.108	317.714	216.875	540249	262575	350600	450593	120139	149164	4.62728e+06	5.65208e+06	3.85818e+06
F1M787	Catenin delta-2	CTNND2	40	43	166	4.51851	4.13547	4.65187	8.57951	11.9008	11.4585	281.338	272.716	300.701	1.77323e+07	1.62291e+07	1.82557e+07	3.36692e+07	4.67032e+07	4.49675e+07	1.10408e+09	1.07024e+09	1.18006e+09
P00787	Cathepsin B	CTSB	9	9	64	132.332	145.059	129.714	140.199	178.13	163.15	3.16628	4.00971	4.23985	1.73773e+08	1.90487e+08	1.70336e+08	1.84104e+08	2.33915e+08	2.14243e+08	4.15786e+06	5.26542e+06	5.56763e+06
Q6P6T6	Cathepsin D	CTSD	14	14	74	97.9887	104.48	98.8341	181.179	180.365	228.645	3.17099	2.51177	2.82496	6.07751e+08	6.48011e+08	6.12994e+08	1.12372e+09	1.11867e+09	1.41811e+09	1.96673e+07	1.55787e+07	1.75211e+07
Q499S6	Cathepsin F	CTSF	4	4	9	82.7876	102.866	67.147	221.651	215.08	188.625	9.95536	5.37026	6.51707	1.24121e+07	15422397	1.00671e+07	3.32313e+07	3.22463e+07	2.828e+07	1.49257e+06	805144	977083
D3ZZR3	Cathepsin S	CTSS	4	4	18	134.266	155.028	188.925	69.8539	111.297	208.722	7.73461	12.0819	12.0916	1.22099e+07	1.40981e+07	1.71806e+07	6.35242e+06	1.01212e+07	1.89809e+07	703376	1.09871e+06	1.09959e+06
Q6AY20	Cation-dependent mannose-6-phosphate receptor	M6PR	3	3	12	40.8056	51.1547	55.258	292.422	304.762	147.748	2.66918	3.29772	1.88318	1.01586e+07	1.2735e+07	1.37566e+07	7.27989e+07	7.58709e+07	3.6782e+07	664496	820973	468821
G3V7I3	Cation-transporting ATPase	ATP13A1	24	24	64	36.2494	35.5906	41.6255	39.0192	26.8981	29.5625	262.609	221.584	206.862	2.30481e+07	2.26293e+07	2.64663e+07	2.48092e+07	1.71024e+07	1.87965e+07	1.66972e+08	1.40888e+08	1.31527e+08
F1MAA4	Cation-transporting ATPase	ATP13A2	1	1	1	#VALUE!	#VALUE!	#VALUE!	#VALUE!	#VALUE!	#VALUE!	#VALUE!	#VALUE!	#VALUE!
Q1M168	Caytaxin	ATCAY	6	6	25	152.006	132.555	138.344	144.057	141.468	151.115	16.4806	9.28879	14.6847	1.67307e+08	1.45898e+08	1.5227e+08	1.58558e+08	1.55708e+08	1.66326e+08	1.81395e+07	1.02238e+07	1.61629e+07
Q5M7A7	CB1 cannabinoid receptor-interacting protein 1	CNRIP1	7	7	88	192.026	161.731	152.398	107.737	117.676	109.143	18.6076	22.8965	17.7853	1.12133e+09	9.44425e+08	8.89925e+08	6.29126e+08	6.87163e+08	6.37336e+08	1.08659e+08	1.33703e+08	1.03856e+08
D3ZV15	Cbl proto-oncogene	CBL	10	10	31	153.013	159.545	153.954	13.2918	18.0028	26.0268	110.232	129.675	136.259	2.63162e+07	2.74395e+07	2.64779e+07	2.286e+06	3.09623e+06	4.47625e+06	1.89583e+07	2.23022e+07	2.34346e+07
B2RYU7	Cbx5 protein	CBX5	3	4	11	274.297	281.331	264.084	4.68776	6.02987	13.5197	5.52466	46.6621	3.86389	3.65533e+07	3.74907e+07	3.51924e+07	624701	803553	1.80166e+06	736227	6.21829e+06	514910
Q7TP14	Cc1-9	CHID1	12	12	72	12.9572	20.0055	14.8112	63.8185	66.7385	58.7674	240.148	209.727	213.027	9.65634e+06	1.4909e+07	1.1038e+07	4.75605e+07	4.97367e+07	4.37962e+07	1.78969e+08	1.56298e+08	1.58758e+08
A0A0G2K1S9	CCM2-scaffolding protein	CCM2	6	6	16	30.333	30.8624	52.1639	43.6061	34.3062	31.5638	288.356	178.992	209.817	2.78053e+06	2.82905e+06	4.78169e+06	3.99723e+06	3.14473e+06	2.89334e+06	2.64326e+07	1.64076e+07	1.92333e+07
Q5XIA4	CCR4-NOT transcription complex subunit 10	CNOT10	2	2	7	56.5163	68.2618	61.1199	2.13155	26.3476	19.4553	260.808	200.135	205.225	3.04011e+06	3.67192e+06	3.28775e+06	114660	1.41728e+06	1.04653e+06	1.40293e+07	1.07656e+07	1.10394e+07
B0BNA9	CCR4-NOT transcription complex subunit 11	CNOT11	1	1	4	107.483	135.993	104.724	78.5595	83.7576	71.0773	177.314	68.5347	72.5562	3.26438e+06	4.13025e+06	3.18059e+06	2.38593e+06	2.54381e+06	2.15869e+06	5.38521e+06	2.08147e+06	2.20361e+06
Q5PQL2	CCR4-NOT transcription complex subunit 9	CNOT9	4	4	17	72.4361	84.2201	79.7953	19.6782	25.13	19.4307	224.846	193.521	180.943	7.78961e+06	9.05684e+06	8.58101e+06	2.11615e+06	2.70243e+06	2.08953e+06	2.41794e+07	2.08108e+07	1.94582e+07
G3V7M0	CCR4-NOT transcription complex, subunit 1	CNOT1	28	28	95	84.7817	91.111	93.0378	36.5243	40.2427	42.5855	200.296	164.12	147.301	7.42155e+07	7.9756e+07	8.14427e+07	3.19723e+07	3.52273e+07	3.72781e+07	1.75334e+08	1.43666e+08	1.28943e+08
A0A0G2K717	CCR4-NOT transcription complex, subunit 2	CNOT2	2	2	10	77.1034	90.1731	74.7502	20.8757	23.0422	10.95	210.783	222.378	169.945	3.13536e+06	3666832	3.03967e+06	848897	936995	445274	8.57135e+06	9.04285e+06	6.91069e+06
D3ZUV9	CCR4-NOT transcription complex, subunit 3	CNOT3	1	1	4	29.413	128.413	3.62526	31.9933	11.2997	75.3219	295.586	198.123	126.225	248495	1.0849e+06	30627.9	270295	95465	636356	2.49726e+06	1.67384e+06	1.06641e+06
B3DMA5	CCR4-NOT transcription complex, subunit 7	CNOT7	4	4	14	118.731	93.6237	135.175	40.2937	51.4505	56.8544	209.907	94.9051	99.0599	9.08339e+06	7.1626e+06	1.03414e+07	3.08263e+06	3.93617e+06	4.34959e+06	1.60588e+07	7.26063e+06	7.57848e+06
A0A140UHX9	CCZ1 homolog B, vacuolar protein-trafficking and biogenesis-associated	CCZ1B	3	3	11	94.9584	85.8973	89.9211	34.325	28.4595	21.1245	171.844	172.917	200.553	5.67886e+06	5.13698e+06	5.37762e+06	2.05276e+06	1.70198e+06	1.26332e+06	1.02769e+07	1.03411e+07	1.19938e+07
Q9QZA6	CD151 antigen	CD151	1	1	10	1.33833	0.29071	0.973725	334.542	280.215	239.156	28.212	4.78832	10.484	147030	31937.5	106974	3.67529e+07	3.07845e+07	2.62737e+07	3.09938e+06	526046	1.15177e+06
O35112	CD166 antigen	ALCAM	18	18	73	11.0889	14.2298	14.1883	278.308	290.938	284.707	2.64404	1.51147	2.38448	2.80755e+07	3.60279e+07	3.59228e+07	7.04635e+08	7.36614e+08	7.20837e+08	6.69433e+06	3.82683e+06	6.03716e+06
D3ZIP2	CD180 antigen (Predicted), isoform CRA_a	CD180	1	1	1	124.271	31.7186	69.4835	46.3288	204.2	217.263	22.4696	51.1985	133.068	349987	89329.8	195688	130477	575094	611883	63281.8	144192	374762
G3V837	CD1d1 antigen	CD1D1	1	1	2	17.597	24.3664	31.7782	177.73	285.447	333.125	7.36031	14.0736	8.52196	195025	270050	352194	1.96976e+06	3.16357e+06	3.69198e+06	81573.3	155976	94447.7
A0A5D0	Cd200 molecule	CD200	1	4	21	13.8482	13.878	13.915	377.127	237.692	239.155	1.60789	1.84638	0.931258	1.082e+07	1.08432e+07	1.08721e+07	2.94659e+08	1.85715e+08	1.86858e+08	1.25629e+06	1.44262e+06	727617
Q7TPB4	CD276 antigen	CD276	1	1	1	53.2542	23.4034	14.1813	233.93	210.245	274.645	57.3035	29.1278	3.9104	281722	123807	75020.8	1.23752e+06	1.11222e+06	1.45291e+06	303144	154090	20686.6
B1PLB1	CD34 antigen (Predicted)	CD34	1	1	3	109.376	139.337	126.907	124.151	124.063	190.18	1.69758	0.44878	83.8409	1.15625e+07	14729795	1.34157e+07	1.31244e+07	1.3115e+07	2.01045e+07	179457	47441.9	8.86308e+06
F1LSA1	CD44 antigen	CD44	2	2	4	76.4945	88.598	73.474	171.536	210.335	186.788	41.7238	23.2124	27.8374	2.73427e+07	3.1669e+07	2.6263e+07	6.13151e+07	7.51835e+07	6.67668e+07	1.4914e+07	8.29719e+06	9.95038e+06
P10252	CD48 antigen	CD48	3	3	4	17.8369	65.114	26.8873	177.183	201.172	217.664	99.9996	36.499	57.644	1.78522e+06	6.51697e+06	2.69103e+06	1.77335e+07	2.01344e+07	2.1785e+07	1.00085e+07	3.65303e+06	5.76933e+06
A0A0G2QC50	CD55 molecule, decay accelerating factor for complement	CD55	1	1	1	39.2367	52.3095	7.22217	108.196	94.545	56.4578	119.23	150.202	272.601	81463	108605	14994.6	224635	196294	117217	247545	311848	565973
P27274	CD59 glycoprotein	CD59	4	4	21	8.92599	14.8824	12.5199	77.6787	49.2596	47.9027	207.944	242.732	238.155	1.60773e+07	2.68058e+07	2.25507e+07	1.39913e+08	8.87255e+07	8.62815e+07	3.74546e+08	4.37203e+08	4.2896e+08
O70352	CD82 antigen	CD82	2	2	7	44.9868	46.1906	53.4869	279.38	271.839	199.896	0.466106	2.05068	1.70497	6.7482e+06	6.92878e+06	8.02325e+06	4.19081e+07	4.07769e+07	2.99852e+07	69917.9	307610	255752
P40241	CD9 antigen	CD9	5	5	58	15.283	15.7974	18.2772	373.656	213.023	191.356	26.7864	23.0212	22.7994	3.9145e+07	4.04627e+07	4.68144e+07	9.57063e+08	5.45627e+08	4.9013e+08	6.86093e+07	5.89652e+07	5.83971e+07
Q8R1R5	CD99 antigen-like protein 2	CD99L2	3	4	12	13.454	16.822	12.8816	138.357	368.611	333.757	5.4579	4.58571	6.07465	1.92051e+06	2.40128e+06	1.8388e+06	1.97499e+07	5.26179e+07	4.76426e+07	779096	654594	867136
B4F7A5	CD99 molecule (Xg blood group)	CD99	2	2	5	13.1772	7.31225	3.24786	293.972	278.072	279.989	12.587	5.76202	5.88068	601140	333582	148166	1.34109e+07	1.26856e+07	1.2773e+07	574215	262861	268275
Q6AYK7	CDC like kinase 4, isoform CRA_c	CLK4	1	1	1	28.0907	23.1422	12.5474	32.1065	38.1236	7.57736	460.447	109.529	188.436	224536	184981	100294	256635	304731	60567.7	3.68046e+06	875492	1.50622e+06
Q4V884	CDC16 cell division cycle 16 homolog (S. cerevisiae)	CDC16	6	6	10	61.3521	196.288	93.2603	64.1373	27.42	2.79667	203.82	115.18	135.747	5.96194e+06	1.90744e+07	9.06265e+06	6.2326e+06	2.66456e+06	271769	1.98063e+07	1.11927e+07	1.31913e+07
F1LRQ6	CDC23 (Cell division cycle 23, yeast, homolog), isoform CRA_b	CDC23	5	5	6	79.3727	341.138	208.501	42.8384	18.5181	28.212	95.6664	33.5047	52.2482	2.37333e+06	10200401	6.23442e+06	1.28092e+06	553710	843570	2.86053e+06	1.00183e+06	1.56228e+06
G3V6C9	CDC42 binding protein kinase alpha, isoform CRA_a	CDC42BPA	25	29	77	56.1961	70.5506	35.3777	14.3854	25.9689	9.36891	199.643	249.38	239.13	2.90599e+07	3.64828e+07	1.82944e+07	7.43891e+06	1.34289e+07	4.84481e+06	1.03238e+08	1.28958e+08	1.23658e+08
B1WC33	CDC42 effector protein (Rho GTPase binding) 4 (Predicted), isoform CRA_a	CDC42EP4	8	8	42	52.1449	56.0109	54.4793	40.3892	59.2702	62.7775	221.499	185.82	167.61	2.64412e+07	2.84015e+07	2.76249e+07	2.04802e+07	3.00542e+07	3.18326e+07	1.12315e+08	9.42236e+07	8.499e+07
A1A5P0	Cdc42 effector protein 1	CDC42EP1	5	5	8	12.2979	16.5438	10.2751	22.6804	23.7838	23.6601	278.51	243.504	268.745	568901	765319	475327	1.0492e+06	1.10024e+06	1.09452e+06	1.28839e+07	1.12645e+07	1.24321e+07
Q5PQP4	Cdc42 effector protein 2	CDC42EP2	3	3	6	4.83837	7.60237	13.376	18.7876	18.6266	10.4982	415.339	218.333	192.599	183542	288394	507417	712703	706596	398248	1.57558e+07	8.2824e+06	7.30621e+06
Q5BJM7	CDC42 small effector protein 1	CDC42SE1	1	1	1	#VALUE!	#VALUE!	#VALUE!	#VALUE!	#VALUE!	#VALUE!	#VALUE!	#VALUE!	#VALUE!
V9GZ87	CDC42 small effector protein 2	LOC100362023	1	1	9	93.7287	23.8636	5.22099	115.877	176.089	234.898	65.8071	116.99	67.5257	1.22282e+06	311333	68114.9	1.51177e+06	2.29732e+06	3.06457e+06	858542	1.52629e+06	880964
D4AAE9	CDGSH iron sulfur domain 2	CISD2	5	5	41	38.7483	39.5873	52.7195	219.2	241.904	268.884	16.0075	11.2388	11.7112	2.64559e+07	2.70287e+07	3.59948e+07	1.49661e+08	1.65163e+08	1.83584e+08	1.09293e+07	7.67339e+06	7.99593e+06
A0A0G2JW34	CDGSH iron sulfur domain 3	CISD3	4	4	18	1.58292	3.47831	3.32789	32.4777	25.8289	22.5711	183.181	337.65	289.902	1.24171e+06	2.72855e+06	2.61055e+06	2.5477e+07	2.02614e+07	1.77058e+07	1.43696e+08	2.64868e+08	2.27413e+08
B0K020	CDGSH iron-sulfur domain-containing protein 1	CISD1	9	9	113	1.78275	2.33822	2.35292	352.593	294.45	199.693	22.034	12.0258	12.731	1.90185e+07	2.49443e+07	2.51011e+07	3.76148e+09	3.14121e+09	2.13034e+09	2.3506e+08	1.28292e+08	1.35815e+08
F1LUR9	Cdk5 and Abl enzyme substrate 1	CABLES1	1	1	2	21.5499	27.8699	10.3859	22.4072	64.3164	49.9965	48.552	383.244	271.678	121238	156794	58430.3	126061	361838	281275	273149	2.1561e+06	1.52844e+06
A0A0G2K716	Cdk5 and Abl enzyme substrate 2	CABLES2	1	1	2	8.25142	16.1964	18.1718	22.2377	33.2488	52.5736	13.5236	340.874	394.922	58815	115446	129526	158507	236993	374737	96394.4	2.42971e+06	2.81495e+06
Q642E3	CDK5 regulatory subunit associated protein 3, isoform CRA_b	CDK5RAP3	12	12	26	20.7349	17.8532	20.3831	24.6115	20.3624	16.8925	319.426	232.771	226.965	2.76731e+06	2.38271e+06	2.72035e+06	3.28468e+06	2.7176e+06	2.2545e+06	4.2631e+07	3.1066e+07	3.02911e+07
Q9JLH6	CDK5 regulatory subunit-associated protein 1	CDK5RAP1	2	2	3	33.1426	20.9899	22.6364	104.815	79.2919	105.534	274.055	143.565	115.969	308220	195202	210515	974761	737401	981450	2.54867e+06	1.33513e+06	1.07849e+06
P70500	CDP-diacylglycerol--inositol 3-phosphatidyltransferase	CDIPT	6	6	32	28.5452	27.9173	30.3318	165.941	200.149	243.606	86.8637	59.8663	56.7797	3.0698e+07	3.00227e+07	3.26193e+07	1.78456e+08	2.15244e+08	2.61978e+08	9.34146e+07	6.43812e+07	6.10618e+07
A0A0G2K0P8	CDW92 antigen, isoform CRA_b	SLC44A1	11	11	44	9.61737	10.0666	13.6347	265.548	196.383	293.727	37.5958	37.4897	35.9366	6.55797e+06	6.86433e+06	9.29737e+06	1.81074e+08	1.33912e+08	2.00289e+08	2.56362e+07	2.55638e+07	2.45048e+07
Q6AYP5	Cell adhesion molecule 1	CADM1	13	13	71	63.3446	73.6716	66.8073	200.905	267.978	222.48	1.55705	1.97456	1.28199	1.33389e+08	1.55135e+08	1.40681e+08	4.23059e+08	5.64299e+08	4.68492e+08	3.27879e+06	4.15796e+06	2.69958e+06
Q1WIM2	Cell adhesion molecule 2	CADM2	16	16	93	15.2508	15.601	17.7939	259.872	283.378	295.457	4.39983	4.21787	4.02956	8.20486e+07	8.39327e+07	9.573e+07	1.3981e+09	1.52456e+09	1.58954e+09	2.36708e+07	2.26919e+07	2.16788e+07
A0A0G2K872	Cell adhesion molecule 3	CADM3	11	11	69	12.6675	12.1035	12.2437	378.611	224.352	253.023	2.50882	2.09357	2.3968	3.6914e+07	3.52705e+07	3.5679e+07	1.1033e+09	6.53777e+08	7.37329e+08	7.31088e+06	6.10081e+06	6.98444e+06
Q1WIM1	Cell adhesion molecule 4	CADM4	9	9	44	25.7847	30.8758	28.944	308.593	250.199	245.011	2.51778	6.19735	1.878	4.33011e+07	5.18509e+07	4.86067e+07	5.18231e+08	4.20167e+08	4.11455e+08	4.22819e+06	1.04074e+07	3.15379e+06
M0RC17	Cell adhesion molecule L1-like	CHL1	16	16	68	159.246	158.4	147.686	126.701	143.546	142.802	5.64426	7.93771	8.03681	1.32327e+08	1.31624e+08	1.22721e+08	1.05284e+08	1.19281e+08	1.18662e+08	4.69015e+06	6.59591e+06	6.67826e+06
F1LM55	Cell cycle and apoptosis regulator 2	CCAR2	15	15	30	254.039	281.895	266.404	33.3388	23.1471	23.5579	6.32303	5.80095	5.49449	2.06245e+08	2.2886e+08	2.16283e+08	2.70666e+07	1.87923e+07	1.91258e+07	5.13344e+06	4.70958e+06	4.46078e+06
A0A0G2JXG3	Cell cycle control protein 50A	TMEM30A	7	7	37	36.389	39.5957	41.3788	254.8	186.739	180.802	47.573	49.4358	63.2857	3.97222e+07	4.32225e+07	4.5169e+07	2.78139e+08	2.03844e+08	1.97363e+08	5.19306e+07	5.3964e+07	6.90825e+07
Q5FVI4	Cell cycle exit and neuronal differentiation protein 1	CEND1	5	5	24	2.44646	2.40257	2.65009	257.983	284.423	330.367	8.16904	5.92655	5.63208	1.56634e+06	1.53825e+06	1.69672e+06	1.65173e+08	1.82102e+08	2.11518e+08	5.23022e+06	3.79447e+06	3.60594e+06
Q5U2U6	Cell death-inducing p53-target protein 1	CDIP1	1	1	1	11.649	8.0934	0.596778	297.493	239.884	326.597	5.57554	8.55066	1.5604	200287	139154	10260.7	5.11494e+06	4.12444e+06	5.61534e+06	95862.9	147016	26828.7
A0A0G2JSM8	Cell division control protein 42 homolog	CDC42	2	10	115	118.573	118.462	130.243	161.734	155.947	170.193	18.3967	12.6328	13.8194	1.28981e+08	128860989	1.41675e+08	1.75931e+08	1.69636e+08	1.85132e+08	2.00116e+07	1.37417e+07	1.50325e+07
Q8CFN2	Cell division control protein 42 homolog	CDC42	3	11	116	107.569	109.669	104.845	156.917	167.733	165.055	30.0127	27.5745	30.6252	4.91472e+08	5.01065e+08	4.79025e+08	7.16936e+08	7.66357e+08	7.5412e+08	1.37125e+08	1.25985e+08	1.39923e+08
D4A453	Cell division cycle 34	CDC34	1	1	2	1.32632	4.86534	4.13351	258.724	47.152	1.65332	168.059	211.695	202.392	48197.2	176802	150208	9.40181e+06	1.71346e+06	60080.1	6.10712e+06	7.6928e+06	7.35475e+06
O08837	Cell division cycle 5-like protein	CDC5L	2	2	3	107.496	145.897	162.434	6.24865	12.9126	7.25677	144.369	185.41	127.975	2.60348e+06	3.53352e+06	3.93403e+06	151337	312733	175753	3.49649e+06	4.49049e+06	3.09945e+06
D4A2P1	Cell division cycle and apoptosis regulator 1	CCAR1	2	2	3	154.02	243.271	218.421	25.7338	32.9089	54.9896	58.9321	26.2868	85.4374	1.93128e+06	3.05041e+06	2.73882e+06	322681	412650	689523	738959	329614	1.07131e+06
Q62834	Cell division cycle protein 123 homolog	CDC123	1	1	3	142.769	129.889	141.794	67.944	15.7648	14.8773	156.23	95.7171	135.015	771490	701891	766220	367153	85189.4	80393.2	844227	517232	729589
Q62623	Cell division cycle protein 20 homolog	CDC20	1	1	1	#VALUE!	#VALUE!	#VALUE!	#VALUE!	#VALUE!	#VALUE!	#VALUE!	#VALUE!	#VALUE!
Q4V8A2	Cell division cycle protein 27 homolog	CDC27	2	2	4	96.2508	74.8687	59.3749	53.7905	47.0145	46.2348	223.873	106.642	191.95	639478	497418	394479	357377	312358	307177	1.48738e+06	708517	1.27529e+06
Q4G059	Cell division cycle-associated 7-like protein	CDCA7L	1	1	2	#VALUE!	#VALUE!	#VALUE!	#VALUE!	#VALUE!	#VALUE!	#VALUE!	#VALUE!	#VALUE!
Q9EPF2	Cell surface glycoprotein MUC18	MCAM	4	4	9	24.4729	41.769	32.1564	197.998	169.191	186.24	1.86548	130.128	116.179	5.30635e+06	9.05659e+06	6.97232e+06	4.29311e+07	3.66849e+07	4.03816e+07	404484	2.8215e+07	2.51906e+07
P62634	Cellular nucleic acid-binding protein	CNBP	1	1	4	311.553	233.281	288.693	0.35601	0.0812038	0.676175	28.1603	35.3054	1.89422	5.84002e+07	43728180	5.4115e+07	66733.5	15221.5	126748	5.2786e+06	6.61794e+06	355068
B2GUX7	Cellular repressor of E1A-stimulated genes (Predicted), isoform CRA_b	CREG1	1	1	4	284.751	210.395	212.717	26.3749	38.8075	28.8758	20.3688	36.5398	41.1695	2.21998e+06	1.64028e+06	1.65838e+06	205624	302551	225122	158799	284872	320965
P62966	Cellular retinoic acid-binding protein 1	CRABP1	2	2	4	364.012	347.564	175.01	1.38218	3.48713	2.66961	2.91465	2.0434	0.916332	3.80045e+07	36287256	1.82718e+07	144306	364071	278719	304302	213340	95669.1
G3V9W0	Centrin 2	CETN2	3	3	20	198.865	166.104	164.298	84.9499	125.551	123.067	8.65684	13.8486	14.6596	2.39429e+07	1.99985e+07	1.97811e+07	1.02278e+07	1.5116e+07	1.48169e+07	1.04226e+06	1.66734e+06	1.76499e+06
D4A3J9	Centriolar coiled-coil protein 110	CCP110	2	2	3	24.3923	9.86797	1.28565	7.17349	16.8585	18.1933	217.594	301.406	303.229	259245	104878	13664.1	76240.9	179174	193361	2.31262e+06	3.20339e+06	3.22277e+06
D3ZZM9	Centriole, cilia and spindle-associated protein	CCSAP	7	7	15	58.4607	64.4806	86.7925	30.2378	25.6984	12.6055	206.048	197.898	217.779	2.16664e+07	2.38975e+07	3.21666e+07	1.12066e+07	9.5242e+06	4.6718e+06	7.63643e+07	7.33439e+07	8.07122e+07
D3ZV60	Centromere protein E	CENPE	1	1	2	#VALUE!	#VALUE!	#VALUE!	#VALUE!	#VALUE!	#VALUE!	#VALUE!	#VALUE!	#VALUE!
F1LP20	Centromere protein I	CENPI	1	1	1	45.3576	41.8097	41.0211	40.0708	51.297	87.5868	264.095	139.466	189.296	1.20414e+06	1.10995e+06	1.08901e+06	1.06379e+06	1.36181e+06	2.32522e+06	7.0111e+06	3.70249e+06	5.02536e+06
D4A9A3	Centromere protein V	CENPV	1	1	1	#VALUE!	#VALUE!	#VALUE!	#VALUE!	#VALUE!	#VALUE!	#VALUE!	#VALUE!	#VALUE!
Q4V8C2	Centromere/kinetochore protein zw10 homolog	ZW10	12	12	35	18.2368	20.9998	18.0396	35.7132	35.8673	41.1564	257.559	234.912	237.517	3.71691e+06	4.28005e+06	3.67671e+06	7.27885e+06	7.31024e+06	8.38823e+06	5.2494e+07	4.78782e+07	4.84091e+07
D4A1G8	Centrosomal protein 170B	CEP170B	46	47	115	40.5401	41.6386	42.3939	5.95485	4.24092	5.17462	264.677	249.423	245.957	1.06166e+08	1.09043e+08	1.11021e+08	1.55945e+07	1.11061e+07	1.35513e+07	6.93134e+08	6.53188e+08	6.44111e+08
D4A3X0	Centrosomal protein 192	CEP192	6	7	18	47.0081	52.9608	49.4576	10.1037	12.3411	11.2237	266.868	234.715	215.321	7.26023e+06	8.17959e+06	7.63855e+06	1.56049e+06	1.90603e+06	1.73346e+06	4.12168e+07	3.62509e+07	3.32556e+07
D3ZZ61	Centrosomal protein 68	CEP68	1	1	3	18.6324	4.44949	12.8537	19.8282	7.99794	20.8937	261.969	288.451	264.924	204226	48769.8	140886	217332	87663.5	229011	2.87137e+06	3.16164e+06	2.90377e+06
D4AC95	Centrosomal protein 97	CEP97	2	2	3	64.0595	56.0383	52.6074	11.5535	65.2894	69.663	256.028	167.506	157.255	1.58185e+06	1.38378e+06	1.29906e+06	285296	1.61222e+06	1.72022e+06	6.32222e+06	4.1363e+06	3.88318e+06
D3Z8X7	Centrosomal protein of 104 kDa	CEP104	1	1	2	34.5819	16.5216	16.0884	39.6333	28.0709	47.8041	200.86	147.943	368.497	259809	124124	120869	297759	210892	359145	1.50903e+06	1.11147e+06	2.76846e+06
A0A096MJP4	Centrosomal protein of 41 kDa	CEP41	2	2	4	229.089	183.863	85.7432	101.909	73.5049	53.3788	39.0423	116.951	16.5198	5.15947e+06	4.14091e+06	1.93108e+06	2.29516e+06	1.65546e+06	1.20218e+06	879300	2.63393e+06	372054
Q9R0E0	Ceramide glucosyltransferase	UGCG	2	2	3	12.9522	1.99267	5.06086	201.955	183.222	208.439	117.725	37.9291	130.724	519668	79949.9	203051	8.10283e+06	7.35122e+06	8.36298e+06	4.72336e+06	1.52179e+06	5.24489e+06
Q1HL14	Ceramide synthase 1	CERS1	2	2	3	4.61156	19.759	23.9597	81.9533	84.2114	64.0811	487.72	59.8671	73.837	90942.9	389660	472501	1.61617e+06	1.6607e+06	1.26372e+06	9.61814e+06	1.18062e+06	1.45611e+06
Q3T1K1	Ceramide synthase 2	CERS2	2	2	4	9.23105	15.9083	12.972	196.736	306.891	322.628	12.692	10.7999	12.1413	395962	682381	556427	8.4389e+06	1.3164e+07	1.3839e+07	544419	463256	520798
F1LTP8	Ceramide synthase 6	CERS6	1	1	1	40.7005	38.6307	19.8628	177.199	295.46	266.174	1.84399	39.064	21.0659	360450	342120	175908	1.5693e+06	2.61664e+06	2.35728e+06	16330.7	345957	186563
Q5XIS2	Ceramide-1-phosphate transfer protein	CPTP	1	1	5	139.838	129.763	101.416	125.188	191.25	197.694	7.39327	4.15257	3.30489	5.38635e+06	4.9983e+06	3.9064e+06	4.82206e+06	7.36668e+06	7.6149e+06	284778	159951	127300
P63182	Cerebellin-1	CBLN1	2	2	3	42.3047	37.8723	38.7067	7.52985	52.1157	58.3043	273.638	194.032	195.496	2.02311e+06	1.81114e+06	1.85105e+06	360096	2.4923e+06	2.78825e+06	1.30861e+07	9.27909e+06	9.3491e+06
A0A0G2K9I6	Ceruloplasmin	CP	11	11	54	174.542	204.049	238.479	65.792	80.1384	107.76	7.67666	11.1043	10.4585	6.50141e+07	7.60049e+07	8.88296e+07	2.45064e+07	2.98503e+07	4.01387e+07	2.85943e+06	4.13616e+06	3.8956e+06
Q64595	cGMP-dependent protein kinase 2	PRKG2	5	5	11	18.0135	27.358	31.8568	23.4305	25.1423	10.82	264.45	299.868	199.061	1.31363e+06	1.99509e+06	2.32316e+06	1.70868e+06	1.83351e+06	789053	1.92851e+07	2.18679e+07	1.45166e+07
Q3MHS9	Chaperonin containing Tcp1, subunit 6A (Zeta 1)	CCT6A	24	28	255	100.039	103.5	99.9723	73.5631	79.3861	79.5662	122.804	118.714	122.455	1.07146e+09	1.10854e+09	1.07075e+09	7.87893e+08	8.5026e+08	8.52189e+08	1.31528e+09	1.27148e+09	1.31155e+09
Q6AYJ7	Chaperonin containing Tcp1, subunit 6B (Zeta 2)	CCT6B	1	5	43	#VALUE!	#VALUE!	#VALUE!	#VALUE!	#VALUE!	#VALUE!	#VALUE!	#VALUE!	#VALUE!
D4ACB8	Chaperonin subunit 8 (Theta) (Predicted), isoform CRA_a	CCT8	37	37	285	117.115	131.46	126.772	80.4324	94.6475	92.0653	90.2578	80.4735	86.7764	1.56243e+09	1.75382e+09	1.69127e+09	1.07305e+09	1.2627e+09	1.22825e+09	1.20413e+09	1.0736e+09	1.15769e+09
D4AC23	Chaperonin-containing TCP1 subunit 7	CCT7	34	34	309	110.889	111.458	109.584	88.9693	87.3633	84.2661	106.69	96.8871	103.894	1.17117e+09	1.17717e+09	1.15738e+09	9.39661e+08	9.22699e+08	8.89987e+08	1.12682e+09	1.02329e+09	1.09729e+09
D4AE79	Charged multivesicular body protein 1A	CHMP1A	1	1	1	0.297774	18.019	2.53512	0.780767	7.8269	6.92507	251.443	386.032	226.141	14687.9	888796	125046	38511.8	386066	341583	1.24026e+07	1.90412e+07	1.11545e+07
B2RZB5	Charged multivesicular body protein 2A	CHMP2A	2	2	2	70.5673	99.011	78.6211	153.19	94.7305	47.9804	115.169	110.032	130.699	2.12693e+06	2.98423e+06	2.36967e+06	4.6172e+06	2.85521e+06	1.44615e+06	3.47125e+06	3.3164e+06	3.93932e+06
F1M8B7	Charged multivesicular body protein 2B	CHMP2B	1	1	1	#VALUE!	#VALUE!	#VALUE!	#VALUE!	#VALUE!	#VALUE!	#VALUE!	#VALUE!	#VALUE!
Q8CGS4	Charged multivesicular body protein 3	CHMP3	4	4	9	81.1782	70.1372	69.7225	38.4413	49.6995	48.3494	159.656	180.785	202.031	2.41853e+07	2.08958e+07	2.07723e+07	1.14528e+07	1.48069e+07	1.44046e+07	4.7566e+07	5.38609e+07	6.01907e+07
Q4QQV8	Charged multivesicular body protein 5	CHMP5	4	4	34	156.198	152.037	147.001	106	141.096	144.059	17.0581	13.9726	22.5786	5.2113e+07	5.07247e+07	4.90446e+07	3.53653e+07	4.70743e+07	4.8063e+07	5.69118e+06	4.66173e+06	7.53299e+06
D3ZDR2	Charged multivesicular body protein 6	CHMP6	3	4	15	10.1394	22.1213	5.8971	260.392	243.424	96.6571	74.3483	77.2566	109.764	743647	1.62242e+06	432506	1.90977e+07	1.78532e+07	7.08904e+06	5.45286e+06	5.66616e+06	8.05034e+06
A0A140TAF5	Chloride channel CLIC-like 1, isoform CRA_c	CLCC1	3	3	7	7.69624	5.55258	11.7656	248.283	281.586	287.398	9.92687	21.728	26.0642	511309	368892	781662	1.6495e+07	1.87075e+07	1.90936e+07	659503	1.44352e+06	1.73161e+06
Q56A19	Chloride channel protein	CLCN4	4	6	23	33.7498	28.122	22.9786	208.837	247.696	234.875	24.4586	43.3962	55.8869	4.96779e+06	4.13941e+06	3.38232e+06	3.07397e+07	3.64596e+07	3.45723e+07	3.60017e+06	6.38769e+06	8.22626e+06
D4A3H5	Chloride channel protein	CLCN6	17	17	57	21.3413	22.2126	23.4772	96.1836	61.4899	59.6232	155.913	232.129	227.63	8.85847e+06	9.22011e+06	9.74503e+06	3.99244e+07	2.55235e+07	2.47487e+07	6.47171e+07	9.63535e+07	9.44859e+07
P35525	Chloride channel protein 2	CLCN2	9	9	13	66.2765	62.3039	76.8045	110.386	107.653	117.743	90.0968	150.462	118.273	1.42291e+07	1.33763e+07	1.64894e+07	2.36992e+07	2.31125e+07	2.52787e+07	1.93432e+07	3.23033e+07	2.53925e+07
Q6P9X1	Chloride channel, nucleotide-sensitive, 1A	CLNS1A	4	4	9	8.21734	690.58	38.849	62.8026	56.9153	5.29096	7.75067	16.3778	13.216	369025	3.10126e+07	1.74463e+06	2.82034e+06	2.55596e+06	237607	348068	735498	593507
G3V8C4	Chloride intracellular channel protein	CLIC4	9	10	60	101.115	112.128	112.45	180.554	200.573	185.417	2.56909	2.94522	2.24858	8.75591e+07	9.7095e+07	9.73739e+07	1.56348e+08	1.73682e+08	1.60558e+08	2.22466e+06	2.55036e+06	1.94711e+06
A0A0G2JTB6	Chloride intracellular channel protein	CLIC6	1	2	5	2.57843	35.3211	450.866	33.2855	28.6254	186.461	99.1963	19.2065	44.4595	20435	279933	3.57328e+06	263799	226867	1.47777e+06	786167	152219	352358
Q6MG61	Chloride intracellular channel protein 1	CLIC1	4	4	10	226.987	219.157	231.686	85.9779	62.0521	29.5537	14.2647	12.6136	17.7076	1.05849e+07	1.02197e+07	1.0804e+07	4.00933e+06	2.89362e+06	1.37815e+06	665192	588199	825741
Q9EPT8	Chloride intracellular channel protein 5	CLIC5	1	1	1	#VALUE!	#VALUE!	#VALUE!	#VALUE!	#VALUE!	#VALUE!	#VALUE!	#VALUE!	#VALUE!
D4A7H9	CHMP family, member 7 (Predicted), isoform CRA_a	CHMP7	8	8	31	204.391	233.125	209.571	52.4243	86.7544	97.1975	8.36274	4.04927	4.12397	9.58608e+07	1.09337e+08	9.829e+07	2.45873e+07	4.06883e+07	4.55862e+07	3.92217e+06	1.89913e+06	1.93416e+06
Q6UPE0	Choline dehydrogenase, mitochondrial	CHDH	4	4	10	19.1933	11.11	19.342	260.923	274.339	257.824	19.4194	24.9777	12.8713	921840	533606	928984	1.2532e+07	1.31763e+07	1.23831e+07	932702	1.19966e+06	618199
A0A0G2JYQ6	Choline O-acetyltransferase	CHAT	2	2	3	117.829	132.559	147.212	143.596	138.261	161.582	44.1284	10.2396	4.59294	3.61544e+06	4067391	4.517e+06	4.40605e+06	4.24235e+06	4.95794e+06	1.35402e+06	314190	140928
B4F795	Choline transporter-like protein 2	SLC44A2	8	8	39	21.806	20.8948	20.0945	249.749	247.725	290.362	2.03493	20.1507	27.1834	2.32384e+07	2.22673e+07	2.14145e+07	2.66155e+08	2.63997e+08	3.09435e+08	2.1686e+06	2.14744e+07	2.8969e+07
O54783	Choline/ethanolamine kinase	CHKB	6	6	17	192.649	253.066	156.502	79.5639	91.0941	75.6157	14.9159	18.2664	18.3269	8.52265e+07	1.11954e+08	6.92352e+07	3.51984e+07	4.02993e+07	3.34518e+07	6.59869e+06	8.08091e+06	8.10768e+06
Q6AXM5	Choline/ethanolaminephosphotransferase 1	CEPT1	2	2	7	12.7578	12.7286	15.0572	19.8916	23.719	30.0507	254.632	269.163	262	3.53511e+06	3527030	4.17226e+06	5.51185e+06	6.57242e+06	8.32688e+06	7.05572e+07	7.45837e+07	7.25987e+07
P19836	Choline-phosphate cytidylyltransferase A	PCYT1A	1	3	8	242.733	250.508	213.445	41.7107	30.8731	47.2007	25.4937	27.6393	20.3962	1.50551e+06	1.55373e+06	1.32386e+06	258703	191485	292754	158120	171428	126504
G3V7M5	Choline-phosphate cytidylyltransferase B	PCYT1B	1	3	9	153.64	141.219	169.228	64.4297	112.007	124.623	42.0358	32.1132	60.7031	6.64247e+06	6.10547e+06	7.3164e+06	2.78555e+06	4.8425e+06	5.38794e+06	1.81737e+06	1.38838e+06	2.62443e+06
F1LS79	Chondroitin sulfate proteoglycan 4	CSPG4	17	17	35	53.3626	84.4877	83.5076	217.256	192.751	224.586	16.1746	12.7718	15.1036	1.31742e+07	2.08584e+07	2.06164e+07	5.36363e+07	4.75864e+07	5.54459e+07	3.99321e+06	3.15311e+06	3.7288e+06
F1M4R7	Chondroitin sulfate proteoglycan 5	CSPG5	2	8	55	21.0656	27.7421	23.0054	202.14	216.369	201.473	80.6985	61.6727	65.8341	1.51671e+07	1.99741e+07	1.65637e+07	1.4554e+08	1.55784e+08	1.45059e+08	5.81023e+07	4.44039e+07	4.74e+07
Q498T2	Chromatin target of PRMT1 protein	CHTOP	1	1	1	#VALUE!	#VALUE!	#VALUE!	#VALUE!	#VALUE!	#VALUE!	#VALUE!	#VALUE!	#VALUE!
D4A3T3	Chromobox 1	CBX1	1	2	9	214.186	172.841	255.214	56.4751	56.1616	17.4828	45.077	43.1965	39.3664	1.17671e+06	949569	1.40212e+06	310268	308546	96048.4	247648	237317	216275
Q5RJK5	Chromobox 3	CBX3	4	6	22	248.661	277.479	255.347	37.7179	45.8783	19.9628	7.55371	3.91579	3.48458	1.36374e+08	152179101	1.40041e+08	2.06858e+07	2.51612e+07	1.09483e+07	4.14272e+06	2.14755e+06	1.91107e+06
E9PU01	Chromodomain helicase DNA-binding protein 4	CHD4	1	1	1	#VALUE!	#VALUE!	#VALUE!	#VALUE!	#VALUE!	#VALUE!	#VALUE!	#VALUE!	#VALUE!
D3ZAP7	Chromodomain helicase DNA-binding protein 7	CHD7	1	1	2	#VALUE!	#VALUE!	#VALUE!	#VALUE!	#VALUE!	#VALUE!	#VALUE!	#VALUE!	#VALUE!
D3ZZE3	Chromosome 1 open reading frame, human C10orf76	C1H10ORF76	3	3	10	133.533	145.166	126.207	116.272	152.526	151.566	25.3058	24.0464	25.3766	3.6342e+06	3950787	3.43481e+06	3.16443e+06	4.1511e+06	4.12497e+06	688714	654439	690642
D3ZPR0	Chromosome segregation 1-like	CSE1L	31	31	131	92.656	101.738	87.6153	29.0031	32.7343	34.9697	204.922	181.494	134.868	5.97803e+08	6.56398e+08	5.65281e+08	1.87124e+08	2.11197e+08	2.25619e+08	1.32213e+09	1.17097e+09	8.70146e+08
B5DER2	Churchill domain-containing 1	CHURC1	1	1	1	#VALUE!	#VALUE!	#VALUE!	#VALUE!	#VALUE!	#VALUE!	#VALUE!	#VALUE!	#VALUE!
A0A0H2UI05	Cilia- and flagella-associated protein 20	CFAP20	2	2	8	191.791	220.608	214.348	61.3876	89.0238	100.258	5.82865	7.28121	9.47484	8.35054e+06	9.60523e+06	9.33268e+06	2.67281e+06	3.87609e+06	4.36523e+06	253779	317023	412534
Q4V8E4	Cilia- and flagella-associated protein 36	CFAP36	5	5	19	186.909	185.386	166.647	37.7177	52.6206	64.1147	90.8328	56.5791	59.1924	2.61489e+07	2.59359e+07	2.33143e+07	5.27677e+06	7.36172e+06	8.96976e+06	1.27077e+07	7.91552e+06	8.28113e+06
M0R9L2	Ciliary neurotrophic factor receptor subunit alpha	CNTFR	10	10	49	16.5972	39.127	27.1388	240.691	201.593	143.763	68.2328	74.6914	88.166	8.63725e+06	2.03619e+07	1.41232e+07	1.25256e+08	1.0491e+08	7.48147e+07	3.55086e+07	3.88697e+07	4.5882e+07
F1M6Q2	Ciliary rootlet coiled-coil, rootletin	CROCC	4	5	12	17.2705	12.0363	5.03662	18.4623	15.4076	21.9331	265.371	246.785	297.698	711970	496192	207633	761101	635174	904184	1.09398e+07	1.01736e+07	1.22725e+07
Q5I0K3	Citramalyl-CoA lyase, mitochondrial	CLYBL	7	7	18	13.4883	16.1765	18.4066	254.076	265.399	195.63	61.9518	35.361	39.5108	2.34704e+06	2.8148e+06	3.20286e+06	4.42107e+07	4.6181e+07	3.40408e+07	1.078e+07	6.15302e+06	6.87512e+06
G3V936	Citrate synthase	CS	28	28	360	13.1123	14.3434	11.3471	243.313	232.027	267.182	39.434	38.0176	41.2233	7.17414e+08	7.84774e+08	6.20838e+08	1.33124e+10	1.26949e+10	1.46184e+10	2.15756e+09	2.08006e+09	2.25545e+09
A0A0G2JWA9	Citron rho-interacting serine/threonine kinase	CIT	23	23	32	8.72481	8.25576	7.1948	8.22231	6.78051	6.28544	290.165	304.226	260.145	4.34603e+06	4.11239e+06	3.5839e+06	4.09573e+06	3.37753e+06	3.13093e+06	1.44538e+08	1.51542e+08	1.29584e+08
D4A110	CKLF-like MARVEL transmembrane domain-containing 4	CMTM4	1	1	1	113.706	120.899	108.993	256.975	3.92727	61.5808	87.3873	65.6406	80.8916	325661	346259	312160	735988	11247.9	176370	250281	187998	231677
D3ZQ46	CKLF-like MARVEL transmembrane domain-containing 5	CMTM5	1	1	7	21.6957	21.5756	22.7892	225.595	278.903	308.832	20.0533	0.320668	0.236644	3.32903e+06	3.3106e+06	3.49682e+06	3.46157e+07	4.27954e+07	4.73878e+07	3.07702e+06	49203.9	36311.2
A0A0G2K0B6	Clathrin coat assembly protein AP180	SNAP91	2	20	245	95.2559	89.7481	93.9406	202.46	202.231	180.995	10.3577	12.1204	12.8916	1.65026e+09	1.55484e+09	1.62748e+09	3.50752e+09	3.50355e+09	3.13566e+09	1.79442e+08	2.09981e+08	2.2334e+08
F1M779	Clathrin heavy chain	CLTC	127	127	2735	125.179	113.829	121.747	106.674	101.745	93.9224	79.438	76.9636	80.5026	1.53341e+10	1.39437e+10	1.49136e+10	1.30673e+10	1.24635e+10	1.15052e+10	9.73093e+09	9.42783e+09	9.86134e+09
Q6DGF2	Clathrin interactor 1	CLINT1	4	9	24	123.37	147.927	155.793	108.294	128.02	100.595	67.3403	29.3474	39.3137	1.66102e+07	1.99166e+07	2.09757e+07	1.45804e+07	1.72363e+07	1.35439e+07	9.06654e+06	3.95127e+06	5.29311e+06
A0A0G2JW94	Clathrin interactor 1	CLINT1	1	6	9	199.031	202.058	200.246	15.4493	4.94665	2.39361	19.6516	20.1323	236.091	3.82121e+06	3.87933e+06	3.84452e+06	296611	94971	45955	377292	386520	4.53273e+06
P08081	Clathrin light chain A	CLTA	2	10	57	77.8631	128.68	114.541	97.8099	89.0227	65.9363	103.799	108.572	113.776	1.9887e+08	3.28661e+08	2.92548e+08	2.49817e+08	2.27373e+08	1.68408e+08	2.65114e+08	2.77305e+08	2.90596e+08
P08082	Clathrin light chain B	CLTB	3	10	65	96.8978	102.64	109.737	97.7958	79.075	60.1312	104.002	125.312	124.408	2.03682e+08	2.15752e+08	2.30672e+08	2.0557e+08	1.66218e+08	1.26398e+08	2.18616e+08	2.63411e+08	2.61511e+08
Q66SY1	Clathrin-assembly lymphoid leukemia protein	PICALM	1	13	101	45.9898	12.0042	46.836	10.1856	72.4925	318.864	71.5244	1.55781	320.545	246417	64319.7	250951	54575	388421	1.7085e+06	383233	8346.88	1.71751e+06
G3V7A9	Claudin	CLDN10	4	4	6	9.40473	11.4894	12.7936	221.978	293.149	306.087	22.5695	9.46683	13.0623	748813	914796	1.01864e+06	1.76741e+07	2.33408e+07	2.43709e+07	1.797e+06	753758	1.04003e+06
Q6IRG7	Claudin	CLDN11	4	4	42	1.25161	1.2511	1.60567	13.0081	9.19939	9.59997	406.409	221.233	236.442	3.03316e+06	3.03195e+06	3.8912e+06	3.15241e+07	2.2294e+07	2.32647e+07	9.84899e+08	5.3614e+08	5.72998e+08
D4A8Y0	Claudin 12	CLDN12	1	1	6	2.53459	5.39222	0.832691	9.08215	0.173043	0.372465	288.326	289.884	303.403	156200	332308	51316.6	559709	10664.2	22954.1	1.77688e+07	1.78648e+07	1.86979e+07
G3V674	Claudin domain containing 1, isoform CRA_b	CLDND1	2	2	2	55.1519	21.9892	37.9441	30.2891	16.366	29.2734	181.951	237.972	289.064	734594	292884	505395	403435	217987	389907	2.42349e+06	3.16966e+06	3.85018e+06
A6JFQ6	Clavesin-1	CLVS1	4	6	29	104.603	119.238	101.33	155.408	145.838	160.563	38.9477	41.2033	32.8685	5.66834e+07	6.46137e+07	5.49099e+07	8.42142e+07	7.90282e+07	8.70072e+07	2.11053e+07	2.23276e+07	1.78111e+07
A6JUQ6	Clavesin-2	CLVS2	3	5	40	108.393	124.831	114.962	116.834	119.003	125.934	104.552	46.3066	39.1841	2.61165e+07	30077177	2.76993e+07	2.81504e+07	2.86729e+07	3.03429e+07	2.51909e+07	1.11572e+07	9.44114e+06
D3ZPL1	Cleavage and polyadenylation specific factor 6, 68kDa (Predicted), isoform CRA_b	CPSF6	3	3	6	159.805	253.734	227.717	31.9918	25.126	27.7194	76.7018	52.8733	44.331	1.61043e+07	25569881	2.29481e+07	3.22395e+06	2.53206e+06	2.79341e+06	7.72957e+06	5.32828e+06	4.46742e+06
Q4KM65	Cleavage and polyadenylation specificity factor subunit 5	NUDT21	5	5	16	181.211	270.159	248.054	13.1519	8.44219	8.65856	62.7428	61.6105	45.9697	5.04537e+07	7.52193e+07	6.90647e+07	3.66183e+06	2.35052e+06	2.41076e+06	1.74692e+07	1.71539e+07	1.27991e+07
A0A0G2K6F9	Cleavage stimulation factor subunit 2	CSTF2	2	2	2	173.139	203.219	174.791	43.6078	51.7507	53.9364	62.7104	80.7337	56.1115	5.77205e+06	6.77486e+06	5.82712e+06	1.45378e+06	1.72525e+06	1.79811e+06	2.09062e+06	2.69147e+06	1.87063e+06
M0R6B9	Cleavage stimulation factor subunit 2, tau variant	CSTF2T	1	1	2	33.0773	69.8949	101.026	83.5501	203.735	381.823	13.5774	6.99722	6.31926	1.46863e+06	3.10332e+06	4.48551e+06	3.70961e+06	9.04579e+06	1.69529e+07	602836	310675	280574
Q99JD4	CLIP-associating protein 2	CLASP2	1	44	237	83.7664	65.99	87.0622	13.2434	11.3052	13.9509	224.219	176.873	223.59	1.14984e+07	9.0583e+06	1.19508e+07	1.81789e+06	1.55184e+06	1.91501e+06	3.0778e+07	2.4279e+07	3.06916e+07
A0A0G2JZM8	CLIP-associating protein 2	CLASP2	2	45	226	56.1049	54.0975	53.868	18.9641	22.042	20.0263	239.934	203.083	231.881	3.10412e+08	2.99305e+08	2.98036e+08	1.04923e+08	1.21952e+08	1.10799e+08	1.32748e+09	1.1236e+09	1.28293e+09
B2RYF6	CLPTM1, transmembrane protein	CLPTM1	8	8	21	93.446	98.6229	99.2291	167.898	187.678	235.369	2.94594	7.82078	6.99134	7.21318e+07	7.61279e+07	7.65958e+07	1.29602e+08	1.4487e+08	1.81683e+08	2.274e+06	6.03693e+06	5.39668e+06
D4A416	CLPTM1-like	CLPTM1L	2	2	3	14.0059	8.53817	9.46572	84.661	117.272	140.112	163.273	178.763	183.91	527092	321322	356229	3.1861e+06	4.41337e+06	5.27291e+06	6.14455e+06	6.72748e+06	6.92121e+06
A0A0U1RRV5	Clustered mitochondria protein homolog	CLUH	13	13	46	182.027	208.606	228.431	81.9647	73.8714	79.2491	20.7495	11.196	13.905	6.30023e+07	7.22015e+07	7.90634e+07	2.83692e+07	2.5568e+07	2.74293e+07	7.18172e+06	3.87509e+06	4.81271e+06
G3V836	Clusterin	CLU	14	14	78	104.937	115.104	104.614	68.8529	83.5494	90.7792	110.288	117.23	104.646	2.17781e+08	2.3888e+08	2.1711e+08	1.42893e+08	1.73394e+08	1.88398e+08	2.28885e+08	2.43292e+08	2.17175e+08
F1M8D3	C-Maf-inducing protein	CMIP	4	4	16	21.6263	13.0187	16.3216	78.8154	67.946	66.0331	219.943	211.82	204.477	1.73775e+06	1.0461e+06	1.3115e+06	6.3331e+06	5.4597e+06	5.306e+06	1.76732e+07	1.70205e+07	1.64304e+07
B0BNA5	Coactosin-like protein	COTL1	8	8	71	189.403	216.474	225.401	77.2376	102.44	87.9502	0.387218	0.497015	0.211001	1.13518e+09	1.29743e+09	1.35093e+09	4.6292e+08	6.13967e+08	5.27125e+08	2.32077e+06	2.97884e+06	1.26463e+06
M0RDU0	Coagulation factor VIII-associated 1	F8A1	5	5	17	92.135	96.2315	367.238	95.8446	100.652	112.22	5.08861	7.69359	22.8969	2.30619e+07	2.40873e+07	9.19218e+07	2.39904e+07	2.51936e+07	2.80894e+07	1.27371e+06	1.92575e+06	5.73123e+06
D4A8T3	Coatomer protein complex, subunit zeta 1	COPZ1	5	5	28	304.947	140.687	149.527	52.9715	59.076	53.2145	37.7157	54.8142	47.0472	4.68913e+07	2.16332e+07	2.29925e+07	8.14536e+06	9.08403e+06	8.18272e+06	5.79949e+06	8.42871e+06	7.23439e+06
G3V6T1	Coatomer subunit alpha	COPA	45	45	190	132.714	139.459	150.81	22.761	23.0623	22.2138	146.563	132.652	129.763	4.02725e+08	4.23192e+08	4.57638e+08	6.90688e+07	6.99831e+07	6.74084e+07	4.4475e+08	4.02536e+08	3.9377e+08
P23514	Coatomer subunit beta	COPB1	30	30	138	166.625	162.069	167.567	15.0103	21.581	20.1253	130.346	105.544	111.132	3.61413e+08	3.5153e+08	3.63456e+08	3.25577e+07	4.68096e+07	4.36522e+07	2.82724e+08	2.28926e+08	2.41048e+08
O35142	Coatomer subunit beta'	COPB2	27	27	108	143.469	139.933	168.57	19.8093	22.0077	17.0971	141.281	123.167	124.667	2.10828e+08	2.05633e+08	2.47714e+08	2.911e+07	3.23404e+07	2.51242e+07	2.07613e+08	1.80994e+08	1.83199e+08
Q66H80	Coatomer subunit delta	ARCN1	18	18	86	137.237	148.501	156.696	19.8926	22.3205	22.1814	131.403	135.606	126.162	2.43836e+08	2.63849e+08	2.78409e+08	3.53441e+07	3.96579e+07	3.94109e+07	2.33471e+08	2.40937e+08	2.24159e+08
G3V8Q1	Coatomer subunit epsilon	COPE	11	11	52	146.817	165.578	182.933	10.4298	15.9547	13.618	142.728	108.385	113.556	7.25609e+07	8.18329e+07	9.04104e+07	5.15469e+06	7.88525e+06	6.7304e+06	7.05401e+07	5.35669e+07	5.61223e+07
A0A0H2UHV9	Coatomer subunit gamma	COPG2	21	23	79	110.102	108.075	135.722	21.2278	24.1728	18.0359	160.992	174.931	146.742	8.04869e+07	7.90046e+07	9.92156e+07	1.55179e+07	1.76708e+07	1.31846e+07	1.17688e+08	1.27878e+08	1.07271e+08
Q4AEF8	Coatomer subunit gamma-1	COPG1	21	23	107	179.839	174.079	174.535	20.6906	25.8261	20.7839	120.026	88.376	95.8447	1.83905e+08	1.78016e+08	1.78481e+08	2.11584e+07	2.641e+07	2.12538e+07	1.2274e+08	9.03742e+07	9.80117e+07
Q99MB4	COBW domain-containing protein 1	CBWD1	2	2	7	185.465	213.848	183.072	60.9658	73.546	93.7714	25.3154	24.6157	39.4006	1.66801e+07	19232669	1.64648e+07	5.48303e+06	6.61445e+06	8.43344e+06	2.27677e+06	2.21385e+06	3.54354e+06
Q5XIA5	Coenzyme A synthase	COASY	15	15	72	96.2859	91.86	82.5669	72.2834	85.2217	89.2142	124.387	138.578	119.603	1.27554e+08	1.21691e+08	1.0938e+08	9.57569e+07	1.12897e+08	1.18186e+08	1.64781e+08	1.8358e+08	1.58443e+08
D3ZX74	Coenzyme Q10 homolog A (Yeast) (Predicted), isoform CRA_b	COQ10A	5	5	18	2.5326	2.44021	2.37531	62.1337	62.6698	53.0899	225.664	268.082	221.013	633650	610535	594296	1.55457e+07	1.56798e+07	1.3283e+07	5.64606e+07	6.70733e+07	5.52968e+07
M0RC65	Cofilin 2	CFL2	7	12	158	179.804	176.14	163.492	103.657	66.9792	96.7986	36.7893	39.2603	37.0802	4.26093e+08	4.1741e+08	3.87438e+08	2.45642e+08	1.58725e+08	2.2939e+08	8.71822e+07	9.30378e+07	8.78715e+07
P45592	Cofilin-1	CFL1	14	19	286	183.053	175.231	178.885	104.549	118.987	113.656	8.67396	8.54314	8.42145	8.7485e+09	8.37464e+09	8.54928e+09	4.99662e+09	5.68665e+09	5.43188e+09	4.14547e+08	4.08295e+08	4.02479e+08
D3ZYD7	Coiled coil domain-containing 88A	CCDC88A	10	10	18	32.4189	35.2133	32.003	33.2683	46.4023	36.0343	257.999	213.871	212.79	5.13995e+06	5.58299e+06	5.074e+06	5.27461e+06	7.35698e+06	5.71315e+06	4.09052e+07	3.39087e+07	3.37374e+07
Q66HA5	Coiled-coil and C2 domain-containing protein 1A	CC2D1A	14	14	26	37.0726	37.654	38.2249	4.99286	7.10235	7.43212	284.877	240.849	241.795	1.97283e+07	2.00376e+07	2.03414e+07	2.65696e+06	3.77952e+06	3.95501e+06	1.51598e+08	1.28168e+08	1.28672e+08
Q5FVK6	Coiled-coil and C2 domain-containing protein 1B	CC2D1B	1	1	2	195.663	248.229	127.237	36.2701	83.8903	147.813	25.968	33.0934	1.83599	1.68192e+06	2.13377e+06	1.09373e+06	311777	721119	1.27059e+06	223221	284470	15782.1
D4AAU6	Coiled-coil domain containing 25 (Predicted)	CCDC25	3	3	7	218.113	205.764	210.756	63.9915	80.1043	95.838	15.2837	4.13348	6.01565	1.02116e+07	9.63342e+06	9.8671e+06	2.99593e+06	3.7503e+06	4.48691e+06	715548	193520	281639
D4A305	Coiled-coil domain containing 58 (Predicted), isoform CRA_c	CCDC58	3	3	13	22.1763	40.3665	16.9665	215.378	279.999	316.247	1.86609	3.44081	3.55979	4.04221e+06	7.35787e+06	3.0926e+06	3.92584e+07	5.10371e+07	5.76444e+07	340143	627179	648865
B2GV96	Coiled-coil domain-containing 115	CCDC115	1	1	1	87.3906	55.2198	90.708	202.436	107.923	158.754	104.626	17.6632	75.2809	160594	101475	166691	372008	198325	291736	192266	32459	138341
D3ZAB5	Coiled-coil domain-containing 120	CCDC120	2	2	5	#VALUE!	#VALUE!	#VALUE!	#VALUE!	#VALUE!	#VALUE!	#VALUE!	#VALUE!	#VALUE!
D3ZUL1	Coiled-coil domain-containing 124	CCDC124	3	3	12	119.794	184.333	101.951	90.6523	101.195	115.569	74.5596	60.216	51.7299	2.10179e+07	3.23412e+07	1.78872e+07	1.5905e+07	1.77547e+07	2.02766e+07	1.30815e+07	1.05649e+07	9.07601e+06
D4AAR7	Coiled-coil domain-containing 136	CCDC136	9	9	22	18.4391	29.8385	21.345	9.34095	8.29345	12.6963	358.893	227.235	213.919	3.07662e+06	4.97865e+06	3.56147e+06	1.55857e+06	1.38379e+06	2.11841e+06	5.98824e+07	3.79148e+07	3.56931e+07
D3ZEY0	Coiled-coil domain-containing 141	CCDC141	1	1	1	22.3093	77.7121	61.4284	24.1222	38.775	9.6983	189.72	215.175	261.06	208777	727251	574863	225742	362867	90759.2	1.77545e+06	2.01367e+06	2.44307e+06
F1LVF5	Coiled-coil domain-containing 149	CCDC149	1	1	1	18.8856	14.7263	42.7801	27.7714	24.9168	1.74621	723.041	9.89993	36.2328	132466	103292	300065	194793	174770	12248.2	5.07151e+06	69439.4	254141
D3ZGM5	Coiled-coil domain-containing 167	CCDC167	1	1	1	16.7854	18.7009	10.9618	53.4583	4.72673	18.9014	280.608	259.664	236.194	226252	252072	147755	720571	63712.1	254774	3.78235e+06	3.50004e+06	3.18369e+06
D4A8V2	Coiled-coil domain-containing 177	CCDC177	9	9	24	22.7518	25.4326	24.9253	24.5984	15.9867	17.7631	246.208	263.505	258.829	1.29024e+07	1.44226e+07	1.4135e+07	1.39495e+07	9.06592e+06	1.00733e+07	1.39623e+08	1.49432e+08	1.4678e+08
D4A317	Coiled-coil domain-containing 18	CCDC18	1	1	1	#VALUE!	#VALUE!	#VALUE!	#VALUE!	#VALUE!	#VALUE!	#VALUE!	#VALUE!	#VALUE!
B1H281	Coiled-coil domain-containing 183	CCDC183	1	1	4	#VALUE!	#VALUE!	#VALUE!	#VALUE!	#VALUE!	#VALUE!	#VALUE!	#VALUE!	#VALUE!
A0A0G2JUG8	Coiled-coil domain-containing 191	CCDC191	1	1	2	15.3458	393.218	344.102	2.78096	20.0089	34.9163	69.1395	18.8132	1.67461	160579	4114651	3.6007e+06	29100.1	209374	365366	723478	196862	17523.1
Q498D0	Coiled-coil domain-containing 28A	CCDC28A	4	4	10	10.4609	14.8773	9.0283	20.8261	19.2288	35.6044	275.414	249.416	265.144	1.13677e+06	1.6167e+06	981094	2.26314e+06	2.08957e+06	3.86908e+06	2.99289e+07	2.71037e+07	2.88129e+07
D4AEK9	Coiled-coil domain-containing 6	CCDC6	9	9	28	178.544	173.264	169.518	82.265	95.2019	84.6409	55.1927	23.3951	37.9786	6.31094e+07	6.12432e+07	5.99193e+07	2.9078e+07	3.36508e+07	2.99178e+07	1.95088e+07	8.26941e+06	1.34242e+07
D3ZMD4	Coiled-coil domain-containing 85A	CCDC85A	2	2	3	27.151	16.9896	28.4695	16.3949	11.3004	49.4798	218.726	275.119	256.369	570572	357032	598282	344535	237475	1.03981e+06	4.59649e+06	5.78158e+06	5.38755e+06
D3ZBX9	Coiled-coil domain-containing 92	CCDC92	5	5	14	133.824	170.585	145.887	55.6776	48.3838	54.5719	131.431	89.6213	70.0178	2.43726e+07	3.10677e+07	2.65696e+07	1.01402e+07	8.81188e+06	9.93888e+06	2.39369e+07	1.63222e+07	1.2752e+07
Q4V8B5	Coiled-coil domain-containing protein 116	CCDC116	1	1	1	#VALUE!	#VALUE!	#VALUE!	#VALUE!	#VALUE!	#VALUE!	#VALUE!	#VALUE!	#VALUE!
Q6PEB9	Coiled-coil domain-containing protein 127	CCDC127	13	13	34	6.82739	5.42143	6.89525	9.61732	11.5639	9.49922	270.332	302.95	276.893	2.77324e+06	2.20215e+06	2.8008e+06	3.90649e+06	4.69717e+06	3.85852e+06	1.09807e+08	1.23056e+08	1.12472e+08
P86182	Coiled-coil domain-containing protein 22	CCDC22	20	20	90	101.828	103.207	100.93	64.0095	67.312	66.9455	122.514	174.216	99.037	7.0555e+07	7.1511e+07	6.99331e+07	4.43513e+07	4.66396e+07	4.63856e+07	8.48883e+07	1.20712e+08	6.86214e+07
Q561K4	Coiled-coil domain-containing protein 32	CCDC32	1	1	5	278.316	206.608	221.841	8.47679	72.9385	93.191	5.2553	4.37118	9.00226	7.02723e+06	5216681	5.60128e+06	214031	1.84163e+06	2.35299e+06	132692	110368	227299
Q5U2X6	Coiled-coil domain-containing protein 47	CCDC47	15	15	78	12.2716	11.1391	13.2323	29.2721	23.1875	21.4899	247.833	256.793	284.781	8.82894e+06	8.01411e+06	9.5201e+06	2.10601e+07	1.66825e+07	1.54611e+07	1.78306e+08	1.84753e+08	2.04888e+08
A0A0G2JXH2	Coiled-coil domain-containing protein 51	CCDC51	8	8	17	2.82457	3.84685	4.80777	271.67	304.233	268.183	22.1963	11.9632	10.2754	1.06375e+06	1.44874e+06	1.81063e+06	1.02312e+08	1.14575e+08	1.00999e+08	8.35924e+06	4.50539e+06	3.86978e+06
Q5XIJ8	Coiled-coil domain-containing protein 65	CCDC65	1	1	1	15.3312	21.0654	4.81794	4.98017	27.6202	31.283	388.328	211.602	194.972	184045	252882	57837.4	59784.9	331569	375540	4.66171e+06	2.5402e+06	2.34056e+06
Q4V897	Coiled-coil domain-containing protein 90B, mitochondrial	CCDC90B	2	2	10	15.6252	15.6763	10.4142	184.595	337.591	291.723	9.4405	8.06412	26.871	576254	578138	384073	6.80784e+06	1.24503e+07	1.07587e+07	348165	297404	990998
Q6AY97	Coiled-coil domain-containing protein 91	CCDC91	2	2	7	146.154	184.434	183.279	93.0693	119.084	141.744	7.85698	12.4431	11.9349	6.07454e+06	7.66553e+06	7.61754e+06	3.86819e+06	4.94943e+06	5.89124e+06	326556	517167	496042
Q5BJT7	Coiled-coil domain-containing protein 93	CCDC93	13	13	28	72.7761	61.022	82.1239	71.5508	30.4093	24.1888	204.845	191.868	161.216	1.42908e+07	1.19827e+07	1.61264e+07	1.40502e+07	5.97137e+06	4.74988e+06	4.02246e+07	3.76765e+07	3.16574e+07
D4A4E5	Coiled-coil serine-rich protein 2	CCSER2	1	1	1	#VALUE!	#VALUE!	#VALUE!	#VALUE!	#VALUE!	#VALUE!	#VALUE!	#VALUE!	#VALUE!
Q63430	Cold shock domain-containing protein C2	CSDC2	1	1	2	255.5	207.909	225.121	45.3057	74.3773	80.1443	5.09244	1.7958	4.75438	1.19775e+07	9746520	1.05534e+07	2.12388e+06	3.48671e+06	3.75706e+06	238727	84184.8	222879
P18395	Cold shock domain-containing protein E1	CSDE1	21	21	73	98.3857	111.703	98.5641	35.1773	38.7214	48.6865	164.445	161.976	142.341	1.34887e+08	1.53145e+08	1.35131e+08	4.8228e+07	5.30869e+07	6.6749e+07	2.25454e+08	2.22068e+08	1.95149e+08
P60825	Cold-inducible RNA-binding protein	CIRBP	5	5	15	151.7	171.214	149.086	9.41437	11.8966	8.83649	235.364	38.0726	124.416	1.23291e+07	1.39151e+07	1.21167e+07	765137	966877	718171	1.91288e+07	3.09428e+06	1.01117e+07
P02454	Collagen alpha-1(I) chain	COL1A1	1	1	1	3.60702	0.479338	2.53974	464.551	134.568	214.589	52.7763	23.0482	3.84212	154631	20548.9	108877	1.9915e+07	5.76884e+06	9.19928e+06	2.26249e+06	988062	164710
B1H282	Collagen beta(1-O)galactosyltransferase 1	COLGALT1	1	1	1	16.5066	15.7902	11.7724	25.2641	23.7514	22.9594	219.852	291.042	273.061	247191	236463	176294	378338	355683	343823	3.29235e+06	4.35844e+06	4.08917e+06
D4ACN6	Collagen type IV alpha 3-binding protein	COL4A3BP	4	4	9	174.821	154.565	159.304	36.8406	65.069	104.11	70.2212	75.0914	59.9785	1.31338e+07	1.16121e+07	1.19681e+07	2.76774e+06	4.88846e+06	7.8215e+06	5.27553e+06	5.64142e+06	4.50603e+06
D3ZE04	Collagen type VII alpha 1 chain	COL7A1	2	2	3	381.084	29.1482	42.3398	182.946	18.4799	188.914	41.5473	13.5779	1.9631	3.40957e+06	260789	378815	1.63682e+06	165340	1.69022e+06	371725	121482	17563.9
M0R513	Collagen type XXV alpha 1 chain	COL25A1	1	1	1	#VALUE!	#VALUE!	#VALUE!	#VALUE!	#VALUE!	#VALUE!	#VALUE!	#VALUE!	#VALUE!
A0A0G2K8N4	Collagen type XXVI alpha 1 chain	COL26A1	1	1	2	63.3173	22.9587	61.0382	69.0861	27.0507	10.4535	44.4214	48.0848	553.589	281011	101894	270896	306613	120055	46394	197148	213407	2.45691e+06
D4A3R0	Colony stimulating factor 3 receptor (Granulocyte) (Predicted), isoform CRA_b	CSF3R	1	1	1	#VALUE!	#VALUE!	#VALUE!	#VALUE!	#VALUE!	#VALUE!	#VALUE!	#VALUE!	#VALUE!
Q68FS9	COMM domain containing 10, isoform CRA_a	COMMD10	4	4	12	161.467	149.85	191.917	63.9486	73.5388	88.7021	124.815	21.3886	24.3732	1.94615e+07	1.80613e+07	2.31316e+07	7.70768e+06	8.8636e+06	1.06912e+07	1.50439e+07	2.57796e+06	2.93769e+06
D3ZLN7	COMM domain containing 2 (Predicted), isoform CRA_c	COMMD2	3	3	11	83.7361	104.38	74.7435	36.1189	35.9882	45.8818	98.4764	192.446	228.229	1.52381e+07	1.89948e+07	1.36016e+07	6.57282e+06	6.54902e+06	8.34943e+06	1.79205e+07	3.50207e+07	4.15325e+07
A0A0G2K6N9	COMM domain containing 4 (Predicted), isoform CRA_c	COMMD4	3	3	11	134.473	226.39	210.252	45.1517	61.4104	48.751	105.418	39.695	28.46	8.85393e+06	1.49059e+07	1.38434e+07	2.97287e+06	4.04338e+06	3.20986e+06	6.94089e+06	2.61359e+06	1.87386e+06
G3V6K0	COMM domain containing 5, isoform CRA_a	COMMD5	5	5	16	170.663	152.289	175.769	44.7707	22.6939	41.6023	190.817	29.7172	71.6765	1.17951e+07	1.05252e+07	1.2148e+07	3.09425e+06	1.56845e+06	2.87527e+06	1.3188e+07	2.05386e+06	4.9538e+06
Q499V0	COMM domain containing 7, isoform CRA_d	COMMD7	4	4	12	143.91	135.001	141.834	27.9436	50.803	70.8581	177.253	76.3016	76.0959	6.03212e+06	5.65868e+06	5.94509e+06	1.17128e+06	2.12946e+06	2.97008e+06	7.42975e+06	3.19826e+06	3.18963e+06
B0K015	COMM domain containing 8 (Predicted), isoform CRA_a	COMMD8	4	4	9	94.449	96.514	123.805	19.698	42.4218	42.7854	205.87	131.494	142.963	3.5123e+06	3.58909e+06	4.60397e+06	732517	1.57755e+06	1.59107e+06	7.65573e+06	4.8899e+06	5.31642e+06
Q3MIE7	COMM domain containing 9, isoform CRA_a	COMMD9	6	6	22	146.681	143.296	147.29	48.6235	56.3259	52.485	128.08	86.6664	90.5509	2.08986e+07	2.04163e+07	2.09853e+07	6.92769e+06	8.0251e+06	7.47786e+06	1.82483e+07	1.23479e+07	1.29013e+07
D4A8E7	COMM domain-containing 6	COMMD6	2	2	6	52.1243	52.1509	47.5609	151.468	215.212	197.092	12.1955	165.423	6.77289	4.55588e+06	4.5582e+06	4.15701e+06	1.32389e+07	1.88104e+07	1.72266e+07	1.06593e+06	1.44587e+07	591978
Q6P9U3	COMM domain-containing protein 3	COMMD3	5	5	39	141.932	142.359	121.797	70.092	76.5706	76.1583	184.762	41.2277	45.1003	2.6561e+07	2.66409e+07	2.2793e+07	1.31169e+07	1.43293e+07	1.42522e+07	3.45762e+07	7.7153e+06	8.44e+06
B0BNB1	Commd1 protein	COMMD1	2	2	15	149.863	145.755	170.343	46.91	78.9832	74.2163	132.177	84.7552	16.9974	3.65159e+06	3.55148e+06	4.15062e+06	1.14302e+06	1.92452e+06	1.80837e+06	3.22065e+06	2.06516e+06	414161
P31720	Complement C1q subcomponent subunit A	C1QA	2	2	7	33.4843	26.7335	21.9432	8.64371	13.9027	13.5568	241.541	256.779	283.415	1.20732e+06	963914	791191	311660	501280	488809	8.7091e+06	9.2585e+06	1.02189e+07
G3V7N9	Complement C1q subcomponent subunit B	C1QB	1	1	2	2.94469	7.35244	1.83136	10.5978	8.38789	12.3626	241.684	307.551	307.288	92116	230000	57288.7	331522	262391	386727	7.56038e+06	9.62084e+06	9.61261e+06
M0RB98	Complement C1q-like 2	C1QL2	1	3	9	27.6207	5.7983	16.4681	130.757	109.26	165.514	123.29	167.073	154.219	666640	139945	397466	3.15589e+06	2.63706e+06	3.99476e+06	2.97566e+06	4.03238e+06	3.72215e+06
D4A3T5	Complement C1q-like 3	C1QL3	2	4	10	10.2626	7.29653	7.05969	117.029	180.269	195.687	205.239	92.396	84.7616	1.29053e+06	917546	887764	1.47165e+07	2.2669e+07	2.46078e+07	2.5809e+07	1.16189e+07	1.06589e+07
M0RBF1	Complement C3	C3	48	48	157	217.726	255.532	249.522	51.843	55.9941	54.879	4.91945	5.09696	4.48707	7.08414e+08	8.3142e+08	8.11868e+08	1.68681e+08	1.82187e+08	1.78559e+08	1.60064e+07	1.65839e+07	1.45995e+07
A0A096P6L9	Complement C5	C5	1	1	1	194.183	192.449	185.7	32.8134	31.8374	81.7795	80.2314	49.5338	51.472	890812	882855	851895	150531	146054	375162	368060	227235	236127
O35796	Complement component 1 Q subcomponent-binding protein, mitochondrial	C1QBP	10	10	98	16.0445	13.9952	15.2072	179.033	320.977	297.309	31.8096	9.19849	16.4254	5.56348e+07	4.85289e+07	5.27313e+07	6.20803e+08	1.113e+09	1.03093e+09	1.10301e+08	3.1896e+07	5.69554e+07
A0A0G2JW12	Complement component 4A (Rodgers blood group)	LOC103689965	9	9	14	262.138	189.473	269.728	46.7555	39.6277	60.7845	5.77491	9.54365	16.1753	1.84267e+07	1.33188e+07	1.89602e+07	3.28662e+06	2.78558e+06	4.27278e+06	405941	670860	1.13702e+06
P55314	Complement component C8 beta chain	C8B	1	1	2	#VALUE!	#VALUE!	#VALUE!	#VALUE!	#VALUE!	#VALUE!	#VALUE!	#VALUE!	#VALUE!
F7F389	Complement component C9	C9	2	2	4	230.416	267.025	270.349	7.89431	27.2931	37.1728	21.0799	27.9359	10.8346	5.4895e+06	6.36167e+06	6.44086e+06	188076	650239	885616	502214	665552	258127
A0A0G2K7Y0	Complement component receptor 1-like protein	CR1L	4	4	9	23.2081	30.6645	19.7657	251.075	254.55	311.064	3.89654	3.25993	2.51579	4.40152e+06	5.81565e+06	3.74864e+06	4.76174e+07	4.82765e+07	5.89946e+07	738996	618259	477129
Q7TP05	Complement factor B	C2	4	4	7	316.816	98.9401	317.705	45.5383	47.2742	41.0158	10.4576	15.0251	7.22774	2.69162e+07	8.40578e+06	2.69917e+07	3.86885e+06	4.01633e+06	3.48464e+06	888456	1.2765e+06	614056
G3V9R2	Complement factor H	CFH	7	7	29	143.964	160.821	211.86	41.8145	43.7312	48.5633	102.139	68.1631	78.9435	1.56451e+07	1.7477e+07	2.30236e+07	4.54413e+06	4.75242e+06	5.27754e+06	1.10998e+07	7.40752e+06	8.57907e+06
Q6AY94	Complex I assembly factor TIMMDC1, mitochondrial	TIMMDC1	3	3	4	27.4569	26.0551	34.1196	173.901	188.793	218.2	91.3461	76.8106	63.3186	791329	750928	983352	5.01196e+06	5.44115e+06	6.28868e+06	2.63267e+06	2.21374e+06	1.82489e+06
B2RZD2	Complex I assembly factor TMEM126B, mitochondrial	TMEM126B	3	3	13	8.67882	19.3343	8.3791	87.0146	14.9057	21.4101	196.032	306.055	238.19	368740	821462	356005	3.69701e+06	633303	909659	8.32888e+06	1.30034e+07	1.01201e+07
B4F7A1	Complex III assembly factor LYRM7	LYRM7	1	1	6	1.3661	5.23604	1.33076	276.078	345.326	264.046	0.741989	0.64525	5.22917	77422.4	296748	75419.4	1.56465e+07	1.9571e+07	1.49646e+07	42051.6	36569	296359
D4ABY0	Complexin 3	CPLX3	1	1	5	58.1366	50.2348	27.3229	157.021	305.318	277.035	5.27975	11.3106	8.34098	798064	689594	375072	2.1555e+06	4.19122e+06	3.80297e+06	72477.2	155265	114500
P63041	Complexin-1	CPLX1	4	6	77	187.372	164.858	156.162	104.542	145.871	139.257	0.65785	0.467668	0.812034	2.12547e+08	187007907	1.77144e+08	1.18588e+08	1.6547e+08	1.57967e+08	746236	530502	921137
P84087	Complexin-2	CPLX2	5	7	82	184.187	140.655	160.754	96.0522	129.086	150.658	9.85446	15.217	13.5371	2.23124e+09	1.70389e+09	1.94738e+09	1.16358e+09	1.56374e+09	1.82508e+09	1.19377e+08	1.84338e+08	1.63989e+08
F1LND1	Component of oligomeric golgi complex 1	COG1	5	5	8	101.729	88.1928	108.472	15.8153	50.9895	79.8584	174.897	137.472	142.575	7.68379e+06	6.66138e+06	8.19313e+06	1.19456e+06	3.85134e+06	6.03187e+06	1.32103e+07	1.03835e+07	1.07689e+07
D3ZT01	Component of oligomeric golgi complex 2	COG2	4	4	9	115.87	134.343	100.393	37.1994	44.4664	66.8216	125.813	131.874	143.22	6.62517e+06	7.68144e+06	5.74026e+06	2.12698e+06	2.54249e+06	3.82072e+06	7.19374e+06	7.54025e+06	8.18901e+06
Q5XHZ8	Component of oligomeric golgi complex 3	COG3	7	7	14	67.884	32.1774	87.0683	37.8019	34.4009	45.6929	211.785	205.816	177.374	3.07492e+06	1.45753e+06	3.9439e+06	1.7123e+06	1.55824e+06	2.06974e+06	9.59315e+06	9.32279e+06	8.03443e+06
D3ZZM3	Component of oligomeric golgi complex 4	COG4	3	3	4	59.08	9.36152	49.4404	61.4314	16.7587	47.3155	343.449	107.149	206.015	554411	87849.2	463953	576477	157265	444012	3.22295e+06	1.00549e+06	1.93326e+06
A0A0G2K9P5	Component of oligomeric golgi complex 5	COG5	3	3	7	124.137	164.896	158.347	42.5489	44.3898	33.3652	157.285	91.7292	83.3019	5.5786e+06	7410255	7.11599e+06	1.91211e+06	1.99484e+06	1.4994e+06	7.06824e+06	4.12222e+06	3.74351e+06
Q9Z1T4	Connector enhancer of kinase suppressor of ras 2	CNKSR2	33	34	119	9.76388	10.8794	12.2425	2.08461	1.4652	4.29436	283.693	280.873	294.704	4.81433e+07	5.36436e+07	6.0365e+07	1.02787e+07	7.22457e+06	2.11744e+07	1.39882e+09	1.38492e+09	1.45311e+09
Q5SGD7	Connector enhancer of kinase suppressor of ras 3	CNKSR3	1	2	7	#VALUE!	#VALUE!	#VALUE!	#VALUE!	#VALUE!	#VALUE!	#VALUE!	#VALUE!	#VALUE!
Q68FP9	Conserved oligomeric Golgi complex subunit 6	COG6	2	2	5	105.825	69.4657	67.4489	64.5495	45.6956	36.1606	181.149	175.87	153.836	3.96847e+06	2.60499e+06	2.52936e+06	2.42063e+06	1.7136e+06	1.35604e+06	6.79314e+06	6.59517e+06	5.76892e+06
Q3T1G7	Conserved oligomeric Golgi complex subunit 7	COG7	6	6	13	51.3413	49.4233	73.8545	21.1593	16.4979	9.65325	263.481	204.766	209.823	2.9484e+06	2.83826e+06	4.24128e+06	1.21513e+06	947436	554362	1.51311e+07	1.17592e+07	1.20496e+07
B5DF86	Conserved oligomeric Golgi complex subunit 8	COG8	5	5	11	108.441	103.569	137.899	29.2091	27.9198	24.2819	205.014	142.356	121.31	7.05917e+06	6.74199e+06	8.97676e+06	1.90141e+06	1.81748e+06	1.58067e+06	1.33457e+07	9.26691e+06	7.89687e+06
Q63198	Contactin-1	CNTN1	58	58	714	37.546	44.6302	43.9232	27.6864	24.6131	24.3848	215.399	236.435	245.382	1.34574e+09	1.59965e+09	1.57431e+09	9.9235e+08	8.82194e+08	8.74013e+08	7.72044e+09	8.4744e+09	8.7951e+09
G3V758	Contactin-2	CNTN2	23	23	90	20.3645	25.9665	22.06	83.5126	76.5268	78.0417	177.493	201.778	214.257	1.97024e+07	2.51223e+07	2.13428e+07	8.07975e+07	7.40388e+07	7.55044e+07	1.71722e+08	1.95218e+08	2.07291e+08
Q62682	Contactin-3	CNTN3	2	3	5	37.8907	23.2309	7.88006	242.685	258.103	216.541	33.5447	57.4937	22.6308	419237	257035	87187.9	2.68516e+06	2.85575e+06	2.39589e+06	371151	636132	250396
Q62845	Contactin-4	CNTN4	8	9	25	17.7863	22.816	34.4754	119.382	82.8103	51.0037	147.971	203.424	220.331	1.10469e+06	1.41708e+06	2.14124e+06	7.4147e+06	5.14328e+06	3.16779e+06	9.19037e+06	1.26345e+07	1.36846e+07
P97846	Contactin-associated protein 1	CNTNAP1	46	46	216	5.98256	5.95681	6.12087	11.6373	9.66686	10.0197	249.333	297.451	303.832	6.26586e+07	6.23889e+07	6.41072e+07	1.21884e+08	1.01246e+08	1.04941e+08	2.6114e+09	3.11536e+09	3.1822e+09
F1M3J7	Contactin-associated protein-like 4	CNTNAP4	6	6	15	35.6214	22.6869	15.57	129.791	136.677	91.8741	197.297	130.794	139.689	1.47182e+06	937386	643327	5.36275e+06	5.64726e+06	3.79608e+06	8.15197e+06	5.40417e+06	5.77172e+06
F1LMB1	Contactin-associated protein-like 5-2	CNTNAP5B	1	1	1	199.297	224.131	184.579	89.4441	102.062	87.6262	5.39164	4.25628	3.21356	7.23824e+06	8.14018e+06	6.70369e+06	3.24851e+06	3.70676e+06	3.18248e+06	195818	154583	116713
D3ZI16	COP9 (Constitutive photomorphogenic) homolog, subunit 6 (Arabidopsis thaliana) (Predicted), isoform CRA_a	COPS6	13	13	78	139.69	161.145	150.529	121.327	124.088	130.96	31.3687	17.1758	23.7173	2.65017e+08	3.05719e+08	2.85579e+08	2.30178e+08	2.35417e+08	2.48454e+08	5.95119e+07	3.25855e+07	4.49959e+07
D3ZU52	COP9 (Constitutive photomorphogenic) homolog, subunit 7b (Arabidopsis thaliana) (Predicted), isoform CRA_b	COPS7B	3	3	7	154.802	213.158	167.273	128.208	135.493	93.3287	3.70341	1.64559	2.38871	1.84355e+07	2.53851e+07	1.99207e+07	1.52683e+07	1.6136e+07	1.11146e+07	441042	195975	284474
A0A0G2JT06	COP9 signalosome complex subunit 1	GPS1	13	13	45	174.311	160.429	198.159	118.769	99.5936	107.462	16.9794	11.7595	12.537	2.30865e+08	2.12478e+08	2.6245e+08	1.57302e+08	1.31906e+08	1.42327e+08	2.24882e+07	1.55748e+07	1.66045e+07
P61203	COP9 signalosome complex subunit 2	COPS2	18	18	67	179.856	181.626	184.835	102.779	111.954	125.613	4.5102	3.64703	5.17945	4.05036e+08	4.09021e+08	4.16249e+08	2.31459e+08	2.52121e+08	2.8288e+08	1.0157e+07	8.21311e+06	1.16641e+07
Q68FW9	COP9 signalosome complex subunit 3	COPS3	9	9	48	178.46	188.949	214.34	99.2771	108.559	91.5845	10.5976	4.79866	3.43432	1.58204e+08	1.67502e+08	1.90011e+08	8.80086e+07	9.6237e+07	8.11892e+07	9.39473e+06	4.25398e+06	3.04451e+06
Q68FS2	COP9 signalosome complex subunit 4	COPS4	17	18	104	182.399	179.074	191.213	113.722	113.102	106.754	5.36953	3.8091	4.55677	3.80415e+08	3.7348e+08	3.98797e+08	2.3718e+08	2.35888e+08	2.22648e+08	1.11988e+07	7.94433e+06	9.50367e+06
Q6P4Z9	COP9 signalosome complex subunit 8	COPS8	7	7	31	160.678	167.741	164.638	89.7376	99.3808	96.5487	56.0974	2.07483	63.1041	1.40215e+08	1.46378e+08	1.4367e+08	7.83089e+07	8.6724e+07	8.42526e+07	4.89531e+07	1.81059e+06	5.50674e+07
F7EUU4	COP9 signalosome subunit 5	COPS5	12	12	55	179.417	184.743	175.217	104.912	116.627	127.38	3.74582	3.56078	4.39863	3.45224e+08	3.55472e+08	3.37143e+08	2.01866e+08	2.24407e+08	2.45098e+08	7.20751e+06	6.85146e+06	8.46361e+06
F1MAA2	COP9 signalosome subunit 7A	COPS7A	8	8	31	140.984	182.718	198.233	122.645	129.765	98.3945	6.84389	13.8239	6.59306	8.57233e+07	111098762	1.20533e+08	7.45726e+07	7.89017e+07	5.98274e+07	4.16132e+06	8.40543e+06	4.00882e+06
B5DFN0	COP9 signalosome subunit 9	COPS9	1	1	3	219.707	175.276	181.668	77.564	133.576	94.1921	0.553783	7.01412	10.4492	7.12103e+06	5680967	5.88815e+06	2.51397e+06	4.32939e+06	3.05291e+06	17948.9	227338	338676
F1M1L9	Copine 2	CPNE2	6	7	28	150.842	139.012	121.547	190.835	158.097	126.477	3.14986	4.25882	5.78027	2.87869e+07	2.65292e+07	2.3196e+07	3.64192e+07	3.01714e+07	2.4137e+07	601122	812756	1.10311e+06
D3ZLA3	Copine 3	CPNE3	4	6	38	156.53	164.494	168.747	122.923	137.796	134.845	3.65973	6.42251	4.58202	4.31621e+07	4.53579e+07	4.65306e+07	3.38952e+07	3.79963e+07	3.71825e+07	1.00914e+06	1.77096e+06	1.26346e+06
F1M0Z3	Copine 4	CPNE4	21	22	144	141.286	146.196	145.307	118.916	148.968	173.385	10.6568	7.65619	7.62956	3.46687e+08	3.58736e+08	3.56553e+08	2.91795e+08	3.65536e+08	4.25452e+08	2.61496e+07	1.87867e+07	1.87214e+07
D3ZGN2	Copine 5	CPNE5	7	10	70	97.5795	96.735	93.9273	135.235	154.344	167.633	50.0976	49.8653	54.5839	5.7151e+07	5.66563e+07	5.50119e+07	7.92053e+07	9.03969e+07	9.818e+07	2.93415e+07	2.92054e+07	3.1969e+07
D4ACG7	Copine 6	CPNE6	29	30	247	145.767	182.977	194.91	84.0783	119.409	131.328	16.6358	12.5022	12.3927	2.39031e+09	3.00047e+09	3.19616e+09	1.37873e+09	1.95809e+09	2.15354e+09	2.72795e+08	2.05012e+08	2.03217e+08
B5DEX3	Copine 8	CPNE8	6	9	57	134.773	151.096	137.774	141.681	150.626	132.138	17.5498	17.4917	16.8709	9.71507e+06	1.08917e+07	9.93144e+06	1.02131e+07	1.08579e+07	9.5252e+06	1.26508e+06	1.26089e+06	1.21614e+06
D4A1R8	Copine-1	CPNE1	5	6	25	181.338	178.449	182.157	94.3192	108.035	146.475	2.68315	3.17698	3.36672	7.34234e+07	7.22536e+07	7.37549e+07	3.81896e+07	4.37429e+07	5.93072e+07	1.0864e+06	1.28635e+06	1.36318e+06
Q6XLI7	Copine-1-like	RBM12	2	2	2	#VALUE!	#VALUE!	#VALUE!	#VALUE!	#VALUE!	#VALUE!	#VALUE!	#VALUE!	#VALUE!
H1UBN0	Copine-7	CPNE7	20	21	133	158.531	141.099	162.195	139.035	121.649	121.506	19.003	17.428	19.5557	5.84724e+08	5.2043e+08	5.98239e+08	5.12815e+08	4.48689e+08	4.48162e+08	7.00908e+07	6.42815e+07	7.21291e+07
A0A0G2JSZ9	Copper chaperone for superoxide dismutase	CCS	3	3	6	92.2807	153.835	279.425	276.49	2.03217	24.085	28.9148	17.8483	25.0889	1.1691e+06	1.94894e+06	3.54003e+06	3.50284e+06	25745.5	305132	366322	226120	317850
Q9WUC4	Copper transport protein ATOX1	ATOX1	4	4	9	298.503	180.107	181.948	75.5239	80.9726	72.8073	6.05843	2.2803	1.79953	9.17241e+07	5.53433e+07	5.5909e+07	2.3207e+07	2.48813e+07	2.23723e+07	1.86164e+06	700692	552960
Q02874	Core histone macro-H2A.1	H2AFY	6	6	10	14.1556	9.7389	19.1164	11.4681	5.87623	13.5045	247.016	364.427	214.697	1.15532e+06	794848	1.5602e+06	935976	479594	1.10219e+06	2.01605e+07	2.9743e+07	1.75227e+07
D3ZTY0	Cornichon family AMPA receptor auxiliary protein 4	CNIH4	1	1	3	43.0826	7.92461	8.63341	257.874	227.023	188.218	79.5294	39.4161	48.2989	1.64381e+06	302363	329407	9.83918e+06	8.66205e+06	7.18144e+06	3.03444e+06	1.50392e+06	1.84284e+06
G3V940	Coronin	CORO1B	13	14	88	112.264	115.858	121.66	69.1993	74.6024	74.9536	104.53	111.023	115.91	2.88528e+08	2.97766e+08	3.12678e+08	1.77849e+08	1.91735e+08	1.92638e+08	2.68652e+08	2.85338e+08	2.979e+08
G3V624	Coronin	CORO1C	20	20	125	69.7931	70.7308	70.9349	24.7888	25.2488	29.6765	193.15	208.875	206.802	4.69837e+08	4.7615e+08	4.77524e+08	1.66874e+08	1.69971e+08	1.99778e+08	1.30026e+09	1.40612e+09	1.39216e+09
A0A0G2QC56	Coronin	CORO2A	5	5	15	55.4112	61.1	59.6987	46.0366	46.9124	55.3743	207.609	190.839	177.019	1.45879e+07	1.60856e+07	1.57167e+07	1.21199e+07	1.23505e+07	1.45782e+07	5.46564e+07	5.02415e+07	4.6603e+07
F1LMV9	Coronin	CORO2B	15	15	102	64.5225	75.8146	81.4836	28.116	31.8927	29.734	209.43	186.387	192.62	2.36995e+08	2.78472e+08	2.99294e+08	1.03272e+08	1.17144e+08	1.09215e+08	7.69248e+08	6.84611e+08	7.07505e+08
Q91ZN1	Coronin-1A	CORO1A	22	22	171	84.6327	79.2872	94.8787	54.9151	44.7411	47.3129	165.18	161.635	167.417	7.98388e+08	7.47961e+08	8.95044e+08	5.18045e+08	4.22068e+08	4.46329e+08	1.55823e+09	1.5248e+09	1.57934e+09
Q920J3	Coronin-6	CORO6	1	2	4	1.30031	2.68325	0.325112	3.58079	0.964842	0.397415	166.903	350.771	373.074	126756	261567	31692.3	349060	94054.1	38740.6	1.62699e+07	3.41936e+07	3.63678e+07
O35828	Coronin-7	CORO7	20	20	94	119.335	133.77	107.29	147.158	124.91	118.927	29.7655	62.3259	56.5191	3.03309e+08	3.39996e+08	2.72693e+08	3.74024e+08	3.17478e+08	3.0227e+08	7.56535e+07	1.58411e+08	1.43652e+08
D3ZGE6	Cortactin, isoform CRA_c	CTTN	15	15	66	85.5058	90.5026	93.4209	67.6799	80.2834	94.3379	134.335	123.038	130.897	1.89465e+08	2.00537e+08	2.07004e+08	1.49966e+08	1.77893e+08	2.09035e+08	2.97661e+08	2.72629e+08	2.90044e+08
Q2IBD4	Cortactin-binding protein 2	CTTNBP2	20	20	81	40.9639	44.6557	44.4799	44.6538	47.1756	49.3388	211.93	210.154	206.648	6.20277e+07	6.76179e+07	6.73517e+07	6.76151e+07	7.14335e+07	7.4709e+07	3.20905e+08	3.18217e+08	3.12908e+08
Q6TUH9	Corticosteroid 11-beta-dehydrogenase isozyme 1	HSD11B1	4	4	15	15.8556	10.9469	10.4017	176.024	250.109	259.252	76.1511	53.9275	47.3326	4.85113e+06	3.34928e+06	3.18247e+06	5.38557e+07	7.65227e+07	7.93198e+07	2.3299e+07	1.64995e+07	1.44817e+07
P31211	Corticosteroid-binding globulin	SERPINA6	3	3	4	318.905	297.198	118.711	50.0237	38.1176	30.4093	15.4815	17.7275	13.4259	7.56452e+06	7.04963e+06	2.81586e+06	1.18658e+06	904161	721317	367224	420501	318466
O35761	Corticotropin-releasing factor-binding protein	CRHBP	1	1	2	22.885	75.9283	142.535	160.172	82.4172	5.88582	165.068	76.8256	168.283	44792.1	148612	278979	313500	161313	11520.1	323084	150369	329375
M0RE03	COX11 cytochrome c oxidase copper chaperone	COX11	2	2	6	29.3957	65.1629	15.0128	195.094	193.944	303.842	38.6836	45.1086	13.7565	318953	707039	162894	2.11683e+06	2.10435e+06	3.29679e+06	419729	489443	149262
D4A414	COX15 cytochrome c oxidase assembly homolog	COX15	4	4	22	4.93241	6.8372	5.32616	207.987	200.517	170.266	106.125	94.5638	103.445	583243	808478	629803	2.45938e+07	2.37106e+07	2.01335e+07	1.2549e+07	1.11819e+07	1.2232e+07
D3ZIS5	COX19 cytochrome c oxidase assembly factor	COX19	1	1	2	13.3008	7.04694	11.6655	158.077	296.799	371.561	7.67007	16.4344	17.4458	241071	127723	211432	2.86508e+06	5.37935e+06	6.73438e+06	139017	297867	316197
D3ZYU4	COX20 cytochrome C oxidase assembly factor	COX20	2	2	8	44.0012	86.6983	74.1722	244.108	218.364	200.077	20.7575	3.03871	8.78364	1.88913e+06	3.72227e+06	3.18448e+06	1.04804e+07	9.37514e+06	8.59e+06	891192	130463	377113
Q9R066	Coxsackievirus and adenovirus receptor homolog	CXADR	4	4	9	19.8591	21.457	19.2371	230.533	266.967	290.837	14.3507	12.9608	23.7994	1.33545e+06	1.4429e+06	1.29362e+06	1.55024e+07	1.79525e+07	1.95576e+07	965030	871566	1.60042e+06
Q75UQ2	Craniofacial development protein 1	CFDP1	1	1	1	298.097	250.123	283.819	11.4671	16.7157	14.5305	12.1273	1.73544	11.3856	7.35264e+06	6.16936e+06	7.00047e+06	282841	412298	358399	299124	42805.1	280830
P48199	C-reactive protein	CRP	5	5	15	212.728	265.362	216.775	53.662	64.7786	60.4368	1.00915	23.9749	1.27279	1.44042e+08	1.79681e+08	1.46782e+08	3.63354e+07	4.38626e+07	4.09227e+07	683308	1.62338e+07	861826
P07335	Creatine kinase B-type	CKB	26	27	1446	203.878	211.358	221.277	71.5574	87.7817	90.8584	4.88276	4.37943	4.02736	5.26166e+10	5.45471e+10	5.7107e+10	1.84675e+10	2.26546e+10	2.34486e+10	1.26014e+09	1.13024e+09	1.03938e+09
A0A0G2JSP8	Creatine kinase M-type	CKM	1	2	20	317.11	245.335	263.075	18.6354	12.385	41.2107	1.19396	0.75007	0.30445	9.79254e+07	7.57611e+07	8.12393e+07	5.75472e+06	3.82457e+06	1.27261e+07	368701	231626	94016.2
P09605	Creatine kinase S-type, mitochondrial	CKMT2	1	4	98	20.6554	31.8324	28.1624	38.2124	25.9059	30.0071	363.442	1.28441	360.498	170096	262137	231915	314676	213333	247106	2.99292e+06	10577	2.96867e+06
Q5BJT9	Creatine kinase U-type, mitochondrial	CKMT1	30	33	608	8.96703	9.39541	7.83317	18.1111	17.356	16.5903	261.635	279.371	280.742	8.78133e+08	9.20084e+08	7.67095e+08	1.77361e+09	1.69965e+09	1.62467e+09	2.56216e+10	2.73585e+10	2.74928e+10
Q157S1	CREB-regulated transcription coactivator 1	CRTC1	9	9	33	151.889	161.757	150.162	46.8214	55.1126	58.5113	86.8176	97.0646	91.8649	8.3182e+07	88586521	8.22362e+07	2.56418e+07	3.01825e+07	3.20438e+07	4.75458e+07	5.31575e+07	5.03099e+07
Q5U2U2	Crk-like protein	CRKL	10	10	43	172.627	172.86	180.102	85.2617	111.091	121.364	17.0268	22.8383	16.8301	1.77336e+08	177575182	1.85015e+08	8.75875e+07	1.14121e+08	1.24674e+08	1.74912e+07	2.34613e+07	1.72892e+07
Q5XI39	Crystallin zeta-like 1	CRYZL1	7	7	38	98.257	135.328	109.407	126.406	119.38	102.646	87.5121	61.6896	59.3749	2.00227e+07	2.75771e+07	2.22948e+07	2.57589e+07	2.43271e+07	2.09171e+07	1.78332e+07	1.25711e+07	1.20994e+07
D4A261	CST telomere replication complex component 1	CTC1	1	1	2	#VALUE!	#VALUE!	#VALUE!	#VALUE!	#VALUE!	#VALUE!	#VALUE!	#VALUE!	#VALUE!
Q3B7T6	CTD nuclear envelope phosphatase 1	CTDNEP1	1	1	1	45.5449	83.4015	106.307	10.1572	85.5466	79.2772	292.998	127.235	69.5323	157391	288213	367369	35100.4	295625	273960	1.01252e+06	439689	240284
Q9Z2F5	C-terminal-binding protein 1	CTBP1	11	13	118	121.331	112.126	119.837	190.916	155.358	153.389	14.6425	16.6016	15.7986	3.70121e+08	3.4204e+08	3.65561e+08	5.8239e+08	4.73921e+08	4.67913e+08	4.46669e+07	5.06431e+07	4.81937e+07
B1WC02	CTP synthase	CTPS1	7	7	37	182.86	205.57	207.073	51.2001	55.2659	129.088	32.606	22.6967	13.6402	8.18481e+07	9.20134e+07	9.26859e+07	2.29172e+07	2.4737e+07	5.77798e+07	1.45944e+07	1.0159e+07	6.10536e+06
Q5U2N0	CTP synthase 2	CTPS2	7	7	31	143.879	128.149	137.005	123.976	137.914	159.345	24.2982	23.4493	21.9836	3.63832e+07	3.24055e+07	3.4645e+07	3.13503e+07	3.48747e+07	4.02942e+07	6.14438e+06	5.9297e+06	5.55908e+06
Q0ZCA7	C-type lectin domain family 2 member L	CLEC2L	2	2	4	14.857	10.361	25.9497	312.159	289.704	217.137	5.95353	17.2218	6.65764	1.08644e+06	757664	1.89762e+06	2.28272e+07	2.11851e+07	1.58785e+07	435362	1.25938e+06	486852
A0A0G2KA14	C-type lectin domain-containing 16A	CLEC16A	3	3	5	94.0164	45.0967	113.759	108.698	109.706	126.907	59.3337	113.214	129.27	206897	99241.8	250343	239205	241423	279277	130572	249144	284477
E9PT92	CUB and Sushi multiple domains 1	CSMD1	6	6	10	8.92156	26.829	32.3726	286.133	270.994	213.471	24.9024	16.3147	20.0625	555995	1.672e+06	2.01747e+06	1.78319e+07	1.68884e+07	1.33036e+07	1.55193e+06	1.01674e+06	1.2503e+06
A0A0G2K6F2	CUB and Sushi multiple domains 2	CSMD2	3	3	5	22.2336	54.3842	29.3094	293.068	248.55	75.5207	48.3483	105.175	23.4106	287627	703547	379164	3.79131e+06	3.21539e+06	976981	625463	1.3606e+06	302854
Q5PQP8	CUE domain-containing 1	CUEDC1	1	1	3	181.73	185.876	159.954	13.0553	90.5485	134.824	90.6402	32.6646	10.7083	1.71399e+06	1753088	1.50861e+06	123131	854009	1.27159e+06	854875	308077	100995
Q4QQT3	CUGBP Elav-like family member 1	CELF1	3	5	20	54.5522	56.1431	54.4489	104.429	104.111	78.2017	156.909	152.516	138.689	3.21248e+06	3.30616e+06	3.20639e+06	6.14963e+06	6.13088e+06	4.60516e+06	9.24012e+06	8.98138e+06	8.16717e+06
F1M6I9	CUGBP, Elav-like family member 4	CELF4	2	2	15	129.161	92.2503	109.96	91.3809	104.904	83.9724	101.774	101.439	85.1599	1.19923e+07	8565231	1.02095e+07	8.48451e+06	9.74006e+06	7.79665e+06	9.44945e+06	9.41836e+06	7.90691e+06
D4A8V0	CUGBP, Elav-like family member 5	CELF5	3	4	9	34.4508	11.6961	31.3031	20.6186	1.81613	23.0125	270.029	298.989	208.085	1.95647e+06	664222	1.77771e+06	1.17094e+06	103139	1.30688e+06	1.5335e+07	1.69797e+07	1.18172e+07
B1WBY1	Cul1 protein	CUL1	15	15	63	175.756	173.659	173.921	116.556	121.649	109.274	8.47449	11.4141	9.29646	1.42801e+08	1.41097e+08	1.4131e+08	9.47012e+07	9.88391e+07	8.87842e+07	6.88549e+06	9.27387e+06	7.55334e+06
A0A0G2K761	Cullin 2	CUL2	17	17	76	147.085	152.424	138.125	102.069	104.029	93.6923	61.6354	51.7999	49.1413	1.56786e+08	1.62477e+08	1.47235e+08	1.088e+08	1.1089e+08	9.98718e+07	6.57005e+07	5.52163e+07	5.23824e+07
B2RYJ3	Cullin 4A	CUL4A	5	9	36	183.574	172.983	172.198	114.408	109.359	113.315	10.3122	8.89559	14.9548	2.23887e+07	2.10969e+07	2.10012e+07	1.39532e+07	1.33374e+07	1.38199e+07	1.25768e+06	1.0849e+06	1.82388e+06
D3ZK73	Cullin 4B	CUL4B	9	13	47	211.275	206.585	190.217	71.6764	83.7905	96.2944	11.4832	9.34267	19.3358	1.0954e+08	1.07108e+08	9.86217e+07	3.7162e+07	4.34428e+07	4.99257e+07	5.95369e+06	4.84389e+06	1.0025e+07
D3ZZP8	Cullin 9	CUL9	11	11	21	31.7566	31.7214	19.7485	20.9855	15.5958	39.2787	236.935	241.602	262.376	3.03219e+06	3.02882e+06	1.88563e+06	2.00374e+06	1.48912e+06	3.75041e+06	2.2623e+07	2.30687e+07	2.50522e+07
B5DF89	Cullin-3	CUL3	25	25	106	152.859	169.467	159.003	125.069	127.462	140.01	8.44984	9.03812	8.64345	2.46646e+08	2.73444e+08	2.56561e+08	2.01805e+08	2.05666e+08	2.25914e+08	1.36343e+07	1.45835e+07	1.39467e+07
A0A0H2UHG3	Cullin-5	CUL5	22	22	78	166.242	207.417	173.909	95.815	118.058	110.066	13.6305	8.05498	6.80654	2.30058e+08	2.87039e+08	2.40667e+08	1.32596e+08	1.63378e+08	1.52318e+08	1.88628e+07	1.11471e+07	9.41938e+06
A0A0H2UHP4	Cullin-7	CUL7	2	3	8	8.10861	48.8687	98.4817	40.5788	104.666	351.799	27.5008	76.4867	143.51	46298.8	279032	562314	231698	597626	2.00871e+06	157025	436727	819419
P97536	Cullin-associated NEDD8-dissociated protein 1	CAND1	51	52	347	169.432	174.922	171.366	118.096	118.074	130.616	6.17167	5.53867	5.78482	3.32192e+09	3.42957e+09	3.35985e+09	2.31542e+09	2.31499e+09	2.56089e+09	1.21004e+08	1.08593e+08	1.13419e+08
A0A0G2K139	Cullin-associated NEDD8-dissociated protein 2	CAND2	5	6	13	95.8609	99.4286	131.093	285.107	115.887	97.9715	26.2812	25.6626	22.7084	7.60108e+06	7.88397e+06	1.03947e+07	2.26069e+07	9.18903e+06	7.76843e+06	2.08391e+06	2.03486e+06	1.80061e+06
D3Z863	CWF19-like 1, cell cycle control (S. pombe)	CWF19L1	2	2	5	241.522	247.353	252.933	14.9136	19.0472	12.6757	29.8956	40.6623	40.9974	8.02249e+06	8.21619e+06	8.40151e+06	495377	632680	421041	993022	1.35066e+06	1.36178e+06
Q80YV8	C-X-C motif chemokine ligand 12	CXCL12	2	2	4	22.006	27.619	21.2777	16.0627	23.4778	16.1167	252.768	272.945	247.727	2.4609e+06	3.0886e+06	2.37946e+06	1.79627e+06	2.62549e+06	1.80232e+06	2.82667e+07	3.05232e+07	2.7703e+07
D4ACK7	Cyclin and CBS domain divalent metal cation transport mediator 3	CNNM3	2	2	2	50.0251	12.4648	2.4942	291.356	310.677	35.6293	47.742	73.4889	76.1228	269928	67258.1	13458.3	1.57211e+06	1.67636e+06	192250	257608	396534	410746
O08769	Cyclin dependent kinase inhibitor	CDKN1B	1	1	1	#VALUE!	#VALUE!	#VALUE!	#VALUE!	#VALUE!	#VALUE!	#VALUE!	#VALUE!	#VALUE!
B5DFJ6	Cyclin G2	CCNG2	1	1	1	#VALUE!	#VALUE!	#VALUE!	#VALUE!	#VALUE!	#VALUE!	#VALUE!	#VALUE!	#VALUE!
D4A5E4	Cyclin I	CCNI	1	1	2	#VALUE!	#VALUE!	#VALUE!	#VALUE!	#VALUE!	#VALUE!	#VALUE!	#VALUE!	#VALUE!
D4A1C0	Cyclin M1 (Predicted)	CNNM1	7	9	18	10.256	9.50126	9.34787	197.638	182.519	191.617	116.552	89.0123	93.556	1.41756e+06	1.31324e+06	1.29204e+06	2.7317e+07	2.52272e+07	2.64848e+07	1.61095e+07	1.2303e+07	1.29311e+07
F1MA89	Cyclin Y	CCNY	4	6	28	35.2888	31.4388	17.1921	201.799	229.156	253.811	48.8754	44.5622	37.8761	1.69906e+07	1.51369e+07	8.27754e+06	9.71608e+07	1.10332e+08	1.22203e+08	2.35322e+07	2.14555e+07	1.82363e+07
F1M4U0	Cyclin Y-like 1	CCNYL1	1	3	7	17.2986	19.0512	28.4512	222.439	222.186	295.756	51.9882	14.7414	28.0882	257974	284111	424292	3.31723e+06	3.31346e+06	4.41061e+06	775300	219839	418879
Q5BK06	Cyclin-D1-binding protein 1	CCNDBP1	1	1	2	38.8421	81.34	51.9227	47.2308	24.4916	10.6362	238.323	233.141	174.072	300993	630317	402358	365999	189789	82421.6	1.8468e+06	1.80665e+06	1.34891e+06
D3ZSZ0	Cyclin-dependent kinase 14	CDK14	2	3	22	133.411	130.392	151.112	103.494	86.9226	109.132	77.0584	53.0022	55.4763	1.35514e+07	1.32446e+07	1.53493e+07	1.05125e+07	8.82922e+06	1.10851e+07	7.82726e+06	5.38373e+06	5.63504e+06
Q68G39	Cyclin-dependent kinase 16	CDK16	1	8	45	157.958	130.41	124.564	55.4748	62.1407	95.0035	140.287	66.5746	67.5878	8.40221e+06	6936873	6.62591e+06	2.95086e+06	3.30544e+06	5.0535e+06	7.46226e+06	3.54129e+06	3.59518e+06
G3V6J5	Cyclin-dependent kinase 17	CDK17	7	14	56	27.574	21.7392	25.0966	23.2997	18.7605	17.5714	229.9	271.855	264.203	1.98837e+07	1.56762e+07	1.80972e+07	1.68015e+07	1.35282e+07	1.26708e+07	1.65782e+08	1.96036e+08	1.90518e+08
A0A0H2UHG4	Cyclin-dependent kinase 18	CDK18	6	10	66	71.9225	77.0812	59.5783	73.7016	69.3907	67.6193	138.239	171.744	170.724	1.54472e+07	1.65552e+07	1.2796e+07	1.58293e+07	1.49034e+07	1.4523e+07	2.96903e+07	3.68864e+07	3.66673e+07
P61810	Cyclin-dependent kinase 5 activator 1	CDK5R1	1	1	1	1.35649	16.7145	14.8596	27.2061	20.6975	14.7197	286.165	252.352	265.928	30029.5	370018	328955	602278	458194	325859	6.33502e+06	5.58648e+06	5.88702e+06
Q641Z4	Cyclin-dependent kinase 9	CDK9	3	4	21	219.179	344.167	258.25	16.8242	7.71792	16.6068	17.9317	6.6128	12.7106	1.01342e+07	1.59132e+07	1.19407e+07	777896	356852	767844	829104	305755	587696
D3ZG85	Cyclin-dependent kinase-like 5	CDKL5	16	16	32	15.4208	19.327	17.5216	10.9749	11.4588	17.701	365.853	216.185	225.558	6.03033e+06	7.55787e+06	6.85187e+06	4.29177e+06	4.48098e+06	6.92203e+06	1.43068e+08	8.45395e+07	8.82051e+07
Q03114	Cyclin-dependent-like kinase 5	CDK5	13	14	112	127.142	127.693	125.427	41.5849	44.7831	47.728	122.21	140.901	122.532	4.44714e+08	4.46643e+08	4.38717e+08	1.45455e+08	1.56642e+08	1.66942e+08	4.27464e+08	4.92842e+08	4.28589e+08
F1LMD9	Cyclin-G-associated kinase	GAK	24	25	95	65.5723	59.789	68.2737	48.4851	41.8366	53.7811	189.887	190.159	182.217	5.4657e+07	4.98365e+07	5.69088e+07	4.04142e+07	3.48724e+07	4.48286e+07	1.58278e+08	1.58505e+08	1.51885e+08
F7EN52	Cyp46a1 protein	CYP46A1	29	29	121	15.9834	15.321	15.9632	89.3508	75.565	64.3618	224.54	199.476	199.439	4.70664e+07	4.51158e+07	4.70069e+07	2.63111e+08	2.22516e+08	1.89526e+08	6.61204e+08	5.87397e+08	5.87287e+08
P32232	Cystathionine beta-synthase	CBS	15	15	84	169.954	184.687	176.28	103.596	122.575	129.573	5.00117	4.94553	3.38728	4.60091e+08	4.99975e+08	4.77216e+08	2.80451e+08	3.31829e+08	3.50774e+08	1.35389e+07	1.33883e+07	9.16988e+06
A0A0G2K3C5	Cystathionine gamma-lyase	CTH	3	3	8	170.704	177.774	177.744	120.045	119.974	118.761	5.80738	2.55438	6.63753	2.2828e+07	2.37735e+07	2.37694e+07	1.60535e+07	1.6044e+07	1.58817e+07	776614	341594	887629
P01041	Cystatin-B	CSTB	3	3	14	262.19	247.059	245.933	36.7204	53.4289	51.9654	1.93056	0.33175	0.441231	3.22776e+08	304148747	3.02763e+08	4.52057e+07	6.57752e+07	6.39735e+07	2.37667e+06	408411	543190
P14841	Cystatin-C	CST3	7	7	28	150.098	185.154	201.879	88.4413	128.136	135.714	3.72914	3.44781	3.40077	1.93922e+08	2.39214e+08	2.60822e+08	1.14264e+08	1.65548e+08	1.75339e+08	4.81794e+06	4.45448e+06	4.3937e+06
P47875	Cysteine and glycine-rich protein 1	CSRP1	9	9	101	65.8287	53.9053	64.2238	55.0892	44.1141	37.5967	248.354	158.665	172.223	1.74414e+08	1.42822e+08	1.70161e+08	1.45959e+08	1.16881e+08	9.96126e+07	6.58015e+08	4.20383e+08	4.56306e+08
D4A4T9	Cysteine and histidine-rich domain-containing protein 1	CHORDC1	10	10	60	176.89	198.735	181.846	109.417	119.642	107.708	2.30827	1.63425	1.81996	1.62105e+08	1.82125e+08	1.66646e+08	1.00271e+08	1.09642e+08	9.87053e+07	2.11534e+06	1.49766e+06	1.66784e+06
Q5BK76	Cysteine and histidine-rich protein 1	CYHR1	1	1	1	173.605	220.36	215.53	62.5461	32.2432	21.5257	74.8509	64.3108	35.0278	869428	1.10358e+06	1.07939e+06	313235	161476	107802	374858	322073	175422
G3V827	Cysteine conjugate-beta lyase 1, isoform CRA_a	KYAT1	9	9	39	157.914	170.154	113.008	143.09	163.758	139.458	4.94659	2.73425	4.93857	7.86532e+07	8.47498e+07	5.62867e+07	7.12699e+07	8.15641e+07	6.94609e+07	2.46379e+06	1.36187e+06	2.45979e+06
Q3MHT2	Cysteine desulfurase, mitochondrial	NFS1	14	14	59	5.25272	12.0576	11.1708	117.552	130.219	104.204	179.783	170.946	168.816	3.65734e+06	8.39541e+06	7.77794e+06	8.18484e+07	9.06681e+07	7.25544e+07	1.25178e+08	1.19025e+08	1.17542e+08
A0A0G2QC33	Cysteine protease	ATG4B	8	8	27	224.903	231.747	226.116	62.6675	64.1119	69.7464	8.30721	7.4107	4.99031	5.42425e+07	5.58932e+07	5.4535e+07	1.51143e+07	1.54626e+07	1.68216e+07	2.00355e+06	1.78733e+06	1.20357e+06
F1M3M0	Cysteine protease	ATG4C	1	1	1	174.852	181.112	145.011	84.8645	107.366	170.921	16.6488	15.1358	4.0874	3.13985e+06	3252260	2.60399e+06	1.52392e+06	1.92799e+06	3.06925e+06	298964	271795	73398
Q64611	Cysteine sulfinic acid decarboxylase	CSAD	10	10	28	147.276	122.823	125.795	65.7837	58.422	65.0086	95.2206	118.057	101.615	1.6136e+08	1.34569e+08	1.37825e+08	7.20748e+07	6.40091e+07	7.12256e+07	1.04327e+08	1.29347e+08	1.11333e+08
P36201	Cysteine-rich protein 2	CRIP2	3	3	30	136.267	123.62	127.021	45.6529	52.5753	56.1761	141.153	115.195	102.34	5.82072e+07	52804928	5.42578e+07	1.95009e+07	2.24579e+07	2.3996e+07	6.02946e+07	4.92064e+07	4.37151e+07
Q4V7F2	Cysteine-rich with EGF-like domain protein 1	CRELD1	5	5	16	6.36356	26.0318	19.9715	308.246	324.022	187.145	10.8011	9.29795	8.12123	499607	2.04378e+06	1.56797e+06	2.42006e+07	2.54392e+07	1.46929e+07	847999	729989	637603
Q4G063	Cysteine-rich with EGF-like domain protein 2	CRELD2	2	2	3	97.2665	64.0837	51.7782	173.939	219.571	239.176	16.521	15.4691	22.1952	692368	456164	368570	1.23814e+06	1.56297e+06	1.70252e+06	117601	110113	157991
G3V9K0	Cysteinyl-tRNA synthetase	CARS	16	16	62	140.107	144.674	152.219	88.6386	103.317	115.441	62.807	46.2104	46.5861	8.50401e+07	8.78121e+07	9.2392e+07	5.38007e+07	6.27102e+07	7.00688e+07	3.81218e+07	2.80481e+07	2.82762e+07
B2GV57	Cysteinyl-tRNA synthetase 2, mitochondrial	CARS2	9	9	32	59.1744	60.7957	61.6076	204.604	215.905	153.145	54.0657	50.5376	40.1649	7.92499e+06	8.14212e+06	8.25087e+06	2.74019e+07	2.89153e+07	2.05101e+07	7.24081e+06	6.7683e+06	5.37913e+06
Q5M963	Cytidine monophosphate N-acetylneuraminic acid synthetase	CMAS	14	14	33	57.2605	51.3141	68.7678	15.6652	20.8047	23.9653	222.696	201.164	238.362	2.97442e+07	2.66553e+07	3.57217e+07	8.13735e+06	1.08071e+07	1.24489e+07	1.1568e+08	1.04496e+08	1.23818e+08
D3ZC63	Cytidine/uridine monophosphate kinase 2	CMPK2	11	11	49	60.6437	61.6378	57.4564	211.52	233.102	261.264	4.19624	6.09435	4.08621	5.40107e+07	5.4896e+07	5.11719e+07	1.88384e+08	2.07605e+08	2.32687e+08	3.73726e+06	5.42777e+06	3.63927e+06
P00159	Cytochrome b	MT-CYB	1	1	11	5.65447	5.94964	5.14685	146.67	194.091	183.171	154.52	58.0036	146.794	1.35366e+06	1.42432e+06	1.23214e+06	3.51121e+07	4.64646e+07	4.38504e+07	3.69915e+07	1.38858e+07	3.51419e+07
P00173	Cytochrome b5	CYB5A	3	3	15	25.9805	60.1604	55.1434	288.245	290.688	176.261	0.753961	0.961519	1.8064	1.89168e+07	4.38036e+07	4.01507e+07	2.09875e+08	2.11654e+08	1.28338e+08	548970	700095	1.31527e+06
A0A0G2JSK2	Cytochrome b5 reductase 4	CYB5R4	1	1	3	170.142	119.071	197.094	138.928	110.716	149.441	1.2934	12.6056	0.7094	4.77323e+06	3.34047e+06	5.52936e+06	3.89754e+06	3.10608e+06	4.1925e+06	36285.8	353643	19901.8
D3ZZ05	Cytochrome b5 reductase-like	CYB5RL	1	1	1	23.8522	18.9656	32.491	16.999	22.8621	11.2888	277.502	248.002	248.037	257284	204575	350467	183361	246604	121768	2.99331e+06	2.6751e+06	2.67547e+06
P04166	Cytochrome b5 type B	CYB5B	4	4	32	7.60921	5.82386	7.30119	339.973	243.635	221.721	21.0255	28.1413	24.7694	1.66281e+07	1.27267e+07	1.5955e+07	7.4293e+08	5.32407e+08	4.84518e+08	4.59462e+07	6.14961e+07	5.41275e+07
B5DFI2	Cytochrome b-561	CYB561	1	1	1	#VALUE!	#VALUE!	#VALUE!	#VALUE!	#VALUE!	#VALUE!	#VALUE!	#VALUE!	#VALUE!
Q68FY0	Cytochrome b-c1 complex subunit 1, mitochondrial	UQCRC1	28	29	566	4.06709	3.94066	4.08511	102.767	79.1982	76.299	163.014	217.771	248.858	6.39577e+07	6.19695e+07	6.4241e+07	1.61608e+09	1.24544e+09	1.19985e+09	2.5635e+09	3.4246e+09	3.91345e+09
P32551	Cytochrome b-c1 complex subunit 2, mitochondrial	UQCRC2	27	27	481	6.8527	8.14928	6.80681	112.753	71.6471	64.5495	172.836	217.814	238.591	1.5266e+08	1.81544e+08	1.51637e+08	2.51184e+09	1.5961e+09	1.43799e+09	3.85031e+09	4.85231e+09	5.31516e+09
Q5M9I5	Cytochrome b-c1 complex subunit 6, mitochondrial	UQCRH	4	4	34	9.76849	8.12364	7.25134	87.9603	95.4441	82.8656	220.673	193.178	194.736	1.60704e+07	1.33644e+07	1.19294e+07	1.44706e+08	1.57018e+08	1.36324e+08	3.63035e+08	3.17802e+08	3.20365e+08
B2RYS2	Cytochrome b-c1 complex subunit 7	UQCRB	12	12	111	2.60665	2.74909	2.34415	102.194	82.39	70.8627	239.635	204.986	192.233	1.18125e+07	1.2458e+07	1.06229e+07	4.63108e+08	3.73365e+08	3.21127e+08	1.08595e+09	9.28929e+08	8.71137e+08
Q7TQ16	Cytochrome b-c1 complex subunit 8	UQCRQ	6	6	71	1.3017	0.938512	1.25705	46.5062	19.7056	15.757	299.131	360.25	155.154	1.89673e+07	1.36752e+07	1.83167e+07	6.77651e+08	2.87134e+08	2.29599e+08	4.3587e+09	5.24927e+09	2.26078e+09
P20788	Cytochrome b-c1 complex subunit Rieske, mitochondrial	UQCRFS1	16	16	234	2.4991	2.26828	2.5203	197.386	168.398	133.836	131.661	124.933	136.497	9.62328e+06	8.73446e+06	9.70489e+06	7.60074e+08	6.48448e+08	5.15363e+08	5.06985e+08	4.81079e+08	5.25609e+08
D3ZL85	Cytochrome c heme lyase	HCCS	7	7	26	7.10228	6.05709	8.05078	274.527	311.788	249.86	11.1005	13.6472	17.8669	1.20487e+06	1.02755e+06	1.36577e+06	4.65722e+07	5.28933e+07	4.23875e+07	1.88315e+06	2.31519e+06	3.03103e+06
D3Z9I1	Cytochrome C oxidase assembly factor 3	COA3	2	2	10	2.2707	2.48446	1.34857	389.654	194.664	237.269	27.5398	21.8116	22.9571	435782	476806	258812	7.47805e+07	3.7359e+07	4.55356e+07	5.28531e+06	4.18598e+06	4.40581e+06
D4AC65	Cytochrome c oxidase assembly factor 7	COA7	1	1	2	#VALUE!	#VALUE!	#VALUE!	#VALUE!	#VALUE!	#VALUE!	#VALUE!	#VALUE!	#VALUE!
D3ZD09	Cytochrome c oxidase subunit	COX6B1	11	11	64	7.40654	11.5532	13.0787	14.802	48.6797	45.8728	227.6	274.922	256.085	2.82189e+07	4.40178e+07	4.98299e+07	5.63956e+07	1.8547e+08	1.74776e+08	8.67156e+08	1.04745e+09	9.75686e+08
P05503	Cytochrome c oxidase subunit 1	MTCO1	4	4	52	1.57529	0.845945	1.22911	35.9577	44.3347	39.9505	309.267	217.725	249.115	825562	443333	644137	1.88443e+07	2.32344e+07	2.09368e+07	1.62077e+08	1.14103e+08	1.30553e+08
P00406	Cytochrome c oxidase subunit 2	MTCO2	8	8	480	3.61247	3.99507	2.56273	70.4591	45.9009	42.928	177.158	301.338	252.046	4.27359e+07	4.72621e+07	3.03174e+07	8.33539e+08	5.43013e+08	5.07843e+08	2.0958e+09	3.56486e+09	2.98173e+09
P05505	Cytochrome c oxidase subunit 3	MTCO3	1	1	5	177.427	139.329	68.771	35.3457	44.7667	115.254	159.62	77.2527	82.2328	331290	260155	128409	65997.2	83588.1	215202	298042	144246	153544
P10888	Cytochrome c oxidase subunit 4 isoform 1, mitochondrial	COX4I1	16	16	217	2.72276	2.8023	2.37097	73.3225	44.4342	38.1465	141.013	286.567	308.621	5.16635e+07	5.31728e+07	4.49885e+07	1.39127e+09	8.43127e+08	7.2382e+08	2.67569e+09	5.43752e+09	5.856e+09
Q91Y94	Cytochrome c oxidase subunit 4 isoform 2, mitochondrial	COX4I2	1	1	1	#VALUE!	#VALUE!	#VALUE!	#VALUE!	#VALUE!	#VALUE!	#VALUE!	#VALUE!	#VALUE!
P11240	Cytochrome c oxidase subunit 5A, mitochondrial	COX5A	10	10	210	18.2957	12.6297	17.7409	39.205	37.5672	40.6824	133.333	261.644	338.902	1.65304e+08	1.14111e+08	1.60292e+08	3.54224e+08	3.39426e+08	3.67573e+08	1.20468e+09	2.364e+09	3.06204e+09
P12075	Cytochrome c oxidase subunit 5B, mitochondrial	COX5B	8	8	224	0.726992	0.670496	0.941967	19.724	15.6656	19.5662	151.402	325.447	365.856	5.93645e+06	5.47512e+06	7.69189e+06	1.61062e+08	1.27921e+08	1.59773e+08	1.23631e+09	2.65753e+09	2.9875e+09
P10818	Cytochrome c oxidase subunit 6A1, mitochondrial	COX6A1	2	2	5	22.6546	34.2222	28.4144	21.2597	50.1508	18.4238	27.4781	269.38	428.016	310597	469190	389564	291472	687571	252592	376727	3.69322e+06	5.86814e+06
P11951	Cytochrome c oxidase subunit 6C-2	COX6C2	5	5	115	1.10291	1.06953	0.819413	46.1264	25.4904	20.6237	183.894	287.303	333.571	4.15284e+06	4.02714e+06	3.08537e+06	1.73681e+08	9.598e+07	7.76553e+07	6.92424e+08	1.08179e+09	1.25601e+09
P35171	Cytochrome c oxidase subunit 7A2, mitochondrial	COX7A2	3	3	62	19.3541	40.2064	1.58418	61.8216	52.8461	49.6269	170.376	230.652	273.533	4.68648e+07	9.73575e+07	3.836e+06	1.49698e+08	1.27964e+08	1.20169e+08	4.12556e+08	5.5851e+08	6.62346e+08
D3ZYX8	Cytochrome c oxidase subunit 7A2-like	COX7A2L	4	4	32	4.64002	4.09226	5.20714	40.5623	28.9006	33.6532	194.81	282.464	305.671	8.41527e+06	7.42184e+06	9.44382e+06	7.35648e+07	5.24149e+07	6.10345e+07	3.53313e+08	5.12284e+08	5.54374e+08
P80431	Cytochrome c oxidase subunit 7B, mitochondrial	COX7B	1	1	1	92.3341	7.96706	81.0241	129.332	78.1079	129.682	133.315	123.927	124.311	240063	20713.9	210658	336255	203076	337166	346611	322204	323201
P80432	Cytochrome c oxidase subunit 7C, mitochondrial	COX7C	4	4	12	173.265	229.678	150.199	29.4118	5.03847	7.96234	29.7163	151.117	123.612	1.70251e+07	2.25684e+07	1.47587e+07	2.89003e+06	495085	782386	2.91996e+06	1.48489e+07	1.21462e+07
D3ZFQ8	Cytochrome c-1	CYC1	15	15	298	2.5017	2.64772	2.36504	75.5846	49.3136	45.068	250.496	276.354	195.67	4.41685e+07	4.67466e+07	4.17558e+07	1.33448e+09	8.70652e+08	7.95693e+08	4.4226e+09	4.87913e+09	3.45464e+09
F1LMN1	Cytochrome P450 2B12	CYP2B12	1	1	1	71.7433	60.2487	31.754	391.936	98.8176	160.866	47.5948	6.88847	30.1513	376045	315795	166440	2.05434e+06	517955	843186	249470	36106.1	158039
Q64680	Cytochrome P450 2D4	CYP2D4	3	3	8	115.623	158.998	143.348	152.601	77.5468	185.831	22.4205	23.1324	20.5004	9.92495e+06	1.36482e+07	1.23048e+07	1.30991e+07	6.65654e+06	1.59515e+07	1.92455e+06	1.98566e+06	1.75974e+06
P10610	Cytochrome P450 2G1	CYP2G1	1	1	1	158.177	183.229	269.608	72.5224	20.3193	61.5338	36.4146	34.0128	64.1832	740942	858294	1.26292e+06	339714	95181	288241	170576	159325	300651
G3V635	Cytochrome P450 3A18	CYP3A18	1	1	1	#VALUE!	#VALUE!	#VALUE!	#VALUE!	#VALUE!	#VALUE!	#VALUE!	#VALUE!	#VALUE!
P20817	Cytochrome P450 4A14	CYP4A14	1	1	2	#VALUE!	#VALUE!	#VALUE!	#VALUE!	#VALUE!	#VALUE!	#VALUE!	#VALUE!	#VALUE!
Q8K4D6	Cytochrome P450 4X1	CYP4X1	4	4	7	25.3323	12.5108	21.7546	300.253	220.611	296.096	8.82324	7.19155	7.42741	1.98864e+06	982126	1.70779e+06	2.35706e+07	1.73185e+07	2.32443e+07	692646	564554	583070
F1M032	Cytochrome P450, family 2, subfamily j, polypeptide 10	CYP2J10	1	1	1	#VALUE!	#VALUE!	#VALUE!	#VALUE!	#VALUE!	#VALUE!	#VALUE!	#VALUE!	#VALUE!
Q921A4	Cytoglobin	CYGB	5	5	9	217.583	247.259	235.523	45.6221	69.3969	61.45	3.03707	7.87488	12.2543	5.94394e+07	67546166	6.43402e+07	1.2463e+07	1.89579e+07	1.67869e+07	829667	2.15126e+06	3.34764e+06
A0A0G2K0A0	Cytohesin 4	CYTH4	1	3	5	#VALUE!	#VALUE!	#VALUE!	#VALUE!	#VALUE!	#VALUE!	#VALUE!	#VALUE!	#VALUE!
P97694	Cytohesin-1	CYTH1	8	12	35	76.6145	73.8099	77.2721	37.8639	39.9499	40.2851	198.526	172.146	183.533	7.89661e+07	7.60754e+07	7.96438e+07	3.90261e+07	4.11762e+07	4.15216e+07	2.04619e+08	1.7743e+08	1.89166e+08
F1LSU6	Cytohesin-2	CYTH2	6	10	30	325.05	17.8162	255.877	8.89235	8.55941	7.03548	93.3455	83.203	100.221	1.71565e+08	9.40361e+06	1.35055e+08	4.6935e+06	4.51776e+06	3.71341e+06	4.92689e+07	4.39156e+07	5.28982e+07
A0A0G2K9V4	Cytohesin-3	CYTH3	7	11	31	46.1073	47.0002	49.5256	23.3014	18.0625	32.4197	220.017	228.176	235.391	8.53233e+06	8.69756e+06	9.1649e+06	4.312e+06	3.34252e+06	5.99938e+06	4.07148e+07	4.22248e+07	4.35599e+07
M0RDG7	Cytokine receptor-like factor 3	CRLF3	1	1	2	130.68	331.066	227.121	13.2135	37.7847	30.1925	52.8936	26.0148	51.033	770302	1.95149e+06	1.33878e+06	77887.8	222724	177971	311784	153346	300817
Q63270	Cytoplasmic aconitate hydratase	ACO1	1	27	118	204.827	190.891	203.27	63.1524	98.7327	105.737	11.2483	12.2318	9.90994	5.45835e+06	5086985	5.41686e+06	1.68292e+06	2.63109e+06	2.81774e+06	299753	325959	264086
G3V6S2	Cytoplasmic aconitate hydratase	ACO1	3	29	139	170.224	181.192	175.66	137.423	120.504	106.522	3.05631	2.79763	2.62183	9.97656e+08	1.06194e+09	1.02952e+09	8.05415e+08	7.06256e+08	6.24308e+08	1.79126e+07	1.63965e+07	1.53662e+07
M0R9X8	Cytoplasmic dynein 1 heavy chain 1	DYNC1H1	291	291	2040	76.1053	80.1292	78.6638	86.6251	76.6468	76.825	148.689	138.686	137.629	4.29094e+09	4.51781e+09	4.43519e+09	4.88406e+09	4.32147e+09	4.33152e+09	8.38334e+09	7.81936e+09	7.75975e+09
G3V792	Cytoplasmic dynein 1 intermediate chain 1	DYNC1I1	17	18	94	93.7707	94.1125	95.2724	75.6388	80.4197	79.9693	131.561	125.263	123.993	1.38755e+08	1.39261e+08	1.40977e+08	1.11925e+08	1.19e+08	1.18333e+08	1.94674e+08	1.85355e+08	1.83476e+08
Q6AZ35	Cytoplasmic dynein 1 intermediate chain 2	DYNC1I2	11	12	56	70.8857	83.4715	83.0563	62.6048	75.6683	77.1514	146.924	151.212	149.025	2.41314e+07	2.84159e+07	2.82746e+07	2.13123e+07	2.57595e+07	2.62644e+07	5.0017e+07	5.14767e+07	5.07321e+07
G3V7G0	Cytoplasmic dynein 1 light intermediate chain 1	DYNC1LI1	22	23	173	84.8824	84.6232	88.0644	77.7295	80.9351	86.5152	156.072	116.445	124.733	2.67635e+08	2.66818e+08	2.77668e+08	2.45082e+08	2.55189e+08	2.72783e+08	4.92096e+08	3.67152e+08	3.93286e+08
Q62698	Cytoplasmic dynein 1 light intermediate chain 2	DYNC1LI2	16	17	93	89.7571	86.8236	85.9715	90.8832	101.106	76.3862	132.314	115.841	120.917	1.41541e+08	1.36915e+08	1.35572e+08	1.43317e+08	1.59438e+08	1.20456e+08	2.0865e+08	1.82675e+08	1.90679e+08
Q9JJ79	Cytoplasmic dynein 2 heavy chain 1	DYNC2H1	6	6	12	5.21946	5.57904	4.14497	399.56	221.483	179.9	22.8362	33.9073	27.3696	1.29797e+06	1.38738e+06	1.03076e+06	9.93618e+07	5.50781e+07	4.47373e+07	5.67887e+06	8.43201e+06	6.80621e+06
D4A8H8	Cytoplasmic FMR1 interacting protein 1 (Predicted)	CYFIP1	1	58	389	54.8821	62.0091	58.1055	25.7938	24.3923	25.3476	223.534	205.64	220.296	9.1776e+08	1.03694e+09	9.71662e+08	4.31334e+08	4.07898e+08	4.23872e+08	3.73802e+09	3.43879e+09	3.68388e+09
A0A0G2K472	Cytoplasmic FMR1-interacting protein 1	CYFIP1	4	58	379	34.865	29.0056	32.4489	7.69914	20.0238	9.30099	275.057	198.499	293.101	4.22202e+06	3.51247e+06	3.92944e+06	932339	2.42481e+06	1.12632e+06	3.33084e+07	2.40376e+07	3.54934e+07
A0A0G2JT63	Cytoplasmic FMR1-interacting protein 2	CYFIP2	39	56	375	71.4389	75.847	75.3432	24.9439	25.5328	26.6549	229.518	183.898	186.823	6.61138e+08	7.01933e+08	6.9727e+08	2.30846e+08	2.36296e+08	2.4668e+08	2.12409e+09	1.7019e+09	1.72897e+09
A0A0G2JUI5	Cytoplasmic linker-associated protein 1	CLASP1	1	34	125	74.251	63.6059	87.0548	1.85287	9.48022	5.6387	237.792	166.832	253.493	2.62236e+06	2.2464e+06	3.07455e+06	65438.7	334817	199145	8.3982e+06	5.89209e+06	8.95271e+06
F1LNQ9	Cytoplasmic linker-associated protein 1	CLASP1	1	34	122	88.4723	89.0528	88.1571	13.5358	14.9855	15.5129	204.468	178.86	206.955	1.38592e+08	1.39502e+08	1.38098e+08	2.12039e+07	2.34748e+07	2.4301e+07	3.203e+08	2.80185e+08	3.24197e+08
F1LNR0	Cytoplasmic linker-associated protein 1	CLASP1	1	34	121	19.7667	36.641	65.6733	32.3111	43.2859	27.6552	211.181	183.033	280.453	101218	187625	336288	165453	221651	141612	1.08138e+06	937241	1.4361e+06
A0A0G2K520	Cytoplasmic polyadenylation element binding protein 2	CPEB2	4	13	30	59.1622	70.3627	76.0838	12.2973	15.9847	28.5505	267.263	188.56	181.736	6.64517e+06	7.90322e+06	8.54582e+06	1.38125e+06	1.79542e+06	3.20683e+06	3.00193e+07	2.11793e+07	2.04128e+07
A0A0G2K5E3	Cytoplasmic polyadenylation element-binding protein 1	CPEB1	1	1	2	#VALUE!	#VALUE!	#VALUE!	#VALUE!	#VALUE!	#VALUE!	#VALUE!	#VALUE!	#VALUE!
D4AD99	Cytoplasmic polyadenylation element-binding protein 3	CPEB3	4	13	37	20.4543	31.1746	34.6765	20.0463	32.0965	29.7476	250.983	242.225	238.596	452176	689164	766581	443157	709544	657618	5.5484e+06	5.35477e+06	5.27455e+06
A0A0G2K3Y6	Cytoplasmic polyadenylation element-binding protein 4	CPEB4	8	15	38	38.4248	35.2861	39.8984	9.01491	9.56389	9.48406	291.858	226.177	240.292	1.65603e+07	1.52076e+07	1.71954e+07	3.88524e+06	4.12184e+06	4.08743e+06	1.25785e+08	9.74778e+07	1.03561e+08
B1WBV0	Cytoplasmic tRNA 2-thiolation protein 1	CTU1	2	2	4	#VALUE!	#VALUE!	#VALUE!	#VALUE!	#VALUE!	#VALUE!	#VALUE!	#VALUE!	#VALUE!
D3ZH41	Cytoskeleton-associated protein 4	CKAP4	13	13	46	5.73582	5.60229	3.62024	4.92702	3.01069	3.75897	297.384	289.536	286.425	6.99102e+06	6.82827e+06	4.41247e+06	6.00522e+06	3.66953e+06	4.58156e+06	3.62462e+08	3.52896e+08	3.49105e+08
F1M949	Cytoskeleton-associated protein 5	CKAP5	45	45	180	83.4027	87.5694	90.9205	39.5872	36.7877	38.5674	197.035	157.778	168.352	2.15282e+08	2.26037e+08	2.34687e+08	1.02184e+08	9.49578e+07	9.95515e+07	5.08594e+08	4.07262e+08	4.34556e+08
Q68FS4	Cytosol aminopeptidase	LAP3	19	19	151	106.119	117.549	108.675	159.631	181.93	187.545	13.5903	12.0257	12.9343	5.1852e+08	5.74369e+08	5.31007e+08	7.7999e+08	8.88949e+08	9.16385e+08	6.6405e+07	5.87602e+07	6.31995e+07
P28037	Cytosolic 10-formyltetrahydrofolate dehydrogenase	ALDH1L1	36	37	185	174.509	199.383	191.451	93.3974	101.993	112.272	8.08067	8.0951	10.8184	6.92298e+08	7.90976e+08	7.59507e+08	3.70518e+08	4.04616e+08	4.45397e+08	3.20569e+07	3.21142e+07	4.29179e+07
Q64559	Cytosolic acyl coenzyme A thioester hydrolase	ACOT7	18	18	132	212.996	206.193	192.267	91.6983	91.5498	103.428	0.833736	0.537127	0.496502	3.20017e+09	3.09795e+09	2.88873e+09	1.37773e+09	1.37549e+09	1.55396e+09	1.25265e+07	8.07009e+06	7.45971e+06
Q5I0L4	Cytosolic Fe-S cluster assembly factor NUBP1	NUBP1	5	5	15	165.589	145.144	150.586	132.168	87.1284	94.4998	25.8726	50.4179	48.5951	2.49856e+07	2.19007e+07	2.27218e+07	1.99428e+07	1.31468e+07	1.4259e+07	3.90391e+06	7.60754e+06	7.3325e+06
Q68FS1	Cytosolic Fe-S cluster assembly factor NUBP2	NUBP2	4	4	19	197.84	185.228	200.646	79.9253	76.7339	96.7356	15.167	24.6128	23.1118	2.7703e+07	2.5937e+07	2.80959e+07	1.11917e+07	1.07449e+07	1.35457e+07	2.1238e+06	3.44647e+06	3.23629e+06
Q6Q0N1	Cytosolic non-specific dipeptidase	CNDP2	25	25	144	193.409	199.16	211.576	91.1866	99.4746	98.8567	2.31242	1.75266	2.27143	1.14208e+09	1.17604e+09	1.24936e+09	5.38456e+08	5.87397e+08	5.83748e+08	1.36548e+07	1.03495e+07	1.34128e+07
Q2KN99	Cytospin-A	SPECC1L	2	2	2	26.1684	44.0708	11.054	164.994	183.965	134.474	242.073	38.6864	54.5135	192064	323458	81131.3	1.21098e+06	1.35021e+06	986974	1.7767e+06	283939	400102
P84850	D-2-hydroxyglutarate dehydrogenase, mitochondrial	D2HGDH	9	9	40	21.5501	24.5909	21.2692	242.472	280.052	283.991	11.8479	7.0343	7.1931	1.6508e+07	1.88374e+07	1.62929e+07	1.85741e+08	2.14528e+08	2.17546e+08	9.07588e+06	5.38849e+06	5.51014e+06
O08651	D-3-phosphoglycerate dehydrogenase	PHGDH	21	21	190	118.642	168.205	176.085	87.8025	115.14	150.256	15.8086	34.2156	33.8462	8.82289e+08	1.25087e+09	1.30947e+09	6.5295e+08	8.5625e+08	1.11739e+09	1.17562e+08	2.54447e+08	2.517e+08
B0K014	D-aminoacyl-tRNA deacylase	DTD1	4	4	23	206.026	198.356	193.57	86.5506	113.954	91.1841	3.24226	3.94165	3.17525	1.26285e+08	1.21583e+08	1.18649e+08	5.30515e+07	6.98485e+07	5.58916e+07	1.98736e+06	2.41605e+06	1.94628e+06
D3ZDM7	D-aspartate oxidase	DDO	3	3	3	11.2627	12.3212	12.4473	246.559	285.508	283.962	14.9647	20.7386	12.2364	493661	540057	545584	1.0807e+07	1.25142e+07	1.24465e+07	655925	909003	536341
Q4KLZ3	DAZ associated protein 1, isoform CRA_a	DAZAP1	3	3	11	156.293	161.229	174.595	103.109	116.697	178.174	4.91986	2.21219	2.77158	1.97767e+07	2.04013e+07	2.20927e+07	1.30471e+07	1.47664e+07	2.25455e+07	622542	279923	350706
D4A1V8	DAZ-interacting zinc finger protein 3	DZIP3	5	5	7	69.9992	65.9245	75.404	16.0954	20.5251	43.0306	195.288	369.087	44.6466	5.29068e+06	4.9827e+06	5.69919e+06	1.21652e+06	1.55133e+06	3.25234e+06	1.47602e+07	2.78963e+07	3.37447e+06
A0A0G2K8D6	DCN1-like protein	DCUN1D1	4	4	13	167.45	194.279	186.873	104.036	112.843	124.162	3.1668	2.39044	4.79961	3.32524e+07	38579988	3.71093e+07	2.06596e+07	2.24085e+07	2.46563e+07	628866	474695	953110
A0A0U1RRP2	DCN1-like protein	NEWGENE_1582994	2	2	5	147.066	155.512	149.881	71.9272	106.18	101.383	71.5983	45.0208	51.4304	8.08763e+06	8.55211e+06	8.24245e+06	3.9555e+06	5.83919e+06	5.57538e+06	3.93741e+06	2.47583e+06	2.82832e+06
Q4V8B2	DCN1-like protein 3	DCUN1D3	4	4	10	14.8263	24.6776	19.4425	180.071	122.829	198.405	88.5581	135.297	115.893	400447	666524	525126	4.86358e+06	3.31752e+06	5.35877e+06	2.39188e+06	3.65427e+06	3.13018e+06
Q5PPL2	DCN1-like protein 5	DCUN1D5	1	1	2	244.119	264.834	130.481	34.595	58.156	7.67899	65.4555	48.662	46.0175	1.20107e+06	1.30299e+06	641971	170208	286129	37780.8	322042	239418	226407
Q5M9G8	DDB1- and CUL4-associated factor 11	DCAF11	2	2	4	131.045	178.048	180.315	104.837	106.177	104.07	69.7484	15.4052	10.3543	1.74518e+06	2.37115e+06	2.40134e+06	1.39615e+06	1.414e+06	1.38594e+06	928869	205158	137893
D4ABX0	DDB1 and CUL4-associated factor 12-like 1	DCAF12L1	1	1	1	#VALUE!	#VALUE!	#VALUE!	#VALUE!	#VALUE!	#VALUE!	#VALUE!	#VALUE!	#VALUE!
B2RZ68	DDB1 and CUL4-associated factor 7	DCAF7	3	3	15	93.7656	86.6113	90.6055	30.7986	38.2737	45.9034	189.253	172.75	152.038	1.45521e+07	1.34418e+07	1.40617e+07	4.77984e+06	5.93996e+06	7.12405e+06	2.93715e+07	2.68103e+07	2.35959e+07
Q5U2M6	DDB1- and CUL4-associated factor 8	DCAF8	4	4	17	157.738	135.566	165.036	79.8077	82.7475	83.8749	78.6034	53.5232	63.1031	9.02608e+06	7.75737e+06	9.44369e+06	4.56676e+06	4.73498e+06	4.79949e+06	4.49785e+06	3.06271e+06	3.61089e+06
Q3ZAU5	DDHD domain-containing 1	DDHD1	7	7	21	123.098	135.626	152.281	92.0318	135.403	118.725	64.9048	31.3423	46.588	1.97442e+07	2.17536e+07	2.44249e+07	1.47614e+07	2.17179e+07	1.90428e+07	1.04104e+07	5.02713e+06	7.47244e+06
D3ZJ91	DDHD domain-containing 2	DDHD2	9	9	32	136.946	124.085	91.1008	130.66	171.97	172.756	14.4712	39.9527	18.0586	7.38231e+07	6.68905e+07	4.91095e+07	7.04348e+07	9.27034e+07	9.31271e+07	7.80096e+06	2.15372e+07	9.73483e+06
P80254	D-dopachrome decarboxylase	DDT	8	8	94	206.718	200.697	196.211	67.875	69.5115	72.8161	25.9864	32.1783	28.0062	2.11987e+09	2058125316	2.01212e+09	6.9605e+08	7.12832e+08	7.4672e+08	2.66487e+08	3.29985e+08	2.872e+08
D3ZAS9	DDRGK domain-containing 1	DDRGK1	4	4	26	16.7021	16.8669	17.6345	50.0791	52.2527	47.2513	314.741	173.197	211.275	850247	858636	897713	2.54935e+06	2.66e+06	2.4054e+06	1.60224e+07	8.81687e+06	1.07553e+07
A0A096MIX2	DEAD (Asp-Glu-Ala-Asp) box polypeptide 17, isoform CRA_a	DDX17	14	19	57	72.8466	119.361	109.518	10.5842	10.5979	16.1799	197.217	200.994	162.702	2.99236e+07	4.90305e+07	4.49873e+07	4.34772e+06	4.35335e+06	6.64631e+06	8.10117e+07	8.25633e+07	6.68339e+07
Q68FX3	DEAD (Asp-Glu-Ala-Asp) box polypeptide 19a	DDX19A	7	9	27	120.012	152.128	117.605	75.3854	84.1373	60.8126	86.1571	104.824	98.939	2.74265e+07	3.47659e+07	2.68763e+07	1.72279e+07	1.9228e+07	1.38975e+07	1.96895e+07	2.39555e+07	2.26106e+07
D4A7Q5	DEAD (Asp-Glu-Ala-Asp) box polypeptide 28 (Predicted)	DDX28	2	2	3	#VALUE!	#VALUE!	#VALUE!	#VALUE!	#VALUE!	#VALUE!	#VALUE!	#VALUE!	#VALUE!
A0A0G2K9N3	DEAD (Asp-Glu-Ala-Asp) box polypeptide 3	DDX3	6	25	139	21.4803	18.6605	22.2925	3.86302	2.69475	2.15995	262.719	281.022	285.108	9.36423e+06	8.13493e+06	9.71832e+06	1.68406e+06	1.17476e+06	941621	1.14531e+08	1.2251e+08	1.24291e+08
D4A031	DEAD (Asp-Glu-Ala-Asp) box polypeptide 42 (Predicted)	DDX42	10	10	24	260.378	271.566	242.764	16.8404	18.9491	18.6286	16.0336	33.0197	21.8207	4.26721e+07	44505503	3.97854e+07	2.75988e+06	3.10547e+06	3.05294e+06	2.62766e+06	5.41144e+06	3.57609e+06
Q6AYI1	DEAD (Asp-Glu-Ala-Asp) box polypeptide 5	DDX5	18	23	96	61.5017	80.7067	77.4853	4.95019	6.21417	6.16506	226.993	239.544	196.44	1.93197e+08	2.53526e+08	2.43406e+08	1.55501e+07	1.95207e+07	1.93664e+07	7.13057e+08	7.52486e+08	6.17081e+08
D4ADT5	DEAD (Asp-Glu-Ala-Asp) box polypeptide 58 (Predicted)	DDX58	1	1	1	#VALUE!	#VALUE!	#VALUE!	#VALUE!	#VALUE!	#VALUE!	#VALUE!	#VALUE!	#VALUE!
D4A2T7	DEAD (Asp-Glu-Ala-Asp) box polypeptide 59	DDX59	1	1	1	34.3034	28.7996	30.0101	310.602	4.34254	407.288	39.1793	39.6272	5.84779	199611	167585	174629	1.80739e+06	25269.2	2.37001e+06	227984	230591	34028.3
Q4QQV4	Dead end homolog 1 (Zebrafish)	HARS	15	16	72	159.561	190.013	173.441	106.784	100.788	100.41	22.3897	22.9989	23.6134	3.45409e+08	4.11331e+08	3.75457e+08	2.31161e+08	2.18181e+08	2.17362e+08	4.8468e+07	4.97869e+07	5.1117e+07
F1MAM8	DEAD-box helicase 20	DDX20	1	1	2	17.4081	33.4754	25.1196	18.1342	31.2604	49.1113	265.544	260.316	199.631	95320.6	183299	137546	99296	171170	268916	1.45402e+06	1.42539e+06	1.09311e+06
A0A0G2K719	DEAD-box helicase 3, X-linked	DDX3X	2	25	149	64.1766	59.5323	65.0092	4.09581	4.57406	3.51688	267.524	220.85	210.721	3.56353e+08	3.30565e+08	3.60977e+08	2.27428e+07	2.53984e+07	1.95282e+07	1.48548e+09	1.22632e+09	1.17007e+09
D4ADE8	DEAD-box helicase 3, X-linked	DDX3X	1	16	95	70.6712	74.6009	76.232	41.898	45.0195	45.1665	227.139	167.379	151.893	5.56668e+07	5.87622e+07	6.0047e+07	3.30026e+07	3.54613e+07	3.55771e+07	1.78915e+08	1.31842e+08	1.19644e+08
D3ZD73	DEAD-box helicase 6	DDX6	21	21	111	59.6288	60.858	64.1237	60.8801	56.262	57.514	198.887	180.909	160.937	8.71332e+07	8.89293e+07	9.37014e+07	8.89617e+07	8.22133e+07	8.40429e+07	2.90626e+08	2.64355e+08	2.35171e+08
F1MAG0	Deafness, autosomal dominant 5 (human)	4	7	7	18	235.76	230.065	189.776	70.4069	73.5655	71.4039	7.72627	13.5035	7.79182	9.90036e+07	9.6612e+07	7.96934e+07	2.95662e+07	3.08926e+07	2.99849e+07	3.24452e+06	5.67058e+06	3.27204e+06
D3ZD97	DEAH (Asp-Glu-Ala-His) box polypeptide 15 (Predicted), isoform CRA_b	DHX15	16	16	40	257.831	280.534	249.159	16.5371	19.3599	17.59	19.7871	16.4558	22.7462	1.90363e+08	2.07125e+08	1.8396e+08	1.22098e+07	1.42939e+07	1.29872e+07	1.46093e+07	1.21497e+07	1.67941e+07
D4A2Z8	DEAH (Asp-Glu-Ala-His) box polypeptide 36 (Predicted), isoform CRA_a	DHX36	4	4	6	70.4501	68.3951	75.4346	11.7497	12.9357	10.7393	264.304	191.627	194.365	6.2648e+06	6.08206e+06	6.70805e+06	1.04485e+06	1.15031e+06	954995	2.35033e+07	1.70405e+07	1.7284e+07
D4A9D6	DEAH (Asp-Glu-Ala-His) box polypeptide 9 (Predicted)	DHX9	11	11	28	79.3084	112.548	98.41	14.2667	13.5211	13.1303	206.611	213.748	148.457	1.84353e+07	2.61619e+07	2.28755e+07	3.31631e+06	3.14299e+06	3.05216e+06	4.80269e+07	4.96859e+07	3.45091e+07
D3ZGJ0	DEAH-box helicase 32 (putative)	DHX32	2	2	2	207.789	228.534	240.298	20.4137	33.5643	49.5584	87.5664	9.10699	23.1691	3.95555e+06	4.35045e+06	4.57439e+06	388603	638942	943410	1.66694e+06	173364	441055
D4A321	DEAH-box helicase 38	DHX38	1	1	1	#VALUE!	#VALUE!	#VALUE!	#VALUE!	#VALUE!	#VALUE!	#VALUE!	#VALUE!	#VALUE!
Q7TQ94	Deaminated glutathione amidase	NIT1	13	13	71	207.627	224.671	184.936	80.2443	94.0602	104.804	1.15225	1.04782	1.45709	3.98656e+08	4.31382e+08	3.55088e+08	1.54074e+08	1.80601e+08	2.0123e+08	2.21238e+06	2.01188e+06	2.79769e+06
M0R7V1	Death effector domain-containing 2	DEDD2	1	1	1	#VALUE!	#VALUE!	#VALUE!	#VALUE!	#VALUE!	#VALUE!	#VALUE!	#VALUE!	#VALUE!
F7EZZ0	Death-associated protein 3	DAP3	10	10	44	5.48755	7.31547	5.31898	69.925	56.9157	48.8837	291.169	203.581	211.403	3.45669e+06	4.60813e+06	3.35051e+06	4.40468e+07	3.5852e+07	3.07926e+07	1.83412e+08	1.28239e+08	1.33166e+08
A0A0G2K5V8	Death-associated protein kinase 1	DAPK1	2	2	4	12.8703	29.9258	62.7576	2.04182	7.91162	7.81781	208.41	296.512	271.752	144934	336997	706718	22993.1	89093.4	88037	2.34693e+06	3.33905e+06	3.06022e+06
Q3B8P4	Decapping enzyme, scavenger	DCPS	11	11	51	263.206	266.126	199.455	52.2443	61.5625	53.2103	1.92622	1.40059	0.869478	3.14064e+08	3.17548e+08	2.37995e+08	6.23393e+07	7.34581e+07	6.34919e+07	2.29842e+06	1.67122e+06	1.03748e+06
D4AE80	Decapping mRNA 1A	DCP1A	4	4	4	44.4675	65.4478	37.2984	103.104	68.6562	30.0919	305.235	171.025	74.6746	778157	1.1453e+06	652701	1.80426e+06	1.20145e+06	526592	5.34145e+06	2.99284e+06	1.30676e+06
D3ZZJ7	Decapping mRNA 1B	DCP1B	2	2	3	8.23495	3.3446	21.0693	30.6821	51.4601	14.8894	300.154	222.069	248.096	159569	64808.4	408259	594527	997142	288512	5.8161e+06	4.30303e+06	4.80736e+06
M0RBQ1	Decapping mRNA 2	DCP2	3	3	4	20.4734	21.9746	9.51721	15.667	8.49034	15.7629	386.41	220.792	200.912	634313	680823	294864	485400	263050	488370	1.19718e+07	6.84062e+06	6.22471e+06
Q01129	Decorin	DCN	1	1	1	29.5311	23.6206	31.958	25.3839	3.52612	12.7306	300.063	221.057	252.13	280849	224639	303930	241409	33534.5	121072	2.85369e+06	2.10232e+06	2.39783e+06
D3ZZW1	Dedicator of cyto-kinesis 1	DOCK1	16	16	28	22.6868	38.4987	38.3193	67.7309	40.3531	15.4425	226.528	206.288	244.153	6.86281e+06	1.16459e+07	1.15917e+07	2.04887e+07	1.22069e+07	4.67139e+06	6.85252e+07	6.24024e+07	7.38567e+07
A0A0G2JV16	Dedicator of cytokinesis 11	DOCK11	12	13	29	74.3898	63.7727	57.7868	38.4321	10.4358	10.3094	212.24	204.627	228.006	1.79125e+07	1.5356e+07	1.39146e+07	9.25416e+06	2.51286e+06	2.48242e+06	5.11059e+07	4.92727e+07	5.4902e+07
F7F7H4	Dedicator of cytokinesis 2	DOCK2	4	4	7	17.0445	19.2304	23.8627	22.2249	16.4804	10.5916	235.146	258.453	296.966	604007	681468	845625	787587	584017	375336	8.3329e+06	9.15882e+06	1.05236e+07
F1M4N6	Dedicator of cyto-kinesis 3	DOCK3	32	35	74	41.0706	35.3251	62.1696	7.6379	5.90162	7.60731	279.965	224.196	236.127	4.03582e+07	3.47124e+07	6.10914e+07	7.50542e+06	5.79926e+06	7.47537e+06	2.75109e+08	2.20308e+08	2.32031e+08
F1LZ81	Dedicator of cytokinesis 4	DOCK4	67	70	184	20.1716	26.1423	21.2026	9.23568	8.04636	6.7218	262.763	265.159	280.557	7.47413e+07	9.68644e+07	7.85615e+07	3.42207e+07	2.9814e+07	2.49061e+07	9.73609e+08	9.82488e+08	1.03954e+09
F1LVA9	Dedicator of cytokinesis 5	DOCK5	6	6	9	22.4543	23.4404	21.4818	26.6216	20.6694	24.4162	227.604	269.24	264.073	906216	946012	866967	1.0744e+06	834181	985393	9.18567e+06	1.0866e+07	1.06575e+07
A0A0G2K3H2	Dedicator of cytokinesis 7	DOCK7	24	25	43	13.5634	13.0778	12.1512	14.1641	8.28913	12.3245	269.965	268.743	287.723	5.37438e+06	5.18197e+06	4.81481e+06	5.61243e+06	3.28451e+06	4.88348e+06	1.06972e+08	1.06487e+08	1.14008e+08
F1LPG2	Dedicator of cytokinesis 8	DOCK8	1	2	3	#VALUE!	#VALUE!	#VALUE!	#VALUE!	#VALUE!	#VALUE!	#VALUE!	#VALUE!	#VALUE!
A0A0G2K2I6	Dedicator of cytokinesis protein 9	DOCK9	34	49	118	13.4512	13.9734	12.5194	12.3345	8.88596	9.86531	300.434	254.127	274.409	2.36622e+07	2.45807e+07	2.2023e+07	2.16976e+07	1.56314e+07	1.73541e+07	5.28495e+08	4.47037e+08	4.82715e+08
Q63603	Dedicator of cytokinesis protein 9 (Fragment)	DOCK9	1	15	33	4.35028	3.284	3.3044	3.3366	2.90492	6.15632	321.617	260.269	294.778	140380	105972	106630	107669	93739.6	198660	1.03783e+07	8.39867e+06	9.51225e+06
Q6AXY8	Dehydrogenase/reductase (SDR family) member 1	DHRS1	2	2	6	32.459	13.3256	21.1683	289.541	165.3	286.696	34.6881	28.9262	27.8955	532955	218798	347571	4.75409e+06	2.71412e+06	4.70737e+06	569557	474950	458026
G3V978	Dehydrogenase/reductase 11	DHRS11	1	1	1	#VALUE!	#VALUE!	#VALUE!	#VALUE!	#VALUE!	#VALUE!	#VALUE!	#VALUE!	#VALUE!
D4A0T8	Dehydrogenase/reductase 7	DHRS7	7	7	23	28.3503	38.2267	33.6288	228.77	268.962	252.586	33.4594	11.0646	4.95244	9.38526e+06	1.26548e+07	1.11327e+07	7.57335e+07	8.90391e+07	8.36176e+07	1.10766e+07	3.66289e+06	1.63949e+06
Q8VID1	Dehydrogenase/reductase SDR family member 4	DHRS4	5	5	19	4.99777	3.08187	3.87472	118.654	79.2039	93.5855	184.495	209.092	203.016	879142	542123	681591	2.0872e+07	1.39325e+07	1.64624e+07	3.2454e+07	3.67807e+07	3.57119e+07
Q5RJY4	Dehydrogenase/reductase SDR family member 7B	DHRS7B	10	10	29	2.23508	2.21972	2.68849	4.58786	4.40402	3.90529	279.473	295.89	304.597	1.76684e+06	1.7547e+06	2.12527e+06	3.62672e+06	3.4814e+06	3.08715e+06	2.20925e+08	2.33902e+08	2.40786e+08
B2RZ76	Dehydrogenase/reductase X-linked	DHRSX	1	1	1	191.283	269.233	215.6	9.15675	8.28941	35.1392	86.823	83.2004	1.27473	6.4097e+06	9021726	7.22452e+06	306833	277769	1.17748e+06	2.90935e+06	2.78796e+06	42714.9
Q62651	Delta(3,5)-Delta(2,4)-dienoyl-CoA isomerase, mitochondrial	ECH1	11	11	44	23.6609	21.8285	18.7772	265.215	293.325	264.561	2.71239	6.99229	2.92728	2.85896e+07	2.63754e+07	2.26886e+07	3.20461e+08	3.54426e+08	3.1967e+08	3.2774e+06	8.44882e+06	3.53705e+06
A0A1W2Q656	Delta/notch-like EGF repeat-containing	DNER	3	3	8	23.8644	14.1193	19.386	219.21	242.751	235.022	42.5623	54.4176	48.6674	669450	396079	543822	6.14934e+06	6.80971e+06	6.5929e+06	1.19397e+06	1.52654e+06	1.36523e+06
A0A0G2JUT5	Delta-1-pyrroline-5-carboxylate dehydrogenase, mitochondrial	ALDH4A1	13	13	54	51.6982	50.2697	40.9073	219.485	252.177	251.439	11.9003	8.91245	13.2103	4.57754e+07	4.45106e+07	3.62208e+07	1.9434e+08	2.23287e+08	2.22633e+08	1.0537e+07	7.8914e+06	1.16969e+07
D3ZIE9	Delta-1-pyrroline-5-carboxylate synthase	ALDH18A1	25	25	104	16.8638	14.0646	19.8654	26.1184	36.7583	23.5625	270.031	248.414	244.321	1.27304e+07	1.06173e+07	1.49963e+07	1.97166e+07	2.77486e+07	1.77872e+07	2.03845e+08	1.87526e+08	1.84437e+08
P06214	Delta-aminolevulinic acid dehydratase	ALAD	8	8	27	211.222	196.516	191.803	75.7062	106.8	109.451	2.7973	2.68191	3.02397	1.13666e+08	1.05752e+08	1.03216e+08	4.07404e+07	5.74729e+07	5.88994e+07	1.50533e+06	1.44324e+06	1.62731e+06
F1LY78	Deltex E3 ubiquitin ligase 3	DTX3	7	7	14	21.6199	16.0775	27.1851	19.015	10.4883	15.5757	280.173	270.1	239.766	3.29003e+06	2.44661e+06	4.13693e+06	2.89362e+06	1.59607e+06	2.37025e+06	4.26355e+07	4.11028e+07	3.64866e+07
D3Z8X6	Deltex E3 ubiquitin ligase 3L	DTX3L	1	1	1	#VALUE!	#VALUE!	#VALUE!	#VALUE!	#VALUE!	#VALUE!	#VALUE!	#VALUE!	#VALUE!
B2GUY4	Dematin actin-binding protein	DMTN	9	9	56	83.1253	101.812	85.6093	24.2399	35.4532	32.9192	202.698	177.327	156.815	9.85858e+07	1.20748e+08	1.01532e+08	2.87483e+07	4.20471e+07	3.90418e+07	2.40398e+08	2.10309e+08	1.85981e+08
P50617	Dendrin	DDN	8	8	18	19.7816	16.1886	16.3292	8.1514	9.37017	8.34307	291.603	277.194	253.04	3.34177e+06	2.7348e+06	2.75855e+06	1.37705e+06	1.58294e+06	1.40943e+06	4.92615e+07	4.68274e+07	4.27469e+07
A0A0G2K6J1	DENN domain-containing 1A	DENND1A	5	5	13	126.931	113.474	109.168	38.7583	40.5591	63.2032	169.742	136.154	102.012	5.50568e+06	4.92197e+06	4.73519e+06	1.68116e+06	1.75927e+06	2.74146e+06	7.36262e+06	5.90573e+06	4.42479e+06
D4A518	DENN domain-containing 4A	DENND4A	2	2	2	#VALUE!	#VALUE!	#VALUE!	#VALUE!	#VALUE!	#VALUE!	#VALUE!	#VALUE!	#VALUE!
F1LTT7	DENN domain-containing 4B	DENND4B	4	4	10	73.4654	76.5306	64.2146	34.9671	38.7713	40.1762	165.745	191.103	215.027	5.04921e+06	5.25988e+06	4.41341e+06	2.40326e+06	2.66471e+06	2.76128e+06	1.13915e+07	1.31344e+07	1.47786e+07
A0A0G2K089	DENN domain-containing 4C	DENND4C	1	1	1	261.605	255.048	226.742	11.7057	43.439	54.5626	7.24185	33.4051	6.25072	1.07068e+07	10438468	9.27995e+06	479085	1.77784e+06	2.23311e+06	296390	1.36719e+06	255826
G3V7Q0	DENN domain-containing protein 5A	DENND5A	8	9	23	44.2468	34.0793	39.3205	16.0219	11.5738	12.8656	275.667	237.064	229.162	6.23999e+06	4.8061e+06	5.54525e+06	2.25952e+06	1.63222e+06	1.8144e+06	3.88764e+07	3.34324e+07	3.2318e+07
D3ZU54	Density-regulated protein	DENR	1	1	10	201.447	133.669	159.272	115.652	128.517	153.236	6.0813	1.46783	0.657423	8.57319e+06	5688674	6.7783e+06	4.92194e+06	5.46943e+06	6.5214e+06	258808	62468.1	27978.6
A0A0G2K478	Deoxyguanosine kinase	DGUOK	8	8	21	22.7568	37.0948	26.0337	230.296	305.651	263.515	5.95349	3.33308	5.36639	7.17947e+06	1.17029e+07	8.21331e+06	7.26555e+07	9.64289e+07	8.31355e+07	1.87825e+06	1.05154e+06	1.69303e+06
Q5PPJ4	Deoxyhypusine hydroxylase	DOHH	4	4	7	301.785	237.327	167.731	36.5634	65.9753	78.4436	4.51364	4.60326	3.05764	5.43476e+07	4.27396e+07	3.02062e+07	6.58459e+06	1.18813e+07	1.41267e+07	812849	828989	550642
Q6AY53	Deoxyhypusine synthase	DHPS	5	5	9	314.495	221.284	169.126	44.0965	40.0975	62.5821	15.386	14.5375	18.395	1.96614e+07	1.38341e+07	1.05734e+07	2.75681e+06	2.50679e+06	3.91248e+06	961896	908851	1.15001e+06
F1M1H0	Deoxyribose-phosphate aldolase	DERA	1	1	1	#VALUE!	#VALUE!	#VALUE!	#VALUE!	#VALUE!	#VALUE!	#VALUE!	#VALUE!	#VALUE!
P70583	Deoxyuridine 5'-triphosphate nucleotidohydrolase	DUT	1	1	2	19.9471	2.52603	10.9426	219.785	326.653	306.382	4.25902	2.66002	6.84566	259580	32872.3	142401	2.86015e+06	4.25087e+06	3.98708e+06	55424.4	34616	89085.5
A0A0G2K6M8	DEP domain-containing 5	DEPDC5	9	9	21	117.231	80.685	113	35.0753	42.1232	48.1373	197.289	179.579	86.8803	4.52923e+06	3.11726e+06	4.36573e+06	1.35513e+06	1.62743e+06	1.85978e+06	7.62227e+06	6.93801e+06	3.35662e+06
F1M8Y4	DEP domain-containing MTOR-interacting protein	DEPTOR	1	1	2	24.608	92.2679	131.422	5.59307	4.29514	22.58	196.051	220.821	202.362	301163	1.12921e+06	1.6084e+06	68450.4	52565.7	276344	2.39936e+06	2.7025e+06	2.47659e+06
Q6AY55	Dephospho-CoA kinase domain-containing protein	DCAKD	5	5	21	2.70828	3.92753	3.10254	158.802	164.336	142.207	140.309	131.748	152.859	934863	1.35574e+06	1.07096e+06	5.48165e+07	5.67267e+07	4.90881e+07	4.8433e+07	4.54779e+07	5.27652e+07
P48675	Desmin	DES	1	4	24	15.4179	53.9027	45.6421	79.1244	116.284	74.5641	38.225	248.223	228.617	65510.4	229032	193933	336199	494090	316822	162417	1.0547e+06	971389
D3ZZI6	Desmocollin 3	DSC3	1	1	1	#VALUE!	#VALUE!	#VALUE!	#VALUE!	#VALUE!	#VALUE!	#VALUE!	#VALUE!	#VALUE!
F1LMV6	Desmoplakin	DSP	1	1	2	11.3831	55.7094	47.7748	114.086	77.3843	273.733	93.5296	126.767	99.632	33378.2	163354	140088	334529	226910	802655	274252	371713	292146
Q7M0E3	Destrin	DSTN	10	11	93	186.548	192.661	185.407	95.9157	112.868	107.418	6.8231	6.2651	6.09465	9.71713e+08	1.00356e+09	9.65773e+08	4.99619e+08	5.8792e+08	5.59533e+08	3.55411e+07	3.26345e+07	3.17466e+07
Q4KM30	Desumoylating isopeptidase 1	DESI1	1	1	4	197.448	168.581	153.078	63.5641	94.6597	82.0015	81.2579	52.9293	6.47934	5.34709e+06	4565342	4.14551e+06	1.72138e+06	2.56348e+06	2.22068e+06	2.20054e+06	1.43338e+06	175467
Q8CF97	Deubiquitinating protein VCIP135	VCPIP1	34	34	103	31.5101	35.0674	34.3291	10.5839	10.3569	9.6663	263.66	253.461	251.365	9.94963e+07	1.10729e+08	1.08398e+08	3.34198e+07	3.27029e+07	3.05223e+07	8.32532e+08	8.00326e+08	7.9371e+08
G3V9K8	Developmentally regulated RNA-binding protein 1	RBM45	1	1	1	13.2445	94.549	37.5334	30.8914	95.1283	103.049	150.873	208.651	166.081	29855.9	213134	84608.3	69635.8	214440	232294	340099	470343	374383
Q5I0F0	Developmentally-regulated GTP-binding protein 1	DRG1	12	12	29	35.1209	36.416	41.275	26.1131	32.3963	37.374	258.238	214.679	218.388	1.69942e+07	1.76209e+07	1.99721e+07	1.26355e+07	1.56759e+07	1.80845e+07	1.24956e+08	1.03878e+08	1.05673e+08
A0A0G2KAI8	Developmentally-regulated GTP-binding protein 2	DRG2	7	7	37	182.484	193.392	183.514	117.98	97.317	98.9217	12.2299	7.75732	6.4037	6.86835e+07	7.27891e+07	6.90709e+07	4.44054e+07	3.66282e+07	3.72322e+07	4.6031e+06	2.9197e+06	2.41023e+06
A0A0G2JZH9	DExH-box helicase 57	DHX57	13	14	30	24.6873	22.5324	23.3696	10.0842	7.3766	10.2136	281.427	269.898	250.411	7.04302e+06	6.42824e+06	6.6671e+06	2.8769e+06	2.10447e+06	2.91384e+06	8.02882e+07	7.6999e+07	7.14395e+07
D4A7Z5	Diablo-like	LOC100360940	2	2	8	3.69216	16.8399	20.0042	299.341	319.389	186.339	15.2221	17.4137	21.7589	287143	1.30965e+06	1.55574e+06	2.32801e+07	2.48392e+07	1.44918e+07	1.18384e+06	1.35428e+06	1.69221e+06
F1LP01	Diacylglycerol kinase	DGKB	23	25	94	32.2019	30.582	39.2923	9.37985	5.33117	8.35028	262.337	239.478	273.047	1.11386e+08	1.05783e+08	1.35911e+08	3.24448e+07	1.84405e+07	2.88835e+07	9.07422e+08	8.28351e+08	9.44468e+08
F1M5T2	Diacylglycerol kinase	DGKD	8	9	22	90.5791	81.7109	106.258	10.0239	9.43464	11.0049	198.154	199.057	193.778	7.27854e+06	6.56593e+06	8.53845e+06	805478	758126	884302	1.59228e+07	1.59953e+07	1.55712e+07
A0A096UWG9	Diacylglycerol kinase	DGKE	9	9	24	8.2333	7.08223	8.02061	23.4933	21.3058	28.9883	266.557	258.454	277.866	1.99009e+06	1.71186e+06	1.93868e+06	5.67863e+06	5.14987e+06	7.00685e+06	6.44302e+07	6.24715e+07	6.71636e+07
D3ZSZ6	Diacylglycerol kinase	DGKH	21	22	61	119.607	130.042	118.792	38.4273	44.0522	45.0174	109.569	170.746	123.747	8.32575e+07	9.05213e+07	8.26904e+07	2.6749e+07	3.06645e+07	3.13364e+07	7.62708e+07	1.18856e+08	8.614e+07
F1MAB7	Diacylglycerol kinase	DGKI	20	22	67	41.2907	44.8876	39.5272	5.04898	4.91268	4.03462	262.102	268.237	229.959	4.14976e+07	4.51126e+07	3.97253e+07	5.07429e+06	4.93731e+06	4.05484e+06	2.63416e+08	2.69581e+08	2.31112e+08
D3ZEY4	Diacylglycerol kinase	DGKQ	11	11	46	144.175	132.04	135.269	100.186	120.413	124.806	52.494	55.0453	35.5722	4.81347e+07	4.40834e+07	4.51612e+07	3.34483e+07	4.02013e+07	4.16683e+07	1.75258e+07	1.83776e+07	1.18762e+07
P51556	Diacylglycerol kinase alpha	DGKA	10	11	36	93.2876	98.5821	109.399	13.5249	11.031	12.07	198.373	163.223	200.51	1.95282e+07	2.06365e+07	2.29009e+07	2.8312e+06	2.30916e+06	2.52666e+06	4.1526e+07	3.41679e+07	4.19734e+07
P49620	Diacylglycerol kinase gamma	DGKG	25	26	76	61.0563	51.2173	58.6802	14.8803	11.2343	15.0024	237.768	222.164	227.998	1.53171e+08	1.28488e+08	1.4721e+08	3.733e+07	2.81833e+07	3.76363e+07	5.96485e+08	5.57338e+08	5.71974e+08
O08560	Diacylglycerol kinase zeta	DGKZ	15	17	75	35.863	41.7718	35.4503	7.90095	6.95204	2.52493	244.522	281.131	243.883	5.19684e+07	6.05308e+07	5.13705e+07	1.14491e+07	1.00741e+07	3.65882e+06	3.54333e+08	4.07382e+08	3.53407e+08
F1M775	Diaphanous-related formin 1	DIAPH1	11	11	42	127.118	135.692	128.838	117.602	115.122	139.472	51.9493	43.164	41.043	4.58504e+07	4.89434e+07	4.64711e+07	4.24182e+07	4.15237e+07	5.03064e+07	1.87378e+07	1.5569e+07	1.48039e+07
E9PU15	Dicer 1 ribonuclease III	DICER1	1	1	1	42.3304	42.1692	2.30286	19.6386	59.7138	49.0119	204.713	211.87	268.25	261336	260341	14217.2	121243	368657	302586	1.26384e+06	1.30803e+06	1.6561e+06
B1H219	Dickkopf WNT-signaling pathway inhibitor 3	DKK3	2	2	5	#VALUE!	#VALUE!	#VALUE!	#VALUE!	#VALUE!	#VALUE!	#VALUE!	#VALUE!	#VALUE!
D4A903	Dihydrodiol dehydrogenase	DHDH	1	1	1	#VALUE!	#VALUE!	#VALUE!	#VALUE!	#VALUE!	#VALUE!	#VALUE!	#VALUE!	#VALUE!
B2GV15	Dihydrolipoamide acetyltransferase component of pyruvate dehydrogenase complex	DBT	14	14	90	17.5055	16.9801	15.1564	140.837	140.497	150.58	141.699	124.426	152.318	2.71954e+07	2.63792e+07	2.35459e+07	2.18795e+08	2.18266e+08	2.33931e+08	2.20134e+08	1.933e+08	2.36631e+08
A0A0G2JZH8	Dihydrolipoamide acetyltransferase component of pyruvate dehydrogenase complex	PDHX	16	16	94	11.5767	14.3648	10.06	237.492	245.415	227.657	55.4879	50.9726	46.9743	5.94979e+07	7.38273e+07	5.17028e+07	1.22058e+09	1.2613e+09	1.17003e+09	2.85177e+08	2.61971e+08	2.41422e+08
G3V6P2	Dihydrolipoamide S-succinyltransferase (E2 component of 2-oxo-glutarate complex), isoform CRA_a	DLST	16	16	155	9.89026	10.6514	8.66728	104.719	120.408	120.491	178.838	176.139	170.196	1.63598e+08	1.76188e+08	1.43368e+08	1.73219e+09	1.99171e+09	1.99308e+09	2.95822e+09	2.91357e+09	2.81527e+09
Q6P6R2	Dihydrolipoyl dehydrogenase, mitochondrial	DLD	23	23	400	16.6047	16.0004	14.0702	223.157	216.394	210.345	68.6468	66.8659	67.9156	3.88902e+08	3.74748e+08	3.2954e+08	5.22661e+09	5.06822e+09	4.92655e+09	1.60779e+09	1.56608e+09	1.59067e+09
P08461	Dihydrolipoyllysine-residue acetyltransferase component of pyruvate dehydrogenase complex, mitochondrial	DLAT	29	29	310	11.7102	12.9917	11.3745	215.739	211.641	222.69	69.2726	68.3435	76.2383	5.05303e+08	5.606e+08	4.90818e+08	9.30926e+09	9.13242e+09	9.60919e+09	2.98915e+09	2.94906e+09	3.28973e+09
Q63707	Dihydroorotate dehydrogenase (quinone), mitochondrial	DHODH	9	9	20	6.14058	5.7519	6.77479	274.741	245.172	250.435	5.76044	99.7593	5.46468	1.51502e+06	1.41913e+06	1.6715e+06	6.77851e+07	6.04898e+07	6.17881e+07	1.42124e+06	2.4613e+07	1.34826e+06
P11348	Dihydropteridine reductase	QDPR	15	15	136	115.452	133.17	119.099	135.481	164.092	181.192	17.6326	17.766	16.1157	7.45346e+08	8.5973e+08	7.68889e+08	8.74651e+08	1.05936e+09	1.16976e+09	1.13834e+08	1.14696e+08	1.04042e+08
Q62950	Dihydropyrimidinase-related protein 1	CRMP1	31	35	576	181.049	176.36	174.672	114.458	118.225	114.102	6.16983	7.41807	7.54523	6.0414e+09	5.88493e+09	5.8286e+09	3.81933e+09	3.94502e+09	3.80743e+09	2.0588e+08	2.47532e+08	2.51775e+08
P47942	Dihydropyrimidinase-related protein 2	DPYSL2	34	39	1436	167.841	166.71	171.074	124.4	125.152	129.352	4.83477	5.22948	5.40674	4.77122e+10	4.73905e+10	4.86311e+10	3.53631e+10	3.55769e+10	3.67709e+10	1.37438e+09	1.48658e+09	1.53697e+09
F1LNT0	Dihydropyrimidinase-related protein 4	DPYSL4	27	27	294	184.523	180.509	167.069	131.13	118.285	99.5095	6.14068	7.14992	5.68277	1.79341e+09	1.7544e+09	1.62378e+09	1.27448e+09	1.14963e+09	9.6715e+08	5.96823e+07	6.94913e+07	5.52318e+07
Q9JHU0	Dihydropyrimidinase-related protein 5	DPYSL5	26	26	250	167.76	152.354	156.38	147.763	136.477	125.387	4.96925	4.54498	4.36516	2.07902e+09	1.8881e+09	1.93799e+09	1.8312e+09	1.69134e+09	1.5539e+09	6.15831e+07	5.63252e+07	5.40967e+07
O89000	Dihydropyrimidine dehydrogenase [NADP(+)]	DPYD	1	1	1	#VALUE!	#VALUE!	#VALUE!	#VALUE!	#VALUE!	#VALUE!	#VALUE!	#VALUE!	#VALUE!
Q9ES71	Dihydroxyacetone phosphate acyltransferase	GNPAT	4	4	15	3.82971	4.71761	1.82003	164.392	327.449	323.535	41.7843	14.7131	17.759	690257	850290	328037	2.96296e+07	5.90185e+07	5.83131e+07	7.53109e+06	2.65185e+06	3.20083e+06
P36365	Dimethylaniline monooxygenase [N-oxide-forming] 1	FMO1	2	2	4	36.9055	33.9811	48.5609	225.932	183.47	273.965	45.6821	21.8451	29.6587	454231	418236	597684	2.78076e+06	2.25813e+06	3.37194e+06	562252	268868	365037
Q01460	Di-N-acetylchitobiase	CTBS	1	1	4	132.647	129.161	158.438	141.776	155.971	142.131	6.20353	11.5887	22.0835	1.7662e+06	1.71979e+06	2.10962e+06	1.88775e+06	2.07676e+06	1.89248e+06	82600.3	154305	294043
F1LMR7	Dipeptidyl aminopeptidase-like protein 6	DPP6	26	28	201	12.6059	12.6993	14.4216	266.511	249.925	262.431	27.0652	25.4185	28.9231	8.9893e+07	9.05586e+07	1.0284e+08	1.90049e+09	1.78221e+09	1.87139e+09	1.93002e+08	1.81259e+08	2.06251e+08
Q9EPB1	Dipeptidyl peptidase 2	DPP7	7	7	26	109.046	115.41	138.96	172.645	150.609	206.277	2.05177	2.47973	2.52108	5.59916e+07	5.92595e+07	7.13516e+07	8.86479e+07	7.73327e+07	1.05917e+08	1.05352e+06	1.27326e+06	1.29449e+06
O55096	Dipeptidyl peptidase 3	DPP3	26	26	123	214.464	223.067	208.036	74.3196	87.5413	85.2944	2.39445	2.77788	2.10532	7.47965e+08	7.77968e+08	7.25544e+08	2.59197e+08	3.05309e+08	2.97472e+08	8.35089e+06	9.68813e+06	7.34251e+06
M0R781	Dipeptidyl peptidase 9	DPP9	5	6	17	146.775	163.903	165.774	85.8066	92.0742	101.843	37.7313	63.5431	42.5496	2.03445e+07	2.27187e+07	2.29781e+07	1.18937e+07	1.27625e+07	1.41165e+07	5.22996e+06	8.80774e+06	5.89782e+06
D3ZHQ1	Dipeptidylpeptidase 8	DPP8	7	8	14	208.558	195.337	196.863	68.5435	77.6688	89.8045	34.8774	15.2254	13.1218	3.68987e+07	3.45596e+07	3.48295e+07	1.21269e+07	1.37414e+07	1.58884e+07	6.17059e+06	2.69373e+06	2.32155e+06
Q566C7	Diphosphoinositol polyphosphate phosphohydrolase 1	NUDT3	5	6	35	209.508	141.772	174.597	94.0208	106.384	106.363	27.3991	19.1533	20.8021	4.03176e+08	272825436	3.35993e+08	1.80933e+08	2.04724e+08	2.04685e+08	5.27267e+07	3.68584e+07	4.00315e+07
Q99MY2	Diphosphoinositol polyphosphate phosphohydrolase 2	NUDT4	1	2	5	#VALUE!	#VALUE!	#VALUE!	#VALUE!	#VALUE!	#VALUE!	#VALUE!	#VALUE!	#VALUE!
Q62967	Diphosphomevalonate decarboxylase	MVD	3	3	15	200.008	210.695	219.437	57.5802	77.4174	117.049	3.32424	2.02164	12.4672	4.38879e+07	46233115	4.81514e+07	1.26349e+07	1.69878e+07	2.56842e+07	729441	443610	2.73569e+06
D4A304	DIRAS family GTPase 1	DIRAS1	5	6	36	120.777	168.779	181.396	79.6848	105.3	112.625	59.2873	34.0298	38.1202	5.92902e+07	8.28545e+07	8.90483e+07	3.91177e+07	5.16925e+07	5.52881e+07	2.91044e+07	1.67054e+07	1.87134e+07
D3ZHX3	DIRAS family GTPase 2	DIRAS2	9	10	53	174.097	141.03	172.043	81.2876	86.9594	79.3801	57.6417	56.1233	51.438	3.82671e+08	3.0999e+08	3.78158e+08	1.78673e+08	1.9114e+08	1.74481e+08	1.26699e+08	1.23361e+08	1.13063e+08
A0A0G2K6W6	DIS3-like exonuclease 2	DIS3L2	7	7	16	166.242	198.566	187.188	73.2667	99.9682	102.814	17.9939	28.6843	25.2763	4.48338e+07	5.35514e+07	5.04829e+07	1.97593e+07	2.69605e+07	2.7728e+07	4.85278e+06	7.73587e+06	6.81678e+06
Q8CJH2	Disabled homolog 1	DAB1	1	1	11	79.4613	70.8134	74.5052	113.721	114.874	145.63	83.3362	82.6088	135.05	1.92496e+06	1.71546e+06	1.8049e+06	2.75491e+06	2.78284e+06	3.52791e+06	2.01883e+06	2.00121e+06	3.2716e+06
A0A0G2JTF2	Disabled homolog 2-interacting protein	DAB2IP	12	17	47	24.507	22.6018	25.6872	59.4501	51.3917	58.9845	209.073	238.973	209.332	9.73922e+06	8.98205e+06	1.02082e+07	2.36258e+07	2.04233e+07	2.34407e+07	8.30867e+07	9.49689e+07	8.31895e+07
A0A0G2KB74	Disco-interacting protein 2 homolog A	DIP2A	20	27	83	72.7239	70.9272	69.3675	28.5628	24.92	23.1603	208.745	188.456	213.137	7.32669e+07	7.14568e+07	6.98854e+07	2.87761e+07	2.5106e+07	2.33332e+07	2.10303e+08	1.89863e+08	2.14729e+08
A0A0G2JY22	Disco-interacting protein 2 homolog B	DIP2B	21	22	57	40.252	40.959	39.6996	38.2153	18.9503	24.4393	184.61	272.93	239.944	2.25219e+07	2.29175e+07	2.22129e+07	2.13823e+07	1.06031e+07	1.36743e+07	1.03294e+08	1.5271e+08	1.34254e+08
D3ZZB0	Disco-interacting protein 2 homolog C	DIP2C	18	26	92	112.188	111.625	122.204	104.568	53.9258	45.2075	116.398	115.583	118.301	4.50745e+07	4.48481e+07	4.90988e+07	4.20131e+07	2.16661e+07	1.81633e+07	4.67659e+07	4.64383e+07	4.75303e+07
D4A3K3	Discs large MAGUK scaffold protein 5	DLG5	1	1	2	1.75201	15.8773	9.36575	43.7953	18.2639	26.5748	330.231	209.683	244.457	14753.3	133699	78867	368791	153797	223781	2.78081e+06	1.76569e+06	2.05852e+06
G3V849	Discs, large (Drosophila) homolog-associated protein 1, isoform CRA_a	DLGAP1	9	22	59	2.51078	3.01301	2.82276	3.08943	2.55731	2.03815	307.024	298.329	278.616	5.19367e+06	6.23256e+06	5.839e+06	6.39062e+06	5.28991e+06	4.21601e+06	6.35093e+08	6.17107e+08	5.76329e+08
G3V927	Discs, large homolog-associated protein 4 (Drosophila)	DLGAP4	21	22	56	13.8921	14.6082	13.875	12.6598	12.5439	16.251	247.523	286.004	282.643	1.86701e+07	1.96324e+07	1.86471e+07	1.70138e+07	1.68581e+07	2.18402e+07	3.32653e+08	3.8437e+08	3.79853e+08
D4ABM3	Dishevelled associated activator of morphogenesis 1 (Predicted)	DAAM1	21	24	52	9.31568	9.49533	10.5895	19.3538	22.6794	25.7905	267.399	265.054	270.323	1.06029e+07	1.08074e+07	1.20527e+07	2.2028e+07	2.58131e+07	2.93541e+07	3.04347e+08	3.01678e+08	3.07675e+08
D4ADV8	Dishevelled segment polarity protein 3	DVL3	1	2	2	46.4343	70.9729	21.855	89.0599	81.6925	93.0249	16.0195	241.945	238.996	178547	272901	84035.8	342449	314120	357694	61597.2	930315	918974
A0A0G2K988	Dishevelled-associated activator of morphogenesis 2	DAAM2	12	15	33	20.9926	6.60781	17.8395	33.6669	28.02	4.92672	239.299	271.311	277.336	7.52829e+06	2.36966e+06	6.39753e+06	1.20735e+07	1.00484e+07	1.7668e+06	8.58164e+07	9.72965e+07	9.9457e+07
M0R4J7	Dishevelled-binding antagonist of beta-catenin 3	DACT3	2	2	2	15.7015	51.6754	79.6697	11.541	11.3738	13.5012	236.387	209.266	270.884	587802	1.93452e+06	2.98251e+06	432047	425788	505428	8.84936e+06	7.83408e+06	1.01408e+07
A0A0G2K562	Disintegrin and metalloproteinase domain-containing protein 10	ADAM10	5	5	21	6.8623	10.5634	11.2934	310.009	278.201	197.267	35.6904	22.3804	27.7329	1.1539e+06	1.77624e+06	1.899e+06	5.21284e+07	4.67798e+07	3.31706e+07	6.00138e+06	3.76329e+06	4.66332e+06
A0A0G2K1M2	Disks large homolog 1	DLG1	23	31	177	18.6103	18.5359	17.6442	146.512	178.658	161.372	112.129	127.216	119.323	5.76982e+07	5.74676e+07	5.4703e+07	4.54236e+08	5.53901e+08	5.00309e+08	3.47639e+08	3.94413e+08	3.69944e+08
P31016	Disks large homolog 4	DLG4	45	48	299	9.75219	11.5402	11.6653	7.92918	8.11455	7.32021	288.06	269.277	286.342	1.76041e+08	2.08317e+08	2.10575e+08	1.43133e+08	1.4648e+08	1.3214e+08	5.1999e+09	4.86084e+09	5.16889e+09
F1LSL6	Disks large-associated protein 2	DLGAP2	21	22	53	21.1726	4.68053	16.4586	2.49565	2.49705	3.64551	325.33	248.121	275.599	3.45467e+07	7.63706e+06	2.6855e+07	4.07207e+06	4.07435e+06	5.94826e+06	5.3083e+08	4.04851e+08	4.49686e+08
G3V7T8	Disks large-associated protein 3	DLGAP3	24	24	66	11.2668	10.8876	11.2263	1.79198	4.25253	2.96496	291.512	290.377	275.721	2.40038e+07	2.31959e+07	2.39175e+07	3.81778e+06	9.05995e+06	6.31681e+06	6.21061e+08	6.18643e+08	5.8742e+08
D3ZBZ6	Dispatched RND transporter family member 2	DISP2	6	6	16	15.7898	16.7949	16.9338	185.423	194.52	238.654	86.0649	69.8576	75.9619	1.16268e+06	1.23669e+06	1.24692e+06	1.36536e+07	1.43235e+07	1.75733e+07	6.33739e+06	5.14396e+06	5.59346e+06
Q5I0I4	Distal membrane-arm assembly complex protein 2	DMAC2	3	3	13	5.71574	1.42124	6.85051	13.6469	11.8527	14.9029	240.557	418.003	187.05	199343	49567.4	238919	475951	413378	519756	8.38971e+06	1.45783e+07	6.5236e+06
G3V616	Divalent cation tolerant protein CUTA, isoform CRA_b	CUTA	3	3	16	232.58	198.794	213.633	56.64	73.441	123.33	0.683045	0.285093	0.613655	1.12066e+08	9.57873e+07	1.02937e+08	2.72915e+07	3.53869e+07	5.94255e+07	329119	137369	295684
F1M3D2	DM1 locus, WD repeat-containing	DMWD	10	10	42	48.7726	32.9203	41.2271	35.9542	43.1068	58.3719	224.693	199.567	215.387	1.76567e+07	1.19178e+07	1.4925e+07	1.30162e+07	1.56056e+07	2.11318e+07	8.13434e+07	7.22473e+07	7.79746e+07
D4AA13	Dmx-like 1	DMXL1	28	31	67	74.4658	79.1057	46.5418	18.5364	25.4926	34.2109	236.913	197.513	187.221	3.99982e+07	4.24905e+07	2.49992e+07	9.95654e+06	1.3693e+07	1.83759e+07	1.27255e+08	1.06091e+08	1.00563e+08
F1M3W5	Dmx-like 2	DMXL2	126	129	756	40.3454	38.4493	39.42	12.0774	13.2516	12.1739	245.201	247.372	251.709	1.0909e+09	1.03963e+09	1.06588e+09	3.26562e+08	3.5831e+08	3.2917e+08	6.62998e+09	6.6887e+09	6.80597e+09
G3V8T4	DNA damage-binding protein 1	DDB1	29	29	155	180.373	195.519	180.779	91.8608	98.4528	97.8943	21.1103	16.755	17.2551	6.70314e+08	7.266e+08	6.71821e+08	3.41378e+08	3.65876e+08	3.638e+08	7.84513e+07	6.22658e+07	6.41244e+07
A0A096MJP9	DNA damage-inducible 1 homolog 2	DDI2	7	7	23	196.124	221.702	228.317	67.188	90.8033	76.8832	6.78713	5.13548	7.05988	4.94433e+07	5.58917e+07	5.75594e+07	1.69383e+07	2.28917e+07	1.93825e+07	1.71105e+06	1.29467e+06	1.77981e+06
D3ZFP4	DNA helicase	MCM3	1	1	1	#VALUE!	#VALUE!	#VALUE!	#VALUE!	#VALUE!	#VALUE!	#VALUE!	#VALUE!	#VALUE!
E9PT51	DNA polymerase delta-interacting protein 2	POLDIP2	11	11	37	16.2251	11.2229	11.4678	208.877	233.873	221.955	86.7352	48.2686	61.3753	4.86903e+06	3.36789e+06	3.4414e+06	6.26825e+07	7.01834e+07	6.66071e+07	2.60286e+07	1.44851e+07	1.84183e+07
D4A2B0	DNA polymerase delta-interacting protein 3	POLDIP3	1	1	1	#VALUE!	#VALUE!	#VALUE!	#VALUE!	#VALUE!	#VALUE!	#VALUE!	#VALUE!	#VALUE!
D3ZYP7	DNA polymerase gamma 2, accessory subunit	POLG2	1	1	1	43.9704	119.537	122.603	1.72889	84.6651	82.3896	113.133	164.721	167.252	335861	913062	936485	13205.9	646702	629321	864151	1.25819e+06	1.27753e+06
Q9QYV8	DNA polymerase subunit gamma-1	POLG	1	1	2	2.76408	4.99151	21.0655	16.8481	24.2678	25.3552	201.187	320.508	283.013	35389.3	63907.6	269707	215711	310708	324629	2.57585e+06	4.10355e+06	3.62349e+06
Q63ZV7	DNA repair protein SWI5 homolog	SWI5	1	1	2	226.812	335.389	263.239	7.3778	20.8528	2.00007	8.11463	14.7336	21.4807	3.13307e+06	4632910	3.63626e+06	101913	288051	27627.9	112092	203523	296724
D4A6J4	DNA topoisomerase	TOP3A	1	1	1	#VALUE!	#VALUE!	#VALUE!	#VALUE!	#VALUE!	#VALUE!	#VALUE!	#VALUE!	#VALUE!
D4A9Z2	DNA topoisomerase	TOP3B	7	7	10	24.2805	10.7925	26.7498	21.4633	19.9945	6.30645	324.142	246.323	219.949	706355	313969	778191	624400	581669	183464	9.42977e+06	7.16589e+06	6.39863e+06
Q9WUL0	DNA topoisomerase 1	TOP1	2	3	4	26.5509	65.7065	40.4804	28.4283	36.6135	23.696	137.816	331.644	209.064	714232	1.76754e+06	1.08894e+06	764736	984920	637434	3.70732e+06	8.92139e+06	5.62393e+06
Q6IM78	DNA topoisomerase I, mitochondrial	TOP1MT	2	3	3	22.3674	17.8157	10.4912	53.007	336.945	52.2658	137.09	253.169	16.85	105351	83912.4	49413.6	249665	1.58702e+06	246173	645697	1.19243e+06	79364.1
P43138	DNA-(apurinic or apyrimidinic site) lyase	APEX1	11	11	55	232.039	217.736	219.42	52.0693	58.3473	65.8209	16.4534	19.8634	18.251	1.99538e+08	187238876	1.88687e+08	4.47762e+07	5.01749e+07	5.66017e+07	1.41489e+07	1.70813e+07	1.56947e+07
F1LQE6	DNA-binding protein SMUBP-2	IGHMBP2	3	3	10	11.0323	12.296	9.88479	15.7988	14.2818	13.5284	316.634	189.746	316.798	343235	382549	307534	491528	444331	420892	9.85104e+06	5.90334e+06	9.85616e+06
D4A5A6	DNA-directed RNA polymerase subunit	POLR2A	2	2	2	17.8524	16.9086	20.334	9.78742	190.724	155	181.967	124.824	182.603	272538	258129	310422	149417	2.91164e+06	2.36626e+06	2.77794e+06	1.90559e+06	2.78765e+06
D4A531	DNA-directed RNA polymerase subunit	POLR2I	1	1	1	135.94	167.38	177.296	16.2988	317.966	31.5051	18.5995	26.9226	8.09108	1.29151e+06	1.59021e+06	1.68441e+06	154848	3.02086e+06	299316	176706	255779	76869.7
G3V8Y5	DNA-directed RNA polymerase subunit beta	POLR2B	5	5	8	83.5419	92.1224	76.8225	51.1759	50.5897	50.7828	167.2	161.43	166.335	2.77806e+07	3.06339e+07	2.55462e+07	1.70178e+07	1.68228e+07	1.68871e+07	5.56e+07	5.3681e+07	5.53121e+07
B0BNE2	DNA-directed RNA polymerases I, II, and III subunit RPABC1	POLR2E	1	1	2	#VALUE!	#VALUE!	#VALUE!	#VALUE!	#VALUE!	#VALUE!	#VALUE!	#VALUE!	#VALUE!
G3V678	DNA-directed RNA polymerases I, II, and III subunit RPABC3	LOC100912534	1	1	1	222.999	223.45	219.481	33.5537	87.6017	80.7138	15.1441	3.81987	13.2368	4.45431e+06	4463320	4.38403e+06	670220	1.74981e+06	1.61222e+06	302496	76300.3	264399
Q5M9H7	DnaJ (Hsp40) homolog, subfamily A, member 2	DNAJA2	17	19	125	71.5693	76.8339	80.0435	74.1483	82.8481	82.109	161.867	136.981	133.6	1.70603e+08	1.83152e+08	1.90803e+08	1.7675e+08	1.97489e+08	1.95727e+08	3.85849e+08	3.26528e+08	3.18467e+08
Q4QR73	DnaJ (Hsp40) homolog, subfamily A, member 4	DNAJA4	10	12	57	108.567	124.667	118.132	72.7732	42.9452	90.7971	143.681	94.5376	103.9	7.72445e+07	8.86992e+07	8.40496e+07	5.17774e+07	3.05551e+07	6.46013e+07	1.02228e+08	6.72626e+07	7.3924e+07
B0K030	DnaJ (Hsp40) homolog, subfamily B, member 1 (Predicted), isoform CRA_b	DNAJB1	9	10	36	54.141	81.1502	79.8629	36.9162	36.0549	23.8287	240.335	174.623	173.089	1.94521e+07	2.91562e+07	2.86936e+07	1.32635e+07	1.2954e+07	8.56134e+06	8.6349e+07	6.27395e+07	6.21885e+07
Q5FVC4	DnaJ (Hsp40) homolog, subfamily B, member 12	DNAJB12	4	4	6	6.01125	4.81648	4.12813	4.33573	3.7664	3.41821	232.578	335.637	305.308	641551	514039	440574	462731	401969	364809	2.48219e+07	3.58209e+07	3.2584e+07
Q5XIP0	DnaJ (Hsp40) homolog, subfamily B, member 4	DNAJB4	11	12	47	66.5101	65.9772	63.8967	29.594	32.2706	31.0876	231.836	192.292	186.536	7.7835e+07	7.72113e+07	7.47765e+07	3.4633e+07	3.77654e+07	3.6381e+07	2.71312e+08	2.25034e+08	2.18298e+08
B1WBY5	DnaJ (Hsp40) homolog, subfamily C, member 11	DNAJC11	24	24	108	3.05652	2.56019	3.07765	9.09972	5.83204	6.4012	272.703	311.414	285.855	1.39017e+07	1.16443e+07	1.39978e+07	4.13874e+07	2.65253e+07	2.91139e+07	1.24031e+09	1.41638e+09	1.30013e+09
D3ZCM4	DnaJ (Hsp40) homolog, subfamily C, member 15 (Predicted), isoform CRA_a	DNAJC15	1	1	2	14.9611	19.6379	36.9248	24.147	13.8969	17.7055	257.895	320.24	194.592	106618	139947	263139	172080	99034	126176	1.83785e+06	2.28214e+06	1.38673e+06
A0A0G2JSM0	DnaJ (Hsp40) homolog, subfamily C, member 2	DNAJC2	1	1	1	#VALUE!	#VALUE!	#VALUE!	#VALUE!	#VALUE!	#VALUE!	#VALUE!	#VALUE!	#VALUE!
Q6AYG2	DnaJ (Hsp40) homolog, subfamily C, member 28	DNAJC28	1	1	2	23.0053	13.9697	3.42669	101.19	102.163	154.184	151.043	178.616	172.403	214915	130505	32012	945313	954400	1.44038e+06	1.41104e+06	1.66863e+06	1.61058e+06
B2RYV0	DnaJ (Hsp40) homolog, subfamily C, member 30	DNAJC30	3	3	14	20.2555	11.3613	22.3361	15.3375	203.771	14.6031	305.268	128.88	178.187	652246	365844	719243	493882	6.56161e+06	470234	9.82991e+06	4.15005e+06	5.73777e+06
A0A0G2K5E4	DnaJ heat shock protein family (Hsp40) member A3	DNAJA3	15	15	58	2.93744	3.46669	2.39137	14.3303	12.9876	14.2346	264.856	302.417	282.379	6.71317e+06	7.92272e+06	5.46521e+06	3.27503e+07	2.96817e+07	3.25316e+07	6.05298e+08	6.9114e+08	6.45345e+08
A0A0G2JTM9	DnaJ heat shock protein family (Hsp40) member B14	DNAJB14	6	6	16	15.717	16.2937	5.57451	14.7847	6.87366	13.8761	231.376	296.683	298.821	5.42049e+06	5.61937e+06	1.92254e+06	5.09897e+06	2.37059e+06	4.78561e+06	7.97972e+07	1.0232e+08	1.03057e+08
B2RYA8	DnaJ heat shock protein family (Hsp40) member B2	DNAJB2	5	5	15	66.3393	47.1936	39.0956	90.3767	114.212	134.522	140.715	129.398	138.149	3.61327e+06	2.57048e+06	2.1294e+06	4.92251e+06	6.22072e+06	7.32693e+06	7.66427e+06	7.04786e+06	7.52448e+06
D3ZAC5	DnaJ heat shock protein family (Hsp40) member B3	DNAJB3	1	1	1	14.9177	46.295	16.2827	27.0689	10.996	23.8394	118.066	188.501	454.033	174478	541466	190443	316598	128610	278826	1.3809e+06	2.20471e+06	5.31037e+06
A0A0G2K9H9	DnaJ heat shock protein family (Hsp40) member B5	DNAJB5	6	6	12	39.9478	51.0888	47.1914	14.5658	7.4563	6.47264	297.535	213.76	221.982	1.02143e+07	1.3063e+07	1.20664e+07	3.72434e+06	1.90651e+06	1.655e+06	7.60772e+07	5.46566e+07	5.67589e+07
D3ZN27	DnaJ heat shock protein family (Hsp40) member C13	DNAJC13	40	40	82	20.6113	22.798	21.9831	7.42744	11.8599	6.84807	275.415	260.754	272.304	2.11546e+07	2.33989e+07	2.25626e+07	7.62324e+06	1.21725e+07	7.02858e+06	2.82675e+08	2.67628e+08	2.79482e+08
M0R6L8	DnaJ heat shock protein family (Hsp40) member C19	DNAJC19	1	1	2	9.96434	10.2978	9.71696	87.7429	63.0814	69.0129	274.723	197.314	178.147	158879	164196	154934	1.39904e+06	1.00581e+06	1.10039e+06	4.38038e+06	3.14612e+06	2.8405e+06
A0A0G2JY26	DnaJ heat shock protein family (Hsp40) member C6	DNAJC6	32	33	253	103.241	112.697	113.107	102.786	97.3659	90.8896	87.697	98.6941	93.523	6.56607e+08	7.16745e+08	7.19358e+08	6.53713e+08	6.19243e+08	5.78054e+08	5.57749e+08	6.27691e+08	5.94803e+08
A0A0G2K435	DnaJ heat shock protein family (Hsp40) member C7	DNAJC7	5	5	14	159.236	146.821	176.04	59.2997	63.3682	64.6249	83.7154	66.6613	80.2333	2.05676e+07	1.89641e+07	2.27381e+07	7.65942e+06	8.18492e+06	8.34724e+06	1.08131e+07	8.61027e+06	1.03633e+07
P63036	DnaJ homolog subfamily A member 1	DNAJA1	16	16	79	91.2278	98.298	86.4634	48.2207	55.8519	55.4293	147.181	154.656	162.672	2.02257e+08	2.17932e+08	1.91694e+08	1.06908e+08	1.23827e+08	1.2289e+08	3.2631e+08	3.4288e+08	3.60653e+08
Q6TUG0	DnaJ homolog subfamily B member 11	DNAJB11	10	10	39	18.2421	28.0245	23.1037	81.8962	83.5755	54.0528	245.886	184.565	180.654	6.10456e+06	9.37815e+06	7.73147e+06	2.74059e+07	2.79678e+07	1.80883e+07	8.22838e+07	6.17631e+07	6.04544e+07
Q6AYU3	DnaJ homolog subfamily B member 6	DNAJB6	4	4	21	108.25	106.04	102.779	15.3676	26.4267	24.4754	266.047	103.726	146.888	2.10426e+07	20613012	1.99791e+07	2.9873e+06	5.13706e+06	4.75775e+06	5.17167e+07	2.01633e+07	2.85534e+07
Q498R3	DnaJ homolog subfamily C member 10	DNAJC10	14	14	47	33.8275	21.5017	41.186	44.0713	41.2797	52.7219	224.944	218.022	222.445	1.70882e+07	1.08617e+07	2.08053e+07	2.22629e+07	2.08527e+07	2.66328e+07	1.13632e+08	1.10135e+08	1.1237e+08
Q5XIX0	DnaJ homolog subfamily C member 14	DNAJC14	1	1	1	293.963	8.71342	12.6565	13.1863	18.2532	11.3218	157.142	208.718	176.045	4.44987e+06	131899	191587	199608	276308	171384	2.37874e+06	3.15947e+06	2.66489e+06
Q5FVM7	DnaJ homolog subfamily C member 16	DNAJC16	10	10	20	15.6091	108.997	8.09859	20.1058	14.8659	13.256	268.182	217.824	233.062	2.99905e+06	2.09421e+07	1.55602e+06	3.86303e+06	2.85625e+06	2.54695e+06	5.15272e+07	4.18515e+07	4.47794e+07
D3ZSC8	DnaJ homolog subfamily C member 17	DNAJC17	1	1	1	120.252	182.873	189.628	57.9744	77.3596	17.7231	103.001	84.0439	67.1459	329409	500947	519453	158810	211913	48549.2	282152	230223	183934
Q6IML7	DnaJ homolog subfamily C member 27	DNAJC27	3	3	8	57.4744	48.2914	38.2347	14.6782	15.3204	9.53188	256.592	218.641	241.236	2.7572e+06	2.31667e+06	1.83422e+06	704154	734959	457270	1.23094e+07	1.04888e+07	1.15728e+07
Q9R0T3	DnaJ homolog subfamily C member 3	DNAJC3	9	9	30	33.3063	14.3603	13.0183	84.8917	84.5401	75.1065	212.523	180.737	201.516	1.14461e+07	4.9351e+06	4.4739e+06	2.91741e+07	2.90532e+07	2.58113e+07	7.30362e+07	6.21125e+07	6.92535e+07
P60905	DnaJ homolog subfamily C member 5	DNAJC5	7	7	45	26.4465	29.0649	34.1016	359.638	256.546	181.942	7.00993	0.487744	4.76318	6.11533e+07	6.7208e+07	7.88546e+07	8.31606e+08	5.93221e+08	4.20712e+08	1.62093e+07	1.12783e+06	1.10141e+07
A0A0G2K751	DnaJ homolog subfamily C member 8	DNAJC8	2	2	6	232.339	226.797	205.147	74.3683	67.9772	69.2266	14.0405	8.02687	2.0771	1.56848e+07	1.53106e+07	1.38491e+07	5.02047e+06	4.58902e+06	4.67336e+06	947849	541880	140221
F1M038	Docking protein 6	DOK6	1	1	1	#VALUE!	#VALUE!	#VALUE!	#VALUE!	#VALUE!	#VALUE!	#VALUE!	#VALUE!	#VALUE!
D3ZLM6	Dolichol kinase	DOLK	1	1	3	77.268	45.2737	68.2112	60.0989	165.053	212.37	222.498	20.0206	29.2062	1.37307e+06	804520	1.21213e+06	1.06797e+06	2.93302e+06	3.77386e+06	3.95383e+06	355770	518999
A0A0G2JUS5	Dolichyl pyrophosphate phosphatase 1 (Predicted), isoform CRA_b	DOLPP1	2	2	6	30.7586	29.5817	26.3373	256.831	250.645	256.34	16.8956	11.9805	20.6306	739625	711324	633310	6.17579e+06	6.02703e+06	6.16397e+06	406274	288084	496084
Q641Y0	Dolichyl-diphosphooligosaccharide--protein glycosyltransferase 48 kDa subunit	DDOST	15	15	114	10.293	13.7274	15.6633	101.009	92.068	88.0874	173.963	199.955	205.234	4.01038e+07	5.3485e+07	6.10279e+07	3.93555e+08	3.58719e+08	3.43209e+08	6.77801e+08	7.79074e+08	7.99639e+08
Q6P7A7	Dolichyl-diphosphooligosaccharide--protein glycosyltransferase subunit 1	RPN1	26	26	168	11.0466	11.5488	12.7026	111.306	81.8234	68.8974	200.953	195.995	205.728	5.95066e+07	6.2212e+07	6.84272e+07	5.99588e+08	4.40771e+08	3.71141e+08	1.08251e+09	1.0558e+09	1.10823e+09
P25235	Dolichyl-diphosphooligosaccharide--protein glycosyltransferase subunit 2	RPN2	25	25	164	15.0866	14.7152	16.6406	124.914	104.243	93.4964	186.868	163.876	180.16	4.64924e+07	4.5348e+07	5.12813e+07	3.84947e+08	3.21247e+08	2.88128e+08	5.7587e+08	5.05018e+08	5.55201e+08
P61805	Dolichyl-diphosphooligosaccharide--protein glycosyltransferase subunit DAD1	DAD1	2	2	14	5.51968	9.166	7.71747	120.918	123.708	139.218	199.821	137.77	156.162	911439	1.51354e+06	1.27435e+06	1.99667e+07	2.04274e+07	2.29884e+07	3.29955e+07	2.27493e+07	2.57863e+07
D4A8N1	Dolichyl-phosphate mannosyltransferase subunit 1, catalytic	DPM1	7	7	16	3.11516	3.69512	3.94723	15.7506	22.8634	39.2875	279.966	279.514	251.861	1.17221e+06	1.39045e+06	1.48531e+06	5.92683e+06	8.60333e+06	1.47836e+07	1.05349e+08	1.05179e+08	9.47735e+07
F1M8K7	Dol-P-Man:Man(5)GlcNAc(2)-PP-Dol alpha-1,3-mannosyltransferase	ALG3	2	2	6	61.5108	62.3819	49.2798	64.1654	130.976	154.199	161.879	107.63	107.978	2.78141e+06	2.8208e+06	2.22835e+06	2.90145e+06	5.9225e+06	6.97262e+06	7.31986e+06	4.86684e+06	4.88257e+06
D3ZE85	DOMON domain-containing protein FRRS1L	FRRS1L	5	5	29	10.1482	20.0232	20.6649	202.329	200.813	180.848	74.4913	83.1734	107.509	3.87826e+06	7.65213e+06	7.89739e+06	7.73229e+07	7.67434e+07	6.91134e+07	2.84679e+07	3.17859e+07	4.10861e+07
D4A0Y2	Dopey family member 1	DOPEY1	4	4	6	39.32	27.4095	29.4026	10.7636	22.3897	24.5459	215.602	295.07	235.497	1.7825e+06	1.24256e+06	1.33291e+06	487948	1.015e+06	1.11275e+06	9.77391e+06	1.33765e+07	1.06758e+07
A0A0G2JXD9	Dopey family member 2	DOPEY2	2	2	4	158.854	130.97	198.524	77.3093	65.6745	91.8205	106.337	15.5027	55.0081	2.25738e+06	1.86114e+06	2.8211e+06	1.09859e+06	933260	1.3048e+06	1.51108e+06	220300	781686
P70611	Double C2-like domain-containing protein alpha	DOC2A	6	6	12	48.3026	51.0747	49.0897	6.48709	12.6863	9.46363	249.954	232.793	240.149	4.87428e+06	5.15401e+06	4.95371e+06	654620	1.28019e+06	954987	2.52232e+07	2.34914e+07	2.42337e+07
P70610	Double C2-like domain-containing protein beta	DOC2B	2	3	9	#VALUE!	#VALUE!	#VALUE!	#VALUE!	#VALUE!	#VALUE!	#VALUE!	#VALUE!	#VALUE!
D4A039	Double zinc ribbon and ankyrin repeat domains 1	DZANK1	6	6	9	12.2999	13.5394	25.42	24.3516	8.73564	14.5683	275.991	266.895	258.199	735834	809987	1.52074e+06	1.45682e+06	522604	871538	1.6511e+07	1.59668e+07	1.54466e+07
Q68SB1	Double-stranded RNA-binding protein Staufen homolog 2	STAU2	6	6	14	30.7786	47.0895	55.0292	23.0015	24.0984	6.00191	271.037	232.278	210.686	5.21983e+06	7.98605e+06	9.33255e+06	3.90088e+06	4.08691e+06	1.01788e+06	4.59659e+07	3.93927e+07	3.57308e+07
D4AAH6	Down syndrome critical region homolog 2 (Human) (Predicted), isoform CRA_b	PSMG1	1	1	4	162.129	122.325	134.686	81.9281	88.031	82.1388	29.7197	104.547	94.4952	6.80072e+06	5131099	5.64961e+06	3.43659e+06	3.69259e+06	3.44543e+06	1.24663e+06	4.38539e+06	3.96374e+06
Q569A7	DPH5 homolog (S. cerevisiae)	DPH5	2	2	2	251.372	241.849	254.882	58.9234	13.3969	15.9511	35.308	3.65258	24.6651	1.49734e+06	1.44061e+06	1.51825e+06	350987	79800.9	95015.7	210318	21757.2	146922
D4AD75	Dpy-19-like C-mannosyltransferase 1	DPY19L1	6	6	8	10.1122	12.4052	12.2414	33.7407	41.3892	25.6761	387.929	182.852	193.655	1.13045e+06	1.38679e+06	1.36847e+06	3.77189e+06	4.62693e+06	2.87035e+06	4.33668e+07	2.04411e+07	2.16488e+07
D4A9G5	Dpy-19-like C-mannosyltransferase 3	DPY19L3	3	3	8	2.22811	14.9065	23.4937	170.829	201.178	233.991	90.5643	81.5786	81.23	135504	906551	1.42879e+06	1.03891e+07	1.22348e+07	1.42304e+07	5.50774e+06	4.96127e+06	4.94007e+06
A0A0H2UHL9	Drebrin	DBN1	1	32	275	108.556	106.023	112.569	30.171	41.4658	31.6391	189.812	131.639	148.126	7.85526e+08	7.67193e+08	8.14562e+08	2.18321e+08	3.00052e+08	2.28944e+08	1.3735e+09	9.5256e+08	1.07186e+09
Q07266	Drebrin	DBN1	1	32	272	124.58	97.8343	135.744	123.814	51.3372	103.276	105.355	41.072	116.987	338667	265960	369018	336586	139559	280755	286404	111653	318028
Q9JHL4	Drebrin-like protein	DBNL	11	11	100	98.8039	107.483	116.28	89.0256	107.442	104.682	94.4561	93.2523	88.575	1.44425e+08	1.57112e+08	1.69971e+08	1.30132e+08	1.57051e+08	1.53018e+08	1.3807e+08	1.3631e+08	1.29473e+08
Q5S6T3	D-ribitol-5-phosphate cytidylyltransferase	ISPD	5	5	10	200.307	241.439	204.16	63.6056	78.654	60.7548	20.0317	13.786	17.2613	9.60191e+06	1.15736e+07	9.78664e+06	3.049e+06	3.77036e+06	2.91234e+06	960240	660848	827439
D3ZPL7	DS cell adhesion molecule-like 1	DSCAML1	3	3	5	10.9562	18.8725	10.588	164.192	148.257	116.305	117.468	173.113	140.249	452699	779790	437483	6.78425e+06	6.12581e+06	4.8056e+06	4.85364e+06	7.15283e+06	5.79492e+06
E9PU42	DSCR3 arrestin fold-containing	DSCR3	6	6	30	108.1	96.7493	98.0586	54.5709	51.1416	72.1481	162.911	136.194	120.126	1.55184e+07	1.38889e+07	1.40769e+07	7.83398e+06	7.34168e+06	1.03573e+07	2.33869e+07	1.95515e+07	1.72447e+07
Q497A2	D-serine modulator-1	SLC35B2	1	1	3	4.60436	3.59709	3.40798	162.746	177.387	237.323	99.5154	106.016	105.403	195772	152944	144903	6.91976e+06	7.54228e+06	1.00907e+07	4.23127e+06	4.50765e+06	4.48161e+06
B0K034	D-tyrosyl-tRNA deacylase 2	DTD2	1	1	4	122.94	94.1175	116.078	115.552	157.846	201.908	72.5707	12.4577	6.52955	2.21265e+06	1.6939e+06	2.08915e+06	2.07968e+06	2.84088e+06	3.63389e+06	1.30611e+06	224212	117517
Q8VID6	Dual 3',5'-cyclic-AMP and -GMP phosphodiesterase 11A	PDE11A	1	1	1	#VALUE!	#VALUE!	#VALUE!	#VALUE!	#VALUE!	#VALUE!	#VALUE!	#VALUE!	#VALUE!
Q6XUX2	Dual serine/threonine and tyrosine protein kinase	DSTYK	3	3	4	62.6786	73.3149	57.7092	246.933	9.64286	148.61	152.795	73.6064	74.7109	6.29215e+06	7.35989e+06	5.79328e+06	2.47889e+07	968022	1.49185e+07	1.53387e+07	7.38915e+06	7.50004e+06
Q01986	Dual specificity mitogen-activated protein kinase kinase 1	MAP2K1	16	21	198	188.241	193.566	195.719	96.6049	102.846	89.2768	12.4435	10.5128	10.7904	1.70774e+09	1.75605e+09	1.77558e+09	8.76408e+08	9.33025e+08	8.09927e+08	1.12888e+08	9.53727e+07	9.78918e+07
P36506	Dual specificity mitogen-activated protein kinase kinase 2	MAP2K2	1	6	69	224.904	221.294	222.349	34.6326	71.1577	83.3858	37.2038	2.94758	2.12639	1.93467e+07	1.90362e+07	1.91269e+07	2.97917e+06	6.12114e+06	7.17302e+06	3.20035e+06	253557	182916
Q62862	Dual specificity mitogen-activated protein kinase kinase 5	MAP2K5	1	1	2	247.969	270.585	265.834	21.1516	18.8745	37.5199	6.97201	12.771	18.3232	2.40206e+06	2.62113e+06	2.57511e+06	204894	182835	363452	67537.2	123711	177495
D4A8F3	Dual specificity phosphatase 19 (Predicted), isoform CRA_b	DUSP19	1	1	1	42.833	222.257	376.295	60.0947	3.16987	64.6627	40.4177	45.6586	44.6118	204831	1062849	1.79947e+06	287377	15158.6	309222	193281	218343	213337
M0RD87	Dual specificity phosphatase-like 15 (Predicted), isoform CRA_b	DUSP15	9	9	20	5.64068	3.68928	6.02162	28.0415	25.5049	30.7031	252.282	261.572	286.545	1.84129e+06	1.20429e+06	1.96564e+06	9.15358e+06	8.32556e+06	1.00224e+07	8.23524e+07	8.53851e+07	9.35371e+07
Q63572	Dual specificity testis-specific protein kinase 1	TESK1	1	1	3	50.0599	31.7794	63.5366	92.4464	111.14	43.6475	138.018	135.473	233.9	124491	79030.4	158006	229900	276388	108545	343228	336899	581673
Q63470	Dual specificity tyrosine-phosphorylation-regulated kinase 1A	DYRK1A	4	4	12	8.05443	12.7728	13.0435	11.8354	7.21677	6.3183	252.648	312.416	275.694	820800	1.30163e+06	1.32922e+06	1.20611e+06	735437	643877	2.57465e+07	3.18373e+07	2.80951e+07
B1H230	Dual-specificity mitogen-activated protein kinase kinase 3-like	MAP2K3	1	2	10	107.481	53.0192	56.1265	10.6084	40.6133	56.1723	12.4632	303.309	260.208	295593	145813	154359	29175.2	111694	154485	34276.2	834159	715622
D3XAM6	Dual-specificity mitogen-activated protein kinase kinase 7	MAP2K7	6	6	11	25.1448	21.7487	30.8965	19.3649	24.4783	39.973	255.801	245.916	236.676	4.01987e+06	3.47694e+06	4.93939e+06	3.09584e+06	3.91331e+06	6.39044e+06	4.08947e+07	3.93143e+07	3.78371e+07
A0A0G2K3I9	Dual-specificity phosphatase 3	DUSP3	8	8	90	198.997	227.838	196.572	67.7065	71.3853	72.1296	23.7657	20.5235	21.0815	8.59309e+08	9.8385e+08	8.48837e+08	2.9237e+08	3.08256e+08	3.11469e+08	1.02625e+08	8.86242e+07	9.10338e+07
D4A8U7	Dynactin 1, isoform CRA_a	DCTN1	58	58	401	89.1327	101.041	109.619	90.6686	88.852	94.6575	108.575	119.431	98.0233	7.73495e+08	8.76836e+08	9.51277e+08	7.86825e+08	7.7106e+08	8.2144e+08	9.42216e+08	1.03642e+09	8.50648e+08
D4ADD8	Dynactin 6 (Predicted), isoform CRA_b	DCTN6	3	3	25	174.117	184.658	196.252	60.8584	83.2065	90.0601	31.4354	36.8325	42.5795	3.88358e+07	4.11868e+07	4.37727e+07	1.35741e+07	1.85587e+07	2.00873e+07	7.01147e+06	8.21524e+06	9.49709e+06
A0A0G2JUC7	Dynactin subunit 2	DCTN2	28	28	218	94.9189	94.1647	100.082	121.46	88.4271	90.8644	112.776	101.799	95.5079	9.37812e+08	9.30361e+08	9.8882e+08	1.20004e+09	8.73673e+08	8.97754e+08	1.11424e+09	1.00579e+09	9.43632e+08
D4A1B8	Dynactin subunit 3	DCTN3	9	9	36	89.2498	68.0454	84.2505	25.5766	23.5446	49.8123	190.474	195.332	173.715	5.09132e+07	3.8817e+07	4.80613e+07	1.45904e+07	1.34312e+07	2.84158e+07	1.08658e+08	1.11429e+08	9.90968e+07
G3V8C0	Dynactin subunit 5	DCTN5	2	2	4	#VALUE!	#VALUE!	#VALUE!	#VALUE!	#VALUE!	#VALUE!	#VALUE!	#VALUE!	#VALUE!
P21575	Dynamin-1	DNM1	1	79	1377	84.1552	80.7349	83.9667	27.0903	27.637	35.0424	171.949	192.702	196.722	1.32337e+10	1.26958e+10	1.3204e+10	4.26004e+09	4.34602e+09	5.51053e+09	2.70396e+10	3.03031e+10	3.09352e+10
O35303	Dynamin-1-like protein	DNM1L	35	35	372	164.703	177.011	169.809	113.947	121.548	130.909	7.87501	7.08768	7.11038	2.37373e+09	2.55111e+09	2.44731e+09	1.64223e+09	1.75178e+09	1.88668e+09	1.13496e+08	1.02149e+08	1.02476e+08
P39052	Dynamin-2	DNM2	25	41	319	48.2829	46.0839	48.9536	5.14623	4.51653	3.79449	258.836	248.69	235.696	5.85115e+07	5.58466e+07	5.93243e+07	6.23645e+06	5.47335e+06	4.59834e+06	3.1367e+08	3.01375e+08	2.85628e+08
A0A0G2K7D4	Dynein heavy chain 12, axonemal	DNAH12	1	1	1	246.647	206.284	227.335	76.103	94.2994	39.8549	4.31791	2.65418	2.50446	2.19118e+07	18325998	2.01961e+07	6.76088e+06	8.37742e+06	3.54065e+06	383597	235793	222493
A0A096MJZ0	Dynein light chain 1, axonemal	DNAL1	4	4	15	243.945	194.928	216.909	67.7476	77.9907	92.8338	1.54289	2.54339	1.55928	1.08125e+08	86399069	9.61419e+07	3.00281e+07	3.45682e+07	4.11473e+07	683862	1.12732e+06	691126
P63170	Dynein light chain 1, cytoplasmic	DYNLL1	5	8	128	38.9507	37.7575	40.0683	107.139	77.5812	71.2868	130.155	203.124	193.938	5.12949e+08	4.97236e+08	5.27667e+08	1.41094e+09	1.02168e+09	9.38789e+08	1.71403e+09	2.67497e+09	2.554e+09
Q78P75	Dynein light chain 2, cytoplasmic	DYNLL2	5	8	132	28.3315	28.2097	32.1174	95.7858	60.088	56.3824	205.5	193.182	200.404	1.49099e+08	1.48458e+08	1.69023e+08	5.04088e+08	3.16222e+08	2.96721e+08	1.08147e+09	1.01665e+09	1.05466e+09
P62628	Dynein light chain roadblock-type 1	DYNLRB1	5	5	44	158.695	146.397	153.266	52.8644	73.0779	91.5785	74.3593	79.2996	70.4627	1.61311e+08	1.4881e+08	1.55792e+08	5.37358e+07	7.42825e+07	9.3088e+07	7.55849e+07	8.06067e+07	7.16241e+07
Q9Z336	Dynein light chain Tctex-type 1	DYNLT1	2	2	2	19.3368	20.7034	11.1623	1.15125	42.1372	20.1927	729.156	40.1763	15.9836	157500	168630	90917.6	9376.97	343210	164471	5.93902e+06	327239	130188
Q5XI90	Dynein light chain Tctex-type 3	DYNLT3	3	3	22	58.1225	88.7999	84.6258	82.6535	83.3601	47.543	149.782	150.273	154.84	3.0043e+07	4.58999e+07	4.37424e+07	4.27229e+07	4.30881e+07	2.45746e+07	7.7421e+07	7.76751e+07	8.00355e+07
G3V943	Dynein, axonemal, assembly factor 5	DNAAF5	1	1	2	49.1255	14.7609	15.5307	56.0151	23.3842	96.2285	63.2641	267.133	314.558	404509	121544	127883	461240	192550	792365	520930	2.19963e+06	2.59014e+06
F1LXT8	Dynein, axonemal, heavy chain 6	DNAH6	1	1	1	102.47	98.7263	90.5973	238.456	130.891	89.0631	33.247	7.16048	109.388	1.99287e+06	1.92006e+06	1.76196e+06	4.63756e+06	2.54561e+06	1.73213e+06	646597	139259	2.12742e+06
F1MAM6	Dynein, axonemal, heavy chain 8	DNAH8	1	1	1	19.2169	49.7674	7.80103	44.4519	22.8993	82.4189	130.58	232.158	310.706	85515.7	221467	34714.9	197813	101903	366767	581087	1.03311e+06	1.38265e+06
Q331S7	Dysbindin domain-containing 2	DBNDD2	1	1	6	186.769	199.896	176.358	71.7695	97.3293	95.3305	2.34033	35.3431	34.864	1.35243e+07	14474885	1.27705e+07	5.19699e+06	7.04783e+06	6.90309e+06	169468	2.55927e+06	2.52458e+06
F1M4J1	Dyslexia susceptibility 2-like	LOC100294508	1	1	6	13.3793	19.9341	25.8108	196.016	268.523	312.215	24.1024	20.5434	19.4754	403979	601897	779339	5.91857e+06	8.10786e+06	9.42712e+06	727756	620294	588046
P0CI71	Dyslexia-associated protein KIAA0319 homolog	2	2	2	4	6.72256	5.96073	30.6293	41.186	38.259	39.893	341.721	176.184	219.445	75813.8	67222.3	345422	464476	431466	449893	3.85376e+06	1.98692e+06	2.47479e+06
D3ZC56	Dystonin	DST	118	123	259	21.2155	22.8022	21.3144	7.99829	8.23206	8.2756	288.458	255.186	266.518	6.80276e+07	7.31153e+07	6.83447e+07	2.56466e+07	2.63962e+07	2.65358e+07	9.24944e+08	8.18255e+08	8.54594e+08
D4A772	Dystrobrevin	DTNA	6	10	52	65.474	132.358	67.6004	58.9403	59.3084	63.863	162.94	145.215	144.301	3.19851e+07	6.46593e+07	3.3024e+07	2.87933e+07	2.89731e+07	3.11981e+07	7.95987e+07	7.09399e+07	7.04935e+07
P84060	Dystrobrevin beta	DTNB	2	6	38	76.9246	71.2446	90.0632	88.3566	76.3535	86.4367	202.393	75.7677	132.46	4.0714e+06	3.77078e+06	4.76679e+06	4.67646e+06	4.04117e+06	4.57485e+06	1.07121e+07	4.01017e+06	7.01074e+06
F1M8K0	Dystroglycan 1	DAG1	6	6	21	48.5314	69.6151	55.4357	206.789	247.734	259.756	3.23871	4.71707	4.18337	1.14087e+07	1.6365e+07	1.30318e+07	4.86116e+07	5.82371e+07	6.10632e+07	761352	1.10888e+06	983421
P11530	Dystrophin	DMD	16	17	62	25.568	25.8012	23.6537	48.059	41.4927	39.7735	237.482	220.68	237.49	1.48815e+07	1.50172e+07	1.37673e+07	2.79721e+07	2.41503e+07	2.31496e+07	1.38223e+08	1.28444e+08	1.38228e+08
Q9EPA0	Dystrophin-related protein 2	DRP2	1	1	2	19.6766	20.9412	31.2413	10.2048	29.1323	6.98796	288.591	263.334	229.891	227321	241931	360926	117895	336562	80730.9	3.33405e+06	3.04226e+06	2.6559e+06
A0A0G2K9T1	E3 ubiquitin-protein ligase	ITCH	8	10	29	75.9446	75.364	73.4737	84.5325	86.0953	103.052	141.584	139.424	120.53	1.91398e+07	1.89934e+07	1.8517e+07	2.13041e+07	2.1698e+07	2.59715e+07	3.56824e+07	3.5138e+07	3.03762e+07
A0A0G2K8P3	E3 ubiquitin-protein ligase	NEDD4	24	28	80	59.2842	61.5676	68.0767	34.1543	38.5017	36.0628	212.311	191.244	198.798	1.21454e+08	1.26132e+08	1.39467e+08	6.9971e+07	7.88775e+07	7.38809e+07	4.34956e+08	3.91797e+08	4.07272e+08
Q4V8H7	E3 ubiquitin-protein ligase	WWP1	4	7	17	23.0295	24.9042	8.95861	20.7615	24.4614	35.8194	312.384	220.73	228.951	874236	945403	340083	788141	928593	1.35976e+06	1.18586e+07	8.37928e+06	8.69137e+06
D3ZBM7	E3 ubiquitin-protein ligase HACE1	HACE1	10	10	28	175.183	185.068	200.022	88.3181	86.1342	119.641	13.9127	16.2866	15.4348	4.41092e+07	46598074	5.03633e+07	2.22376e+07	2.16877e+07	3.01244e+07	3.50306e+06	4.10079e+06	3.88632e+06
A0A0G2JVW5	E3 ubiquitin-protein ligase HUWE1	HUWE1	47	47	174	172.086	191.782	178.499	102.243	101.6	108.016	15.5655	16.1743	14.0342	4.40454e+08	4.90864e+08	4.56867e+08	2.61689e+08	2.60046e+08	2.76466e+08	3.98399e+07	4.13979e+07	3.59205e+07
P51593	E3 ubiquitin-protein ligase HUWE1 (Fragment)	HUWE1	3	3	9	194.353	185.36	186.814	89.1294	100.441	124.725	7.44728	6.95392	4.77574	2.24522e+07	2.14134e+07	2.15813e+07	1.02965e+07	1.16032e+07	1.44086e+07	860331	803336	551707
D3ZEH9	E3 ubiquitin-protein ligase MGRN1	MGRN1	4	4	7	7.31234	12.5309	3.60373	287.981	278.132	190	47.1548	46.6319	26.6526	873191	1.49636e+06	430334	3.43888e+07	3.32126e+07	2.26886e+07	5.63091e+06	5.56847e+06	3.18268e+06
Q68LP1	E3 ubiquitin-protein ligase MIB2	MIB2	7	7	13	47.8221	121.592	48.4027	11.1539	19.1371	14.8426	238.419	198.712	199.918	6.56023e+06	1.668e+07	6.63989e+06	1.5301e+06	2.62523e+06	2.03611e+06	3.27064e+07	2.72593e+07	2.74248e+07
P82458	E3 ubiquitin-protein ligase Midline-1	MID1	3	3	4	19.4628	73.2205	6.19984	1.84907	79.8252	43.8036	298.476	131.713	245.45	87330.6	328544	27819	8296.87	358180	196549	1.33928e+06	591001	1.10135e+06
Q63364	E3 ubiquitin-protein ligase Praja-2	PJA2	2	2	3	218.145	270.016	292.959	2.40446	22.3527	31.8928	19.2617	20.4406	22.5276	3.22858e+06	3.99629e+06	4.33585e+06	35586.5	330825	472020	285076	302525	333413
D3ZXK7	E3 ubiquitin-protein ligase RNF123	RNF123	11	11	33	181.598	184.452	200.654	104.765	85.0921	103.926	13.921	13.6206	11.9712	1.78909e+07	1.81721e+07	1.97682e+07	1.03213e+07	8.38319e+06	1.02387e+07	1.37148e+06	1.34189e+06	1.17939e+06
Q6AYH3	E3 ubiquitin-protein ligase RNF34	RNF34	2	2	3	13.5003	45.202	10.9556	14.9521	62.7676	30.4186	244.347	251.885	225.971	484692	1.62286e+06	393332	536816	2.25351e+06	1.0921e+06	8.77263e+06	9.04328e+06	8.11291e+06
Q71F54	E3 ubiquitin-protein ligase SH3RF1	SH3RF1	7	7	10	39.8185	40.0978	38.2323	12.6573	17.7762	14.418	292.275	233.111	211.614	2.45916e+06	2.47641e+06	2.3612e+06	781705	1.09784e+06	890446	1.80507e+07	1.43967e+07	1.30691e+07
Q91ZY8	E3 ubiquitin-protein ligase TRIM9	TRIM9	21	21	43	81.971	100.193	96.337	5.89077	75.9324	83.5385	184.414	129.387	142.336	7.27043e+07	8.8866e+07	8.54463e+07	5.22483e+06	6.73484e+07	7.40946e+07	1.63567e+08	1.1476e+08	1.26246e+08
A0A0G2JU73	E3 ubiquitin-protein ligase TRIP12	TRIP12	9	9	17	80.2916	69.2658	73.9953	24.887	29.4153	40.83	262.5	164.065	154.75	7.25555e+06	6.25921e+06	6.68659e+06	2.24891e+06	2.65811e+06	3.68961e+06	2.37208e+07	1.48257e+07	1.3984e+07
F1LQI5	E3 ubiquitin-protein ligase UBR4	UBR4	73	74	254	110.304	116.352	118.193	90.8664	95.184	115.764	102.123	77.2287	73.9856	2.89496e+08	3.0537e+08	3.10202e+08	2.38482e+08	2.49814e+08	3.03825e+08	2.68024e+08	2.02689e+08	1.94178e+08
B2GV24	E3 UFM1-protein ligase 1	UFL1	15	15	50	21.0433	27.8377	27.0982	24.321	26.3373	24.7875	293.594	236.186	218.795	1.29344e+07	1.71106e+07	1.66561e+07	1.4949e+07	1.61884e+07	1.52358e+07	1.8046e+08	1.45173e+08	1.34484e+08
F1MAM9	E4F transcription factor 1	E4F1	1	1	1	#VALUE!	#VALUE!	#VALUE!	#VALUE!	#VALUE!	#VALUE!	#VALUE!	#VALUE!	#VALUE!
A0A0G2K051	Early endosome antigen 1	EEA1	20	20	93	186.833	202.715	207.123	61.0184	62.4062	62.3368	42.4527	38.0955	37.02	2.13738e+08	2.31907e+08	2.3695e+08	6.98055e+07	7.13931e+07	7.13138e+07	4.85661e+07	4.35815e+07	4.23511e+07
Q5PPK9	EARP-interacting protein	EIPR1	10	10	38	91.0783	113.243	106.562	26.3636	32.1316	25.8551	183.79	145.329	175.647	5.39019e+07	6.70197e+07	6.30654e+07	1.56025e+07	1.90161e+07	1.53016e+07	1.0877e+08	8.60088e+07	1.03951e+08
Q4V8C3	Echinoderm microtubule-associated protein-like 1	EML1	7	7	19	109.148	141.37	133.187	131.362	127.521	108.519	61.3216	47.4477	40.1239	3.87251e+07	5.01572e+07	4.72541e+07	4.66066e+07	4.52438e+07	3.85019e+07	2.17566e+07	1.68342e+07	1.42357e+07
Q6P6T4	Echinoderm microtubule-associated protein-like 2	EML2	9	9	32	175.377	194.269	172.921	105.259	99.1592	86.4007	23.4942	25.0159	18.1031	8.51938e+07	9.43713e+07	8.4001e+07	5.11323e+07	4.81691e+07	4.19713e+07	1.14129e+07	1.21521e+07	8.79406e+06
A0A0G2K2Z0	Echinoderm microtubule-associated protein-like 4	EML4	6	6	22	193.467	190.896	192.106	58.1421	81.3692	101.814	37.7281	22.5844	21.8914	2.25127e+07	2.22136e+07	2.23544e+07	6.76567e+06	9.46849e+06	1.18476e+07	4.39021e+06	2.62803e+06	2.54738e+06
D3ZQR6	Echinoderm microtubule-associated protein-like 6	EML6	9	9	15	14.5705	17.2328	19.5465	6.82238	8.60008	5.54671	284.779	270.673	272.23	1.63973e+06	1.93935e+06	2.19972e+06	767777	967836	624215	3.20484e+07	3.04609e+07	3.06362e+07
Q5HZW9	Ecotropic viral integration site 2A	EVI2A	2	2	4	35.212	32.1209	25.1212	396.304	173.863	158.39	17.8198	33.648	27.5212	644744	588144	459978	7.25646e+06	3.18349e+06	2.90019e+06	326286	616107	503923
D3ZJN9	Ecotropic viral integration site 5	EVI5	1	1	2	12.7786	80.4251	78.7499	72.8247	57.4241	28.9625	147.676	208.166	212.993	56004.8	352480	345138	319170	251673	126934	647222	912333	933485
D3ZCJ7	Ecotropic viral integration site 5-like	EVI5L	2	2	2	122.301	112.889	180.781	19.4115	30.05	25.3952	300.305	43.3971	65.4691	2.03458e+06	1.87801e+06	3.00744e+06	322927	499907	422470	4.99582e+06	721946	1.08913e+06
D3ZXM4	Ecotropic viral integration site 5-like (Fragment)	EVI5L	6	6	13	75.0483	69.6685	89.9246	73.4952	10.8262	10.5475	178.996	149.965	241.529	8.84189e+06	8.20806e+06	1.05946e+07	8.65891e+06	1.2755e+06	1.24266e+06	2.10886e+07	1.76682e+07	2.8456e+07
Q6DKY8	Ectodermal-neural cortex 1	ENC1	2	2	6	53.4318	40.6414	71.7502	7.88252	13.2823	13.6229	156.278	294.735	248.375	1.68039e+06	1.27814e+06	2.2565e+06	247900	417721	428432	4.91485e+06	9.26921e+06	7.81123e+06
F1M7N2	Ectonucleoside triphosphate diphosphohydrolase 2	ENTPD2	7	7	31	19.4364	17.2733	12.1887	289.029	277.088	269.5	4.70354	3.56814	7.21207	8.44222e+06	7.50266e+06	5.29416e+06	1.2554e+08	1.20353e+08	1.17058e+08	2.04298e+06	1.54982e+06	3.13257e+06
F1LPB8	Ectonucleoside triphosphate diphosphohydrolase 5	ENTPD5	2	2	4	194.856	230.843	1.01337	147.536	168.384	132.893	14.9539	2.537	6.98315	3.29817e+06	3907299	17152.5	2.49723e+06	2.85011e+06	2.24938e+06	253114	42941.9	118198
Q9ER31	Ectonucleoside triphosphate diphosphohydrolase 6	ENTPD6	5	5	6	174.128	4.86285	4.31339	194.882	189.346	159.188	88.867	44.4245	39.9871	3.04754e+07	851081	754915	3.41077e+07	3.31388e+07	2.78606e+07	1.55532e+07	7.77504e+06	6.99841e+06
F1LTZ5	Ectonucleotide pyrophosphatase/phosphodiesterase 4	ENPP4	1	1	3	49.7815	54.7585	62.9993	162.248	238.923	313.917	6.34173	7.84345	3.18797	2.23807e+06	2.46182e+06	2.83231e+06	7.29429e+06	1.07414e+07	1.4113e+07	285110	352624	143324
P84039	Ectonucleotide pyrophosphatase/phosphodiesterase family member 5	ENPP5	7	7	36	81.7738	75.0237	77.812	191.546	228.217	235.261	4.25949	3.06573	3.04141	5.74199e+07	5.26801e+07	5.4638e+07	1.34499e+08	1.6025e+08	1.65196e+08	2.99093e+06	2.15269e+06	2.13562e+06
B0BND0	Ectonucleotide pyrophosphatase/phosphodiesterase family member 6	ENPP6	24	24	152	21.9383	24.2404	22.4033	3.70448	2.81404	3.77624	285.749	252.095	283.279	1.31725e+08	1.45548e+08	1.34517e+08	2.2243e+07	1.68965e+07	2.26739e+07	1.71574e+09	1.51367e+09	1.70091e+09
A0A0G2JZ84	Ectopic P-granules autophagy protein 5 homolog	EPG5	5	5	9	86.0624	96.3203	119.176	50.1998	60.6089	77.0668	136.323	149.032	125.211	3.67748e+06	4.11581e+06	5.09243e+06	2.14506e+06	2.58985e+06	3.29309e+06	5.82513e+06	6.3682e+06	5.35033e+06
A0A0G2KAX1	EEF1A lysine methyltransferase 1	EEF1AKMT1	2	2	3	182.958	195.42	214.044	41.6347	108.643	66.5195	21.7939	36.6107	32.377	1.40695e+06	1.50277e+06	1.64599e+06	320170	835461	511534	167595	281536	248979
B5DEJ5	Eefsec protein	EEFSEC	19	19	40	58.3227	67.5928	65.9138	23.5659	13.7204	10.1037	188.094	249.917	222.769	4.02595e+07	4.66586e+07	4.54996e+07	1.62673e+07	9.47102e+06	6.97447e+06	1.29839e+08	1.72515e+08	1.53775e+08
D3ZTM7	EF-hand calcium-binding domain 14	EFCAB14	1	1	1	#VALUE!	#VALUE!	#VALUE!	#VALUE!	#VALUE!	#VALUE!	#VALUE!	#VALUE!	#VALUE!
D4A9T5	EF-hand domain family, member D1	EFHD1	2	4	21	26.2634	37.6705	41.712	40.7759	15.5499	83.6906	401.129	113.502	139.707	238851	342593	379348	370835	141418	761121	3.64805e+06	1.03224e+06	1.27056e+06
D3ZD71	EF-hand domain-containing 1	EFHC1	1	1	2	81.2711	12.9498	33.3068	57.6007	53.3237	44.3406	213.585	252.923	150.699	344799	54940.6	141306	244375	226230	188118	906149	1.07304e+06	639352
Q4FZY0	EF-hand domain-containing protein D2	EFHD2	12	14	86	191.997	199.836	181.378	67.1019	108.613	98.9138	29.8461	9.54188	12.7714	4.99451e+08	5.19843e+08	4.71827e+08	1.74555e+08	2.82541e+08	2.57309e+08	7.76401e+07	2.48217e+07	3.32227e+07
D4ADS9	EFR3 homolog A	EFR3A	14	15	39	4.22113	5.54409	6.04078	8.86444	9.92456	8.78176	313.905	259.768	282.95	2.12847e+06	2.79556e+06	3.04601e+06	4.46981e+06	5.00437e+06	4.42812e+06	1.58284e+08	1.30986e+08	1.42675e+08
F1LTW9	EFR3 homolog B	EFR3B	22	23	87	3.42705	3.38454	4.33504	28.0372	36.6743	32.0793	291.335	254.42	246.307	5.42485e+06	5.35756e+06	6.86216e+06	4.43814e+07	5.80536e+07	5.078e+07	4.61168e+08	4.02734e+08	3.89892e+08
A0A0G2K4R9	EGF domain-specific O-linked N-acetylglucosamine transferase	EOGT	1	1	1	73.8403	41.1879	43.0289	221.573	231.616	236.566	13.8766	22.0034	16.3074	1.25534e+06	700222	731521	3.7669e+06	3.93764e+06	4.02178e+06	235912	374073	277237
F1M6P8	EGF-like repeats and discoidin domains 3	EDIL3	3	3	8	23.386	19.2626	14.9645	25.9063	37.7389	27.3868	255.522	242.277	253.556	433308	356908	277271	480004	699246	507436	4.73445e+06	4.48902e+06	4.69801e+06
D4A3L3	EGF-like-domain, multiple 5 (Predicted)	MEGF9	2	2	5	14.2048	19.1416	28.731	233.182	259.669	306.555	14.1046	16.2423	8.16954	506991	683194	1.02546e+06	8.32262e+06	9.26801e+06	1.09415e+07	503416	579714	291584
F1LVX2	EH domain-binding protein 1	EHBP1	6	6	24	106.477	93.7058	95.7906	141.657	122.509	271.579	20.4995	25.7497	22.0326	1.4757e+07	1.2987e+07	1.32759e+07	1.96327e+07	1.69789e+07	3.7639e+07	2.84109e+06	3.56873e+06	3.05357e+06
Q641Z6	EH domain-containing protein 1	EHD1	15	33	235	71.2404	78.6741	86.8454	181.879	171.29	148.887	24.6724	51.022	85.4898	1.52235e+08	1.6812e+08	1.85582e+08	3.88662e+08	3.66033e+08	3.18159e+08	5.2723e+07	1.0903e+08	1.82685e+08
Q4V8H8	EH domain-containing protein 2	EHD2	1	2	5	3.77573	28.2735	39.2868	13.1407	38.8563	32.2506	183.302	288.503	272.611	28911.9	216499	300831	100623	297535	246953	1.4036e+06	2.20916e+06	2.08747e+06
Q8R491	EH domain-containing protein 3	EHD3	15	34	256	114.916	110.608	114.28	154.662	182.581	180.253	12.5974	14.6288	15.4739	8.43773e+08	8.12146e+08	8.39106e+08	1.13561e+09	1.34061e+09	1.32352e+09	9.24967e+07	1.07412e+08	1.13618e+08
Q8R3Z7	EH-domain-containing 4	EHD4	14	18	71	38.1306	38.2687	64.8008	74.6272	56.2223	52.0717	181.167	201.601	193.111	6.947e+06	6.97216e+06	1.1806e+07	1.35963e+07	1.02431e+07	9.48693e+06	3.30068e+07	3.67296e+07	3.51828e+07
D4A7V9	eIF-2-alpha kinase GCN2	EIF2AK4	1	1	1	#VALUE!	#VALUE!	#VALUE!	#VALUE!	#VALUE!	#VALUE!	#VALUE!	#VALUE!	#VALUE!
G3V805	EKC/KEOPS complex subunit Tprkb	TPRKB	4	4	10	239.942	235.623	184.381	58.545	76.1514	87.1385	5.5933	7.46171	5.16359	5.08782e+07	4.99624e+07	3.9097e+07	1.24141e+07	1.61474e+07	1.84772e+07	1.18602e+06	1.58221e+06	1.09491e+06
[truncated: 4,783 more rows]

## Sheet: electrophysiology_intrinsic
	col	vrest	rin	tau	apxbin	apybin	vi_file
[truncated: 8 more rows]

## Sheet: electrophysiology_minis
	0	1	2	3	4	5	6	7	8	9	10	11	12	13	14	15	16	17	18	19	20	21	22	23	24	25	26	27	28	29	30	31	32	33	34	35	36	37	38	39	40	41	42	43	44	45	46	47	48
[truncated: 30 more rows]
[truncated: 1 more columns]
